# Supplementary material for: Identification of Heat-Tolerant Genes in Non-Reference Sequences in Rice by Integrating Pan-Genome, Transcriptomics, and QTLs
Source: Genes (Basel). 2022 Jul 28;13(8):1353. doi: 10.3390/genes13081353 (PMC9407402; doi:10.3390/genes13081353)
Supplement: Supplementary file 1 [file genes-13-01353-s001.zip]

Archive with 1 entries (1 files):
- genes-1829585-supplementary.xlsx
