# Supplementary material for: Identification of Heat-Tolerant Genes in Non-Reference Sequences in Rice by Integrating Pan-Genome, Transcriptomics, and QTLs
Source: Genes (Basel). 2022 Jul 28;13(8):1353. doi: 10.3390/genes13081353 (PMC9407402; doi:10.3390/genes13081353)
Supplement: Supplementary file 1 [file genes-13-01353-s001.zip › genes-1829585-supplementary.xlsx]

## Sheet: Table S1
Table S1: List of heat stress tolerant and susceptible rice accessions used in this study
No.	Cultivar Name	Resistance rank	Accession ID	Population	Read Depth	Reference
1	BALA	HR	SAMN00809607	Indica	56	Jagadish,S.V.K., Cairns,J., Lafitte,R., Wheeler,T.R., Price,A.H. and Craufurd,P.Q. (2010) Genetic Analysis of Heat Tolerance at Anthesis in Rice. Crop Sci., 50, 1633–1641.
2	TEQING	HR	SAMN14152902	Indica	65.17	Jagadish,S.V.K., Craufurd,P.Q. and Wheeler,T.R. (2008) Phenotyping parents of mapping populations of rice for heat tolerance during anthesis. Crop Sci., 48, 1140–1146
3	M202	HS	SAMEA3927608,SAMEA3927609,SAMEA3927610	Admixture	32	Prasad,P.V.V. V, Boote,K.J., Allen,L.H., Sheehy,J.E. and Thomas,J.M.G.G. (2006) Species, ecotype and cultivar differences in spikelet fertility and harvest index of rice in response to high temperature stress. F. Crop. Res., 95, 398–411.
4	ITALICA_LIVORNO	HS	SAMEA3927659,SAMEA3927600,SAMEA3927601	Japonica	33.8	Prasad,P.V.V. V, Boote,K.J., Allen,L.H., Sheehy,J.E. and Thomas,J.M.G.G. (2006) Species, ecotype and cultivar differences in spikelet fertility and harvest index of rice in response to high temperature stress. F. Crop. Res., 95, 398–411.
5	IR36	HS	SAMN11032135	Indica	49.95	Wang,Y., Zhang,Y., Zhang,Q., Cui,Y., Xiang,J., Chen,H., Hu,G., Chen,Y., Wang,X., Zhu,D., et al. (2019) Comparative transcriptome analysis of panicle development under heat stress in two rice (Oryza sativa L.) cultivars differing in heat tolerance. PeerJ, 7, e7595.
6	HINOHIKARI	HS	SAMD00077984	Japonica	52.08	Tanamachi,K., Miyazaki,M., Matsuo,K., Suriyasak,C., Tamada,A., Matsuyama,K., Iwaya-Inoue,M. and Ishibashi,Y. (2016) Differential responses to high temperature during maturation in heat-stress-tolerant cultivars of Japonica rice. Plant Prod. Sci., 19, 300–308.
7	LABELLE	HS	SAMN14152849	Japonica	52.3	Jagadish,S.V.K., Craufurd,P.Q. and Wheeler,T.R. (2008) Phenotyping parents of mapping populations of rice for heat tolerance during anthesis. Crop Sci., 48, 1140–1146.
8	B 6144-MR-6-0-0 (IRIS_313-10336)	MR	SAMEA2567918	Indica	10.79	Lafarge,T., Bueno,C., Frouin,J., Jacquin,L., Courtois,B. and Ahmadi,N. (2017) Genome-wide association analysis for heat tolerance at flowering detected a large set of genes involved in adaptation to thermal and other stresses. PLoS One, 12, 1–27.
9	IR 2344-P1 PB-9-3-2B (IRIS_313-7690)	MR	SAMEA2568294	Indica	11.32	Lafarge,T., Bueno,C., Frouin,J., Jacquin,L., Courtois,B. and Ahmadi,N. (2017) Genome-wide association analysis for heat tolerance at flowering detected a large set of genes involved in adaptation to thermal and other stresses. PLoS One, 12, 1–27.
10	IR 22 (IRIS_313-7688)	MR	SAMEA2568282	Temperate Japonica	16.29	Lafarge,T., Bueno,C., Frouin,J., Jacquin,L., Courtois,B. and Ahmadi,N. (2017) Genome-wide association analysis for heat tolerance at flowering detected a large set of genes involved in adaptation to thermal and other stresses. PLoS One, 12, 1–27.
11	ADNY 11(CX381)	MR	SAMEA2570163	Indica	19.91	Lafarge,T., Bueno,C., Frouin,J., Jacquin,L., Courtois,B. and Ahmadi,N. (2017) Genome-wide association analysis for heat tolerance at flowering detected a large set of genes involved in adaptation to thermal and other stresses. PLoS One, 12, 1–27.
12	V20B	MR	SAMN02384027	Indica	59.3075	Thermal Resistance of Common Rice Maintainer and Restorer Lines to High Temperature During Flowering and Early Grain Filling Stages
13	FEDEARROZ-50	MR	SAMEA2567475	Indica		Shi W, Ishimaru T, Gannaban R, Oane W, Jagadish S. Popular rice (Oryza sativa L.) cultivars show contrasting responses to heat stress at gametogenesis and anthesis. Crop Sci 2015;55:589–96. https://doi.org/10.2135/cropsci2014.01.0054.
14	BOUAKE-189	MR	SAMEA2568301	Indica		Shi W, Ishimaru T, Gannaban R, Oane W, Jagadish S. Popular rice (Oryza sativa L.) cultivars show contrasting responses to heat stress at gametogenesis and anthesis. Crop Sci 2015;55:589–96. https://doi.org/10.2135/cropsci2014.01.0054.
15	BG90-2 (CX21)	R	SAMEA2570067	Indica	10.02	Shi W, Ishimaru T, Gannaban R, Oane W, Jagadish S. Popular rice (Oryza sativa L.) cultivars show contrasting responses to heat stress at gametogenesis and anthesis. Crop Sci 2015;55:589–96. https://doi.org/10.2135/cropsci2014.01.0054.
16	PEH KUH	R	SAMN12389730	Indica	11.2468	Lafarge T, Bueno C, Frouin J, Jacquin L, Courtois B, Ahmadi N. Genome-wide association analysis for heat tolerance at flowering detected a large set of genes involved in adaptation to thermal and other stresses. PLoS One 2017;12:e0171254.
17	CARREON(IRIS_313-8292)	R	SAMEA2567589	Tropical Japonica	12.5539	Yoshida S, Satake T, Mackill D (1981) High temperature stress in rice. IRRI Res Pap Ser 67:1–15
18	IR6(CX73)	R	SAMEA2570207	Indica	13.5948	Tenorio FA, Ye C, Redoña E, Sierra S, Laza M, Argayoso MA (2013) Screening rice genetic resources for heat tolerance. SABRAO J Breed Genet 45:341–351
19	GUANGLUAI15-1 (B119)	R	SAMEA2730241	Indica	13.81	Mu Q. Proteomics study on rice grain bearing difference and anther thermal response under high temperature. Yangtze university, 2017.
20	OS4(IRIS_313-8523)	R	SAMEA2567612	Japonica	13.8514	Yoshida S, Satake T, Mackill D (1981) High temperature stress in rice. IRRI Res Pap Ser 67:1–15
21	DULAR	R	SAMN12389799	Indica	14.8429	Xu Y, Chu C, Yao S. The impact of high-temperature stress on rice: Challenges and solutions. Crop J 2021;9:963–76. https://doi.org/10.1016/j.cj.2021.02.011.
22	SWARNA( CX94)	R	SAMEA2570226	Indica	16.04	Shi W, Ishimaru T, Gannaban R, Oane W, Jagadish S. Popular rice (Oryza sativa L.) cultivars show contrasting responses to heat stress at gametogenesis and anthesis. Crop Sci 2015;55:589–96. https://doi.org/10.2135/cropsci2014.01.0054.
23	GIZA159 (CX58)	R	SAMEA2570192	Temperate Japonica	16.2335	Tenorio FA, Ye C, Redoña E, Sierra S, Laza M, Argayoso MA (2013) Screening rice genetic resources for heat tolerance. SABRAO J Breed Genet 45:341–351
24	K22B	R	SAMN15806383	Indica	16.9338	Male Parent Plays More Important Role in Heat Tolerance in Three-Line Hybrid Rice
25	IR2307-247-2-2-3(IRIS_313-7689)	R	SAMEA2568298	Indica	17.2034	Tenorio FA, Ye C, Redoña E, Sierra S, Laza M, Argayoso MA (2013) Screening rice genetic resources for heat tolerance. SABRAO J Breed Genet 45:341–351
26	GIZA-178(IRIS_313-8212)	R	SAMN16871990	Indica	18.3768	Xu Y, Chu C, Yao S. The impact of high-temperature stress on rice: Challenges and solutions. Crop J 2021;9:963–76. https://doi.org/10.1016/j.cj.2021.02.011.
27	IR8	R	SAMN15806235	Indica	18.5731	Tenorio FA, Ye C, Redoña E, Sierra S, Laza M, Argayoso MA (2013) Screening rice genetic resources for heat tolerance. SABRAO J Breed Genet 45:341–351
28	R207	R	SAMN15806618	Indica	19.1298	Male Parent Plays More Important Role in Heat Tolerance in Three-Line Hybrid Rice
29	IR2061-522-6-9 (CX206)	R	SAMEA2570066	Indica	19.46	Xu Y, Chu C, Yao S. The impact of high-temperature stress on rice: Challenges and solutions. Crop J 2021;9:963–76. https://doi.org/10.1016/j.cj.2021.02.011.
30	GUANGLUAI4HAO(B061)	R	SAMEA2730399	Indica	20.52	Wei,H., Liu,J., Wang,Y., Huang,N., Zhang,X., Wang,L., Zhang,J., Tu,J. and Zhong,X. (2013) A Dominant Major Locus in Chromosome 9 of Rice (Oryza sativa L.) Confers Tolerance to 48 °C High Temperature at Seedling Stage . J. Hered., 104, 287–294.
31	TN1	R	SAMN02209969	Indica	20.68	Hsuan,T.-P., Jhuang,P.-R., Wu,W.-C. and Lur,H.-S. (2019) Thermotolerance evaluation of Taiwan Japonica type rice cultivars at the seedling stage. Bot. Stud., 60, 29.
32	KASALATH(CX227)	R	SAMEA2570076	Indica	20.7	Nevame,A.Y.M., Emon,R.M., Malek,M.A., Hasan,M.M., Alam,M.A., Muharam,F.M., Aslani,F., Rafii,M.Y. and Ismail,M.R. (2018) Relationship between High Temperature and Formation of Chalkiness and Their Effects on Quality of Rice. Biomed Res. Int., 2018, 1653721.
33	TAINAN-IKU-487	R	SAMN14152870	Japonica	21.5446	Yoshida S, Satake T, Mackill D (1981) High temperature stress in rice. IRRI Res Pap Ser 67:1–15
34	IRAT109(CX220)	R	SAMEA2570073	Tropical Japonica	23.89	Zu,X., Lu,Y., Wang,Q., Chu,P., Miao,W., Wang,H. and La,H. (2017) A new method for evaluating the drought tolerance of upland rice cultivars. Crop J., 5, 488–498
35	CYPRESS(IRIS_313-15910)	R	SAMEA2567489	Admixture	28.98	Baker,J.T. (2004) Yield responses of southern US rice cultivars to CO2 and temperature. Agric. For. Meteorol., 122, 129–137.
36	FR13A	R	SAMD00080353	Indica	33.2079	Xu Y, Chu C, Yao S. The impact of high-temperature stress on rice: Challenges and solutions. Crop J 2021;9:963–76. https://doi.org/10.1016/j.cj.2021.02.011.
37	N22	R	SAMN05518913	Aus	33.78	Shi W, Ishimaru T, Gannaban R, Oane W, Jagadish S. Popular rice (Oryza sativa L.) cultivars show contrasting responses to heat stress at gametogenesis and anthesis. Crop Sci 2015;55:589–96. https://doi.org/10.2135/cropsci2014.01.0054.
38	MINGHUI 63	R	SAMN14152871	Indica	33.8364	Guanfu F, Caixia Z, Yongjie Y, Jie X, Xueqin Y, Xiufu Z, et al. Male Parent Plays More Important Role in Heat Tolerance in Three-Line Hybrid Rice. Rice Sci 2015;22:116–22. https://doi.org/https://doi.org/10.1016/j.rsci.2015.05.015.
39	SAMBA MAHSURI	R	SAMN09635493	Indica	36.8	Shi W, Ishimaru T, Gannaban R, Oane W, Jagadish S. Popular rice (Oryza sativa L.) cultivars show contrasting responses to heat stress at gametogenesis and anthesis. Crop Sci 2015;55:589–96. https://doi.org/10.2135/cropsci2014.01.0054.
40	BELLE PATNA	R	SAMN14152799	Japonica	40.4087	Zakaria S, Matsuda T, Tajima S, Nitta Y. Effect of High Temperature at Ripening Stage on the Reserve Accumulation in Seed in Some Rice Cultivars. Plant Prod Sci 2002;5:160–8. https://doi.org/10.1626/pps.5.160.
41	IR24	R	SAMN15806236,SAMN15806237	indica	41.9179	Hakata M, Wada H, Masumoto-Kubo C, Tanaka R, Sato H, Morita S. Development of a new heat tolerance assay system for rice spikelet sterility. Plant Methods 2017;13:1–8. https://doi.org/10.1186/s13007-017-0185-3.
42	HUANGHUAZHAN	R	SAMN10959848	Indica	50	Cao Y, Duan H, Yang L, Wang Z, Zhou S, Yang J. Effect of Heat Stress During Meiosis on Grain Yield of Rice Cultivars Differing in Heat Tolerance and Its Physiological Mechanism. Acta Agron Sin 2008;34:2134–42. https://doi.org/https://doi.org/10.1016/S1875-2780(09)60022-5.
43	BOBAI	R	SAMN11032142	Indica	53.3674	Male Parent Plays More Important Role in Heat Tolerance in Three-Line Hybrid Rice
44	MILYANG23	R	SAMEA2055985	Admixture	56.18	Lee,S.-Y., Kim,Y.-H. and Lee,G.-S. (2017) Mapping QTLs associated to germination stability following dry-heat treatment in rice seed. 3 Biotech, 7, 220.
45	WUYUGENG3	R	SAMN11032110	Temperate Japonica	58.48	Ri-sheng,T., Jian-chu,Z., Da-dong,Z., Hi-qing,J., Liu-gen,C., Hong,H.Y.-, Chun-lin,S. and Dao-kuo,G. (2006) Effects of High Temperatures on Pollen Vitality and Seed Setting of Different Rice Varieties. JIANGSU Agric. Sci., 22.
46	HITOMEBORE	R	SAMD00077981	Japonica	61.2739	Maruyama A, Weerakoon W, Wakiyama Y, Ohba K. Effects of Increasing Temperatures on Spikelet Fertility in Different Rice Cultivars based on Temperature Gradient Chamber Experiments. J Agron Crop Sci 2013;199:416–23.
47	CO39(IRIS_313-8265)	R	NA	Indica	63.2	Jagadish,S.V.K., Craufurd,P.Q. and Wheeler,T.R. (2008) Phenotyping parents of mapping populations of rice for heat tolerance during anthesis. Crop Sci., 48, 1140–1146.
48	TODOROKIWASE	R	SAMN03032270	Japonica		Tenorio FA, Ye C, Redoña E, Sierra S, Laza M, Argayoso MA. Screening rice genetic resources for heat tolerance. Sabrao J Breed Genet 2013;45:371–81.
49	SINTANE DIOFOR	R	SAMN12548445	Indica		Ye C., Li X., Redoña E., Ishimaru T., Jagadish K. (2021) Genetics and Breeding of Heat Tolerance in Rice. In: Ali J., Wani S.H. (eds) Rice Improvement. Springer, Cham. https://doi.org/10.1007/978-3-030-66530-2_7
50	IRIS_313-9978	R	SAMEA2568036	Temperate Japonica		Xiaolei Fan, Yingqiu Li, Yun Zhu, Jingdong Wang, Jie Zhao, Xiaosong Sun, Yuntao Pan, Xinyue Bian, Changquan Zhang, Dongsheng Zhao, Qiaoquan Liu,Characterization of physicochemical qualities and starch structures of two indica rice varieties tolerant to high temperature during grain filling, Journal of Cereal Science,Volume 93,2020,102966,ISSN 0733-5210,https://doi.org/10.1016/j.jcs.2020.102966.
51	S102(IRIS 313-8102)	S	SAMEA2568259	Tropical Japonica	15.33	Prasad,P.V.V. V, Boote,K.J., Allen,L.H., Sheehy,J.E. and Thomas,J.M.G.G. (2006) Species, ecotype and cultivar differences in spikelet fertility and harvest index of rice in response to high temperature stress. F. Crop. Res., 95, 398–411.
52	MILYANG46	S	SAMN15806503	Indica	17.4707	Male Parent Plays More Important Role in Heat Tolerance in Three-Line Hybrid Rice
53	MOROBEREKAN	S	SAMN12389830	Japonica	19.1181	Shi W, Ishimaru T, Gannaban R, Oane W, Jagadish S. Popular rice (Oryza sativa L.) cultivars show contrasting responses to heat stress at gametogenesis and anthesis. Crop Sci 2015;55:589–96. https://doi.org/10.2135/cropsci2014.01.0054.
54	ZHONG9A	S	SAMN15816234	Indica	20.0614	Male Parent Plays More Important Role in Heat Tolerance in Three-Line Hybrid Rice
55	NERICA L-19	S	SAMN15878033	indica	23.7898	Shi W, Ishimaru T, Gannaban R, Oane W, Jagadish S. Popular rice (Oryza sativa L.) cultivars show contrasting responses to heat stress at gametogenesis and anthesis. Crop Sci 2015;55:589–96. https://doi.org/10.2135/cropsci2014.01.0054.
56	TAINUNG 67	S	SAMN02941935	Japonica	27.1461	Zakaria S, Matsuda T, Tajima S, Nitta Y. Effect of High Temperature at Ripening Stage on the Reserve Accumulation in Seed in Some Rice Cultivars. Plant Prod Sci 2002;5:160–8. https://doi.org/10.1626/pps.5.160.
57	IR64	S	SAMN10564385	Indica	27.64	Kilasi,N.L., Singh,J., Vallejos,C.E., Ye,C., Jagadish,S.V.K., Kusolwa,P. and Rathinasabapathi,B. (2018) Heat stress tolerance in rice (oryza sativa L.): Identification of quantitative trait loci and candidate genes for seedling growth under heat stress. Front. Plant Sci., 871, 1–11.
58	VANDANA	S	SAMEA2570085	Admixture	30.4	Railaja,B., Anjum,N., Vishnu Prasanth,V., Sarla,N., Subrahmanyam,D., Voleti,S.R., Viraktamath,B.C. and Mangrauthia,S.K. (2014) Comparative Study of Susceptible and Tolerant Genotype Reveals Efficient Recovery and Root System Contributes to Heat Stress Tolerance in Rice. Plant Mol. Biol. Report., 32, 1228–1240.
59	AZUCENA	S	SAMN08217222	Tropical Japonica	33.28	Jagadish,S.V.K., Cairns,J., Lafitte,R., Wheeler,T.R., Price,A.H. and Craufurd,P.Q. (2010) Genetic Analysis of Heat Tolerance at Anthesis in Rice. Crop Sci., 50, 1633–1641.
60	KDML 105	S	SAMN12083649	Indica	36.3202	Shi W, Ishimaru T, Gannaban R, Oane W, Jagadish S. Popular rice (Oryza sativa L.) cultivars show contrasting responses to heat stress at gametogenesis and anthesis. Crop Sci 2015;55:589–96. https://doi.org/10.2135/cropsci2014.01.0054.

## Sheet: Table S2
Table S2: Reported QTLs related to heat stress tolerance in rice
QTLname	Chrom	LeftMarker	LeftStart	LeftStop	RightMarker	RightStart	RightStop	Reference
QTL.1.1	chr01	L2	1860684	1860883	R2	2313976	2314175	Kilasi et al, 2018
QTL.1.2	chr01	R1613	3446779	3447601	R1944	4543727	4545406	Tazib et al, 2015
QTL.1.3	chr01	RM11054	19024256	19024408	RM5646	22957556	22957808	Li et al, 2018
QTL.1.4	chr01	RM1196	23903066	23903501	RM6581	29377982	29378162	Zhao et al, 2016
QTL.1.5	chr01	RM1231	29477982	29478162	RM302	32987234	32987357	Li et al, 2018
QTL.1.6	chr01	L15	34279800	34279999	R15	34420001	34420200	Nubankoh et al, 2020
QTL.1.7	chr01	RM1387	40206690	40206884	RM8137	42924461	42924841	Zhu et al, 2017
QTL.2.1	chr02	L3	861229	861428	R3	911833	912032	Kilasi et al, 2018
QTL.2.2	chr02	L16	18729800	18729999	R16	19100001	19100200	Nubankoh et al, 2020
QTL.2.3	chr02	RM221	27609877	27610063	RM6	29579845	29579988	Thanh et al, 2010
QTL.3.1	chr03	L10	17056910	17057109	R10	18163981	18164180	Kilasi et al, 2018
QTL.3.2	chr03	L17	26119800	26119999	R17	26220001	26220200	Nubankoh et al, 2020
QTL.3.3	chr03	L18	28729800	28729999	R18	28960001	28960200	Nubankoh et al, 2020
QTL.3.4	chr03	RM3525	30386758	30386936	RM6970	32436900	32437161	Zhu et al, 2017
QTL.3.5	chr03	L4	32528993	32529192	R4	34630763	34630962	Kilasi et al, 2018
QTL.3.6	chr03	RM570	35588486	35588644	RM148	35835805	35836096	Chen et al, 2008
QTL.4.1	chr04	L5	992655	992854	R5	1327948	1328147	Kilasi et al, 2018
QTL.4.2	chr04	RM5687	15742285	15742442	RM471	18824746	18824943	Xiao et al, 2011
QTL.4.3	chr04	RM471	18824746	18824943	RM177	22413576	22413771	Li et al, 2018
QTL.4.4	chr04	RM17303	27089347	27089482	RM5979	22599886	22600081	Zheng et al, 2017
QTL.4.5	chr04	C1100	29387984	29389036	R1783	27830899	27831410	Zhu et al, 2006
QTL.4.6	chr04	RM3534	30978961	30979089	RM2431	34919415	34919714	Zhu et al, 2017
QTL.5.1	chr05	RM1248	93853	94112	RM4915	4051865	4051999	Zhao et al, 2016
QTL.5.2	chr05	L11	5758441	5758640	R11	6029553	6029752	Kilasi et al, 2018
QTL.5.3	chr05	RM249	10776494	10776621	RM440	19912517	19912685	Thanh et al, 2010
QTL.5.4	chr05	L1	28173185	28173384	R1	28287520	28287719	Kilasi et al, 2018
QTL.6.1	chr06	RM589	1380876	1381023	RM588	1611398	1611524	Cheng et al, 2012
QTL.6.2	chr06	L688	5811769	5811997	G200	6486488	6486774	Zhu et al, 2006
QTL.6.3	chr06	RM5963	8814621	8814798	RM3330	11064125	11064294	Zhu et al, 2017
QTL.7.1	chr07	RM6394	18392792	18392970	RM1364	26774006	26774163	Zhao et al, 2016
QTL.7.2	chr07	C596	27783170	27785534	C213	29660982	29661429	Zhu et al, 2006
QTL.8.1	chr08	RG978	17437513	17438003	RG1	21645663	21646057	Cao et al, 2002
QTL.8.2	chr08	RM5891	24624216	24624358	RM4997	28235762	28236059	Zhao et al, 2016
QTL.9.1	chr09	R1164	6015994	6016329	R1687	8345956	8346461	Zhu et al, 2006
QTL.9.2	chr09	RM242	18810067	18810331	RM566	14704764	14704906	Chen et al, 2008
QTL.9.3	chr09	RM108	19304279	19304457	RM242	18810120	18810315	Chen et al, 2008
QTL.9.4	chr09	C506	21856424	21857831	G293	22437219	22437523	Zhu et al, 2006
QTL.10.1	chr10	RM3882	2737177	2737827	RM4455	11666021	11666138	Zhu et al, 2017
QTL.10.2	chr10	L13	11677359	11677558	R13	13443230	13443429	Kilasi et al, 2018
QTL.10.3	chr10	C1369	17157693	17157947	R1877	18600198	18601497	Zhu et al, 2006
QTL.10.4	chr10	RM6737	18712016	18712408	RM6673	23010698	23010897	Zhao et al, 2016
QTL.11.1	chr11	RM286	383839	383960	RM7283	9117514	9117787	Zhu et al, 2017
QTL.11.2	chr11	RM1355	17353847	17354093	RM2191	24661513	24661748	Zhao et al, 2016
QTL.11.3	chr11	G257	17204553	17204683	R728	16571479	16572526	Zhu et al, 2006
QTL.12.1	chr12	RM7376	23443445	23443639	RM7018	22162635	22163120	Zheng et al, 2017
QTL.12.2	chr12	MRG0103	23539495	23539710	RM235	26107904	26108004	Chen et al, 2008

## Sheet: Table S3
Table S3: List of Asian cultivated reference genomes used to map non-reference genes in QTL regions
Accession ID	WGS ID	Variety Name
SAMN08217222	RWKJ01000000	Azucena
SAMN10564385	VYIB01000000	IR 64
SAMN12715984	VYID01000000	LIMA::IRGC 81487-1
SAMN12721963	VYIF01000000	GOBOL SAIL (BALAM)::IRGC 26624-2
SAMN12672924	VYIC01000000	PR 106::IRGC 53418-1
SAMN12718029	VXJH01000000	KETAN NANGKA::IRGC 19961-2
SAMN12748569	VXJI01000000	ARC 10497::IRGC 12485-1
SAMN12748589	VYIH01000000	LARHA MUGAD::IRGC 52339-1
SAMN12748590	VYIE01000000	KHAO YAI GUANG::IRGC 65972-1
SAMN12748600	WGGU01000000	NATEL BORO::IRGC 34749-1
SAMN12748601	PKQC01000000	CHAO MEO::IRGC 80273-1
SAMN13021815	VYIG01000000	LIU XU::IRGC 109232-1

## Sheet: Table S4
Table S4: List of annotated genes in the non-reference contigs
GeneID	Description
maker_00000667	peroxisomal fatty acid beta-oxidation multifunctional protein
maker_00000671	NB-LRR protein
maker_00001920	(+)-6a-hydroxymaackiain 3-O-methyltransferase 2
maker_00000083	putative glycine-rich RNA binding protein
maker_00000229	hypothetical protein OsI_23490
maker_00000721	probable sarcosine oxidase
maker_00000315	hypothetical protein PAHAL_5G133900
maker_00000697	disease resistance protein PIK5-NP-like
maker_00001277	probable LRR receptor-like serine/threonine-protein kinase At1g67720
maker_00000843	hydroquinone glucosyltransferase-like
maker_00001188	hypothetical protein DAI22_11g203065
maker_00002388	protein TANC1 isoform X2
maker_00000495	B3 domain-containing protein Os03g0619600-like
maker_00001865	transposon protein, putative, CACTA, En/Spm sub-class
maker_00002129	Hypothetical protein
maker_00001861	myosin heavy chain-like protein
maker_00001458	putative XA1
maker_00001668	putative F-box/LRR-repeat protein 23
maker_00001720	alpha-humulene synthase
maker_00002390	probable mixed-linked glucan synthase 8 isoform X2
maker_00002776	hypothetical protein OsI_37877
maker_00002189	(+)-germacrene D synthase isoform X2
maker_00002625	hypothetical protein OsI_37644
maker_00002564	BTB/POZ and MATH domain-containing protein 1
maker_00003107	receptor-like protein EIX1
maker_00002806	Os06g0136100, partial
maker_00003011	probable glutathione S-transferase GSTF1
maker_00002063	hypothetical protein OsI_12260
maker_00000059	sugar transport protein 13
maker_00000224	putative serine/threonine kinase protein
maker_00000188	G-type lectin S-receptor-like serine/threonine-protein kinase At4g03230
maker_00001047	hypothetical protein OsI_38293
maker_00002177	disease resistance protein PIK6-NP-like
maker_00000110	disease resistance protein RGA4-like
maker_00000195	mannose/glucose-specific lectin
maker_00000311	uncharacterized protein LOC110430555
maker_00000312	disease resistance protein RGA2-like
maker_00000308	unnamed protein product
maker_00000592	putative F-box/FBD/LRR-repeat protein At1g78760
maker_00001068	proteasome subunit alpha type-5
maker_00001187	hypothetical protein OsI_32565
maker_00001243	calmodulin-binding protein-like
maker_00001244	putative Cysteine-rich receptor-like protein kinase 10 precursor
maker_00001245	S receptor kinase-like
maker_00001069	starch branching enzyme 4
maker_00001758	hypothetical protein OsI_14592
maker_00001508	leucine-rich repeat extensin-like protein 5
maker_00000222	alpha-N-acetylglucosaminidase isoform X2
maker_00000347	putative 12-oxophytodienoate reductase 11 isoform X2
maker_00000294	MADS-box transcription factor 26-like isoform X2
maker_00000295	GTP-binding protein YPTM1
maker_00000296	hypothetical protein EJB05_56135, partial
maker_00000746	hypothetical protein OsI_36580
maker_00000406	hypothetical protein DAI22_11g143600
maker_00001471	salt stress-induced protein-like
maker_00001619	putative cinnamoyl-CoA reductase
maker_00002141	hAT family dimerisation domain containing protein, expressed
maker_00002115	hypothetical protein
maker_00001922	15-cis-phytoene desaturase, chloroplastic/chromoplastic
maker_00002272	pentatricopeptide repeat-containing protein At3g57430, chloroplastic
maker_00000167	probable glucuronosyltransferase Os03g0107900
maker_00000168	NAC transcription factor 32
maker_00000169	ras-related protein RABC1-like
maker_00000196	putative F-box/LRR-repeat protein 23
maker_00000197	putative F-box/LRR-repeat protein 23
maker_00000198	putative F-box/LRR-repeat protein 23
maker_00000199	putative F-box/LRR-repeat protein 22
maker_00000218	low-affinity cation transporter
maker_00000367	bisdemethoxycurcumin synthase-like
maker_00000291	putative argonaute protein
maker_00000288	probable staphylococcal-like nuclease CAN4 isoform X1
maker_00000556	carotenoid 9,10(9',10')-cleavage dioxygenase 1
maker_00000585	splicing factor family protein-like
maker_00000120	predicted protein
maker_00000276	Glycosyltransferase-like KOBITO 1
maker_00000715	protein GOS9
maker_00000949	hypothetical protein E2562_003425
maker_00000375	wall-associated receptor kinase 2-like
maker_00001129	hypothetical protein DAI22_03g209800
maker_00000707	hypothetical protein OsI_36125
maker_00001043	protein SCARECROW 2-like
maker_00001415	hypothetical protein OsI_36125
maker_00001462	pectinesterase inhibitor 28-like
maker_00001741	cytochrome P450 87A3-like
maker_00001841	protein GOS9-like
maker_00001938	F-box protein At5g07610
maker_00001939	F-box protein At5g07610
maker_00001960	putative cullin-like protein 2 isoform X2
maker_00001654	uncharacterized protein LOC4326490 isoform X2
maker_00002064	probable 3-ketoacyl-CoA synthase 20
maker_00002288	hypothetical protein OsI_28700
maker_00002813	wall-associated receptor kinase 4 isoform X1
maker_00002896	NB-LRR protein
maker_00001159	probable trehalose-phosphate phosphatase D
maker_00001192	cell division cycle protein 123 homolog
maker_00002227	NB-ARC domain containing protein, expressed
maker_00002661	hypothetical protein OsI_14299
maker_00000002	putative NBS-LRR-like protein B
maker_00001200	histone H2B
maker_00001201	histone H2A
maker_00001204	histone H1B-like
maker_00001681	unnamed protein product
maker_00000081	hypothetical protein OsI_32989
maker_00001428	hypothetical protein OsI_31187
maker_00000098	hypothetical protein OsI_06876
maker_00001152	Amidohydrolase family protein, expressed
maker_00002553	histone H2A
maker_00002554	histone H2B
maker_00000027	phosphatidylinositol/phosphatidylcholine transfer protein SFH6-like
maker_00000028	FBD-associated F-box protein At1g60410-like
maker_00000107	NBS-LRR class disease resistance protein
maker_00000547	hypothetical protein OsI_23485
maker_00000031	hypothetical protein B296_00048084
maker_00000032	GTP-binding protein YPTM1
maker_00000033	hypothetical protein OsI_16033
maker_00000240	NBS-LRR class disease resistance protein
maker_00000411	hAT family dimerisation domain containing protein, expressed
maker_00000483	serine/threonine-specific receptor protein kinase-like
maker_00000106	glutamate receptor 2.8
maker_00000187	putative 12-oxophytodienoate reductase 11 isoform X4
maker_00000273	NBS-LRR class disease resistance protein
maker_00000535	hypothetical protein OsI_21643
maker_00000537	WAT1-related protein At1g68170
maker_00000538	acetylserotonin O-methyltransferase 3
maker_00000837	BTB/POZ and MATH domain-containing protein 1-like
maker_00001383	uncharacterized protein LOC4335408
maker_00001123	leucine-rich repeat receptor protein kinase HPCA1-like
maker_00001482	putative ripening-related protein 5
maker_00000037	hypothetical protein OsI_33977
maker_00000038	hypothetical protein OsI_33977
maker_00000163	putative disease resistance protein RGA1
maker_00000159	glycosyltransferase-like At2g41451
maker_00000160	Glycosyltransferase-like KOBITO 1
maker_00000564	Patatin-like protein 2
maker_00000565	patatin-like protein 1
maker_00000787	Putative bacterial blight resistance protein Xa1-like protein
maker_00000497	hypothetical protein OsJ_30530
maker_00001372	Pib variant protein
maker_00000804	patatin-like protein 1
maker_00001144	endoglucanase 15
maker_00001664	hypothetical protein OsI_27890
maker_00000499	putative disease resistance protein RPM1
maker_00000912	hypothetical protein OsI_36580
maker_00000930	disease resistance protein RGA5-like isoform X1
maker_00000397	hypothetical protein DAI22_11g143600
maker_00001116	F-box family-1
maker_00000926	disease resistance protein RGA4-like
maker_00000809	putative Pi-ta protein
maker_00001106	alpha-terpineol synthase, chloroplastic-like isoform X1
maker_00001109	hypothetical protein OsI_15258
maker_00001577	structural maintenance of chromosomes protein 5
maker_00001444	proteasome subunit alpha type-5
maker_00001445	proteasome subunit alpha type-5 isoform X2
maker_00001221	hypothetical protein OsI_28349
maker_00001499	hypothetical protein
maker_00001020	probable sarcosine oxidase
maker_00001909	hypothetical protein OsI_22409
maker_00001677	hypothetical protein
maker_00001316	putative resistance complex protein I2C-1
maker_00002652	putative far-red impaired response protein
maker_00002905	putative disease resistance protein
maker_00000242	hypothetical protein OsI_18311
maker_00000243	hypothetical protein OsI_18311
maker_00000575	hypothetical protein OsI_25128
maker_00000613	putative disease resistance RPP13-like protein 1 isoform X1
maker_00000614	putative disease resistance RPP13-like protein 1 isoform X1
maker_00001013	40S ribosomal protein S9-2-like
maker_00000733	hypothetical protein E2562_037221
maker_00000566	Beta-galactosidase 5
maker_00001260	glucan endo-1,3-beta-glucosidase GII
maker_00000769	accelerated cell death 11
maker_00001161	hypothetical protein OsI_11957
maker_00001339	putative disease resistance RPP13-like protein 1
maker_00000688	hypothetical protein OsI_35544
maker_00000883	hypothetical protein OsI_28484
maker_00000950	F-box/LRR-repeat protein 4
maker_00001589	unnamed protein product
maker_00001418	putative disease resistance protein RGA3
maker_00001776	glycosyltransferase-like At2g41451
maker_00001820	myosin heavy chain-like protein
maker_00001821	hypothetical protein
maker_00001631	hypothetical protein DAI22_07g226500
maker_00001994	cytochrome P450 87A3-like
maker_00001735	putative indole-3-glycerol phosphate synthase
maker_00001736	hypothetical protein OsJ_26692
maker_00001205	nucleolar GTP-binding protein 1 isoform X5
maker_00002374	receptor kinase-like protein Xa21
maker_00002446	Cysteine-rich receptor-like protein kinase 10
maker_00002447	putative serine/threonine kinase -related protein
maker_00002043	NBS-LRR-like resistance protein
maker_00002523	putative lysozyme-like protein
maker_00003019	brown planthopper resistance protein BPH1/9
maker_00002975	ATP synthase CF0 subunit III
maker_00002900	hypothetical protein
maker_00002922	hypothetical protein OsI_14254
maker_00000146	Putative calmodulin-binding protein ER66
maker_00000147	calmodulin-binding transcription activator 3-like isoform X2
maker_00000155	Os09g0304400
maker_00000599	hypothetical protein OsI_01859
maker_00000480	disease resistance protein RGA2-like
maker_00000654	putative argonaute protein
maker_00000942	putative endo-1,3;1,4-beta-D-glucanase
maker_00001055	putative STF-1
maker_00000994	Trihelix transcription factor ASR3
maker_00000679	hypothetical protein DAI22_09g151200
maker_00000849	FCS-Like Zinc finger 12
maker_00000508	putative protease Do-like 14 isoform X2
maker_00000509	hypothetical protein OsI_38092
maker_00001077	disease resistance protein PIK5-NP-like
maker_00001326	hypothetical protein OsI_11652
maker_00000768	V-type proton ATPase subunit D-like
maker_00001579	cytochrome P450 76T24-like
maker_00001292	F-box/LRR-repeat protein At4g14103 isoform X1
maker_00001303	non-specific lipid-transfer protein 1-like
maker_00001559	2-alkenal reductase (NADP(+)-dependent)
maker_00001220	alcohol dehydrogenase-like 2
maker_00001785	hypothetical protein OsI_38293
maker_00001565	NBS-LRR class disease resistance protein
maker_00001904	glucan endo-1,3-beta-glucosidase 12-like
maker_00002152	stemar-13-ene synthase isoform X1
maker_00001594	uncharacterized protein LOC110434461
maker_00002057	acetylserotonin O-methyltransferase 1-like
maker_00002359	RNA exonuclease 4-like
maker_00002981	polymerase (DNA directed) sigma-like
maker_00003083	binding partner of ACD11 1-like isoform X2
maker_00003102	receptor-interacting serine/threonine-protein kinase 4
maker_00000248	40S ribosomal protein S9-2-like
maker_00000249	40S ribosomal protein S9-2-like
maker_00000672	hypothetical protein OsI_30718
maker_00000673	hypothetical protein
maker_00000776	hypothetical protein OsI_31894
maker_00001191	loc:V20B_scf7180000047791(-)1150-3823 segs:1-141,142-234,235-251,252-324,325-380,381-421,422-507
maker_00001876	F-box domain containing protein, expressed
maker_00001946	protein GOS9-like
maker_00002800	putative LRR receptor-like serine/threonine-protein kinase
maker_00002869	Pib variant protein
maker_00000026	Sugar transport protein 13
maker_00000327	hypothetical protein OsI_13282
maker_00000328	hypothetical protein OsI_13282
maker_00001618	peroxisomal fatty acid beta-oxidation multifunctional protein
maker_00000307	probable staphylococcal-like nuclease CAN4 isoform X1
maker_00001770	expressed protein
maker_00001059	hypothetical protein DAI22_03g183100
maker_00000625	Pi36
maker_00000658	cysteine-rich receptor-like protein kinase 10
maker_00000659	cysteine-rich receptor-like protein kinase 6 isoform X1
maker_00000451	hypothetical protein DAI22_06g195500
maker_00000808	NBS-LRR type protein
maker_00000577	putative disease resistance RPP13-like protein 1
maker_00000457	predicted protein
maker_00000581	hypothetical protein DAI22_02g247300
maker_00001112	disease resistance protein RGA5-like
maker_00001113	BTB/POZ and MATH domain-containing protein 1-like
maker_00001327	hypothetical protein OsJ_34232
maker_00001971	NLR-type disease resistance protein
maker_00002158	HIPL1 protein
maker_00001933	hypothetical protein OsI_07947
maker_00002555	protein transport protein SEC16B homolog isoform X1
maker_00000450	hypothetical protein OsI_03497
maker_00000266	fertility-related ORF1 protein
maker_00000357	hypothetical protein OsI_06880
maker_00000380	disease resistance protein RGA5-like
maker_00000553	formin-like protein 11
maker_00000554	hypothetical protein OsI_08264
maker_00000190	hypothetical protein EE612_055437
maker_00000685	wall-associated receptor kinase 4
maker_00000758	hypothetical protein
maker_00001015	hypothetical protein CFC21_049133
maker_00001095	hypothetical protein OsI_37253
maker_00001096	hypothetical protein OsI_37253
maker_00000989	wall-associated receptor kinase 4 isoform X2
maker_00001062	NBS-LRR class disease resistance protein
maker_00001063	NBS-LRR class disease resistance protein
maker_00001276	retrotransposon protein, putative, unclassified
maker_00001830	putative sugar phosphate/phosphate translocator
maker_00001539	hypothetical protein OsI_14668
maker_00002215	hypothetical protein OsI_38283
maker_00002079	protein argonaute MEL1
maker_00002362	receptor-like protein kinase-like
maker_00000215	disease resistance protein Pikm1-TS-like
maker_00000439	glutamate receptor 2.8-like isoform X1
maker_00000595	splicing factor family protein-like
maker_00000251	hypothetical protein DAI22_07g226700
maker_00000766	coatomer subunit beta'-2-like
maker_00000977	putative endo-1,3;1,4-beta-D-glucanase
maker_00001615	hypothetical protein OsI_35435
maker_00001518	putative XA1
maker_00001656	thioredoxin H-type 2-like
maker_00001333	putative NBS-LRR class RGA
maker_00001425	hypothetical protein OsI_08128
maker_00001512	uncharacterized protein LOC110434461
maker_00002018	probable transcription factor KAN2
maker_00002022	putative F-box protein At5g38270
maker_00002023	hypothetical protein OsI_27890
maker_00002119	bacterial blight resistance protein xa26
maker_00001592	hypothetical protein TRIUR3_21782
maker_00002182	WAT1-related protein At5g45370-like isoform X1
maker_00002307	probable LRR receptor-like serine/threonine-protein kinase At1g51810
maker_00002285	probable protein phosphatase 2C 44
maker_00002342	putative iron/ascorbate-dependent oxidoreductase
maker_00002394	polycomb group protein EMF2B
maker_00002599	protein ACCELERATED CELL DEATH 6-like
maker_00002430	retrotransposon protein, putative, unclassified
maker_00000108	hypothetical protein OsI_33844
maker_00000668	seed maturation protein PM23, putative, expressed
maker_00000910	disease resistance protein PIK6-NP-like
maker_00001646	G-type lectin S-receptor-like serine/threonine-protein kinase At2g19130
maker_00002026	hypothetical protein EJB05_21523
maker_00002527	wall-associated receptor kinase-like 22
maker_00002772	hypothetical protein E2562_004946
maker_00001247	CASP-like protein 4B3
maker_00001177	hypothetical protein OsI_38293
maker_00002433	leucine-rich repeat-like protein
maker_00002716	flavonoid 3'-monooxygenase-like
maker_00002202	MADS-box transcription factor 26-like isoform X2
maker_00002856	receptor kinase-like protein Xa21
maker_00001788	predicted protein
maker_00002429	hypothetical protein OsJ_05445
maker_00002962	BTB/POZ domain-containing protein At3g22104 isoform X2
maker_00002431	NBS-LRR class disease resistance protein
maker_00002824	Os02g0472200
maker_00002028	hypothetical protein OsI_30718
maker_00002958	hypothetical protein OsI_11663
maker_00001500	AAA-ATPase ASD, mitochondrial-like
maker_00001991	glucan endo-1,3-beta-glucosidase 12-like
maker_00000089	glutamate receptor 2.9-like
maker_00000090	glutamate receptor 2.8-like isoform X1
maker_00000076	glutamate receptor 2.8-like
maker_00001551	F-box protein PP2-B10
maker_00002450	Pib variant protein
maker_00000203	putative disease resistance RPP13-like protein 3
maker_00000204	Disease resistance protein RPM1
maker_00001453	UPF0481 protein At3g47200
maker_00000900	leucine-rich repeat protein
maker_00000901	receptor kinase-like protein Xa21
maker_00001104	hypothetical protein OsI_32565
maker_00000844	putative protease Do-like 14 isoform X2
maker_00000921	putative F-box/LRR-repeat protein 23
maker_00001990	hypothetical protein E2562_000443
maker_00002782	putative Pi-b protein
maker_00000576	hypothetical protein OsI_09523
maker_00000891	hypothetical protein OsI_14298
maker_00000982	glycerophosphodiester phosphodiesterase GDPDL3
maker_00000584	putative NBS-LRR class RGA
maker_00001181	protein SCARECROW 2-like
maker_00001363	cysteine-rich receptor-like protein kinase 26 isoform X1
maker_00001141	protein GOS9-like
maker_00001335	hypothetical protein OsI_10917
maker_00002420	putative disease resistance RPP13-like protein 1
maker_00002612	TPA_inf: WRKY transcription factor 59 [Oryza sativa (indica cultivar-group)]
maker_00002417	protein SRG1
maker_00003108	proteasome subunit alpha type-5
maker_00001659	wall-associated receptor kinase 4
maker_00002323	uncharacterized protein LOC4347823
maker_00002746	transposon protein, putative, CACTA, En/Spm sub-class
maker_00002489	unnamed protein product
maker_00001388	probable glucuronosyltransferase Os03g0107900
maker_00001693	hypothetical protein OsI_14298
maker_00001330	G-type lectin S-receptor-like serine/threonine-protein kinase At4g03230
maker_00001617	pathogenesis-related protein 1
maker_00001484	LON peptidase N-terminal domain and RING finger protein 1
maker_00001907	BTB/POZ and MATH domain-containing protein 2-like
maker_00001048	B3 DNA binding domain containing protein, expressed
maker_00001050	hypothetical protein OsI_39228
maker_00002365	serine carboxypeptidase-like 10
maker_00001812	putative RING3 protein
maker_00002457	hypothetical protein OsI_07637
maker_00000864	acyl-coenzyme A thioesterase 13-like
maker_00000865	probable magnesium transporter NIPA4
maker_00000866	hypothetical protein E2562_013931
maker_00001901	hypothetical protein OsI_25601
maker_00000078	putative F-box/FBD/LRR-repeat protein At1g78760
maker_00000919	putative disease resistance protein RGA4 isoform X2
maker_00000103	urease isoform X1
maker_00000104	urease isoform X1
maker_00000800	cytochrome P450 87A3-like
maker_00000801	putative cytochrome P450 enzyme
maker_00000551	putative argonaute protein
maker_00000695	PDR-like ABC transporter
maker_00000763	NBS-LRR class disease resistance protein
maker_00001328	leucine-rich repeat-like protein
maker_00001460	protein CHUP1, chloroplastic-like isoform X1
maker_00001461	hypothetical protein OsJ_32616
maker_00001845	Very-long-chain (3R)-3-hydroxyacyl-CoA dehydratase PASTICCINO 2A
maker_00002966	putative allene oxide synthase
maker_00003003	ribosomal protein L5
maker_00000976	probable LRR receptor-like serine/threonine-protein kinase At3g47570 isoform X2
maker_00000425	Ubiquitin carboxyl-terminal hydrolase 2
maker_00000512	Disease resistance protein RPM1
maker_00000186	putative resistance complex protein I2C-1
maker_00000219	hypothetical protein OsI_12214
maker_00000220	hypothetical protein E2562_036401
maker_00000807	hypothetical protein EE612_031601
maker_00001304	Pi36
maker_00000631	F-box protein At5g49610-like
maker_00000880	hypothetical protein OsI_22905
maker_00000655	disease resistance protein RGA2 isoform X1
maker_00000954	GTP-binding protein YPTM1
maker_00000955	MADS-box transcription factor 26-like isoform X2
maker_00001125	uncharacterized protein LOC102713129 isoform X1
maker_00001040	putative pi-ta protein
maker_00001142	Disease resistance protein RPM1
maker_00001568	subtilisin-like protease SBT3.9
maker_00002609	pentatricopeptide repeat-containing protein At2g18940, chloroplastic-like
maker_00000691	putative disease resistance protein RGA3
maker_00002927	hypothetical protein OsI_38272
maker_00000443	putative disease resistance protein RGA1
maker_00000444	disease resistance protein RGA2-like
maker_00001097	predicted protein
maker_00001394	cell division cycle protein 123 homolog
maker_00002926	Os04g0386400
maker_00002620	internal alternative NAD(P)H-ubiquinone oxidoreductase A2, mitochondrial
maker_00002659	predicted protein
maker_00002956	probable protein phosphatase 2C 44
maker_00002345	hypothetical protein OsI_06544
maker_00001921	porin-like protein
maker_00002897	alpha-humulene synthase
maker_00001382	hypothetical protein OsI_13005
maker_00001893	hypothetical protein OsI_34256
maker_00000722	putative F-box/LRR-repeat protein 23
maker_00000478	NB-ARC domain containing protein, expressed
maker_00001689	calmodulin-binding protein-like
maker_00001268	protein GOS9-like
maker_00000884	NDR1/HIN1-like protein 6
maker_00000885	RecName: Full=Putative ripening-related protein 5; Flags: Precursor
maker_00001080	putative disease resistance protein RGA1
maker_00000287	transposon protein, putative, CACTA, En/Spm sub-class
maker_00001007	Eukaryotic translation initiation factor 3 subunit I
maker_00001009	sugar transport protein MST4
maker_00001199	putative disease resistance protein RGA3
maker_00001491	trehalose-6-phosphate synthase 7
maker_00001643	salt stress-induced protein
maker_00001252	hypothetical protein OsI_36626
maker_00001948	probable transcription factor KAN2
maker_00002378	hypothetical protein DAI22_07g264600
maker_00000682	Polyamine oxidase
maker_00001760	glucan endo-1,3-beta-glucosidase GII
maker_00002383	probable 2-oxoglutarate-dependent dioxygenase At5g05600
maker_00002191	hypothetical protein OsI_38283
maker_00003021	hypothetical protein OsI_08055
maker_00000305	disease resistance protein RGA5-like
maker_00000986	hypothetical protein OsI_33540
maker_00000876	hypothetical protein OsI_30096
maker_00001064	phytoene desaturase
maker_00001546	disease resistance protein PIK6-NP-like
maker_00002698	LOB domain-containing protein 12
maker_00002823	hypothetical protein OsI_07637
maker_00002600	tyrosine N-monooxygenase
maker_00002482	F-box/LRR-repeat protein At3g26922-like
maker_00002483	F-box/LRR-repeat protein At3g26922-like
maker_00000074	hypothetical protein PAHAL_5G133900
maker_00001227	Ubiquitin carboxyl-terminal hydrolase 2
maker_00000140	hypothetical protein C2845_PM11G02750
maker_00000141	hypothetical protein BRADI_3g58225v3
maker_00000142	RNase H-like protein
maker_00000415	salt stress-induced protein-like
maker_00000656	hypothetical protein OsJ_24230
maker_00001266	uncharacterized protein LOC107304794
maker_00000648	disease resistance protein RGA5-like
maker_00000511	hypothetical protein OsI_15402
maker_00000342	hypothetical protein OsI_31645
maker_00000318	putative STF-1
maker_00000502	Disease resistance protein RPM1
maker_00000652	putative disease resistance RPP13-like protein 3 isoform X1
maker_00001196	disease resistance protein PIK5-NP-like
maker_00001198	F-box family-1
maker_00002183	NBS-LRR type protein
maker_00000718	9-cis-epoxycarotenoid dioxygenase NCED2, chloroplastic-like
maker_00001417	jacalin-related lectin 9
maker_00001517	hypothetical protein OsI_38293
maker_00002178	non-specific lipid-transfer protein 1-like
maker_00001026	putative Pi-b protein
maker_00001374	ficin 1b
maker_00001672	probable LRR receptor-like serine/threonine-protein kinase At1g05700 isoform X2
maker_00000789	B3 domain-containing protein Os03g0619800-like isoform X3
maker_00000790	B3 domain-containing protein Os03g0619600-like isoform X2
maker_00000791	B3 domain-containing protein Os03g0619600-like
maker_00001395	disease resistance protein Pik-2-like
maker_00001440	hypothetical protein OsI_21643
maker_00001756	hypothetical protein
maker_00001682	protein GOS9-like
maker_00001261	hypothetical protein E2562_032575
maker_00002066	probable kinase CHARK
maker_00002534	Os01g0522600
maker_00002185	hypothetical protein EE612_057124, partial
maker_00002186	Os04g0307500
maker_00002629	UPF0481 protein At3g47200
maker_00001635	predicted protein
maker_00002078	acyl transferase 15-like
maker_00002253	Os04g0317300
maker_00002999	plasma membrane intrinsic protein subtype 1 aquaporin
maker_00001146	hypothetical protein OsJ_05876
maker_00002205	ABC transporter F family member 4-like
maker_00002343	retrotransposon protein, putative, unclassified, expressed
maker_00003132	glyceraldehyde-3-phosphate dehydrogenase, cytosolic
maker_00002366	momilactone A synthase-like
maker_00002204	hypothetical protein OsJ_05445
maker_00002993	2-methylene-furan-3-one reductase
maker_00002802	wall-associated kinase-like protein
maker_00001520	putative disease resistance RPP13-like protein 1 isoform X1
maker_00002550	hypothetical protein OsI_35932
maker_00001763	Disease resistance protein RPM1
maker_00001630	hypothetical protein OsI_37979
maker_00000861	disease resistance protein RGA2-like
maker_00000623	Disease resistance RPP13-like protein 4
maker_00001114	speckle-type protein-like
maker_00001091	Disease resistance protein RPM1
maker_00001360	NBS-LRR-like resistance protein
maker_00001780	putative rust resistance kinase Lr10
maker_00000583	putative Pi-b protein
maker_00000899	salt stress-induced protein-like
maker_00001028	disease resistance protein RGA5-like
maker_00001805	putative NBS-LRR class RGA
maker_00001602	Disease resistance protein RPM1
maker_00002032	endoglucanase 15
maker_00001650	hypothetical protein OsJ_20900
maker_00002704	unnamed protein product
maker_00002505	lipid droplet phospholipase 1
maker_00002844	putative NBS-LRR class RGA
maker_00001262	hypothetical protein SETIT_9G103200v2
maker_00002294	4B hexose transporter
maker_00002354	TPA: polyprotein
maker_00002356	cytochrome P450 714D1-like
maker_00002471	mannose/glucose-specific lectin isoform X2
maker_00003077	putative 12-oxophytodienoate reductase 12
maker_00001387	Purple acid phosphatase
maker_00000829	hypothetical protein OsI_10746
maker_00000830	DUF1618 superfamily member protein
maker_00000518	disease resistance protein RGA5
maker_00000734	hypothetical protein OsI_10744
maker_00001054	putative F-box/LRR-repeat protein 23
maker_00003128	DNA-binding protein-like
maker_00002171	hypothetical protein DAI22_06g194900
maker_00001408	protein CHUP1, chloroplastic-like isoform X1
maker_00000793	putative NBS-LRR-like protein B
maker_00002039	retrotransposon protein, putative, unclassified
maker_00002713	putative NBS-LRR-like protein B
maker_00002959	putative STF-1
maker_00000045	uncharacterized protein LOC107304794
maker_00000653	xylose isomerase
maker_00000021	hypothetical protein OsI_10746
maker_00000022	DUF1618 superfamily member protein
maker_00000023	protein argonaute MEL1-like isoform X3
maker_00001021	CASP-like protein 4B3
maker_00001838	putative Pi-ta protein
maker_00001952	hypothetical protein OsI_14954
maker_00000620	putative NBS-LRR class RGA
maker_00002047	unnamed protein product
maker_00000102	putative argonaute protein
maker_00000464	peptidylprolyl isomerase-like
maker_00000431	disease resistance RPP8-like protein 3
maker_00000432	disease resistance protein RPM1
maker_00000744	sister chromatid cohesion protein PDS5 homolog A isoform X2
maker_00000340	probable LRR receptor-like serine/threonine-protein kinase At1g67720
maker_00000035	hypothetical protein OsI_33977
maker_00000036	putative glycine-rich RNA binding protein
maker_00000009	disease resistance protein RGA5 isoform X1
maker_00000010	disease resistance protein RGA4-like
maker_00000092	disease resistance protein RGA2
maker_00000093	hypothetical protein OsI_14592
maker_00000609	disease resistance protein RGA5-like
maker_00000300	putative receptor kinase MRKc
maker_00000363	hypothetical protein E2562_001831
maker_00000364	hypothetical protein E2562_001830
maker_00000494	70 kDa peptidyl-prolyl isomerase isoform X1
maker_00000737	terpene synthase TPS3
maker_00001397	F-box/LRR-repeat protein At3g26922-like isoform X1
maker_00001235	hypothetical protein E2562_001830
maker_00001459	hypothetical protein LOC_Os10g14210
maker_00001552	putative receptor-like protein kinase 4
maker_00002236	RecName: Full=Urease; AltName: Full=Urea amidohydrolase
maker_00002558	disease resistance protein Pik-2-like
maker_00000019	probable kinase CHARK
maker_00000101	hypothetical protein OsI_15154
maker_00000126	mannose/glucose-specific lectin
maker_00000227	putative resistance complex protein I2C-1
maker_00000716	hypothetical protein OsI_27079
maker_00000607	disease resistance protein RGA5-like isoform X1
maker_00000941	protein ACCELERATED CELL DEATH 6-like
maker_00000253	putative disease resistance RPP13-like protein 3
maker_00000756	hypothetical protein OsI_28484
maker_00000963	AAA-ATPase At3g28580
maker_00001307	lecithin-cholesterol acyltransferase-like 1
maker_00001030	NBS-LRR type resistance protein
maker_00001675	OSJNBa0061C06.17
maker_00001000	hypothetical protein OsI_25684
maker_00001972	hypothetical protein OsI_11663
maker_00002349	unknow protein
maker_00003088	zinc finger MYM-type protein 1-like
maker_00000061	phosphatidylinositol/phosphatidylcholine transfer protein SFH6-like
maker_00000062	FBD-associated F-box protein At1g60410-like
maker_00000064	hypothetical protein OsI_23490
maker_00000042	glutamate receptor 2.8-like isoform X1
maker_00000207	structural maintenance of chromosomes protein 5
maker_00000118	Non-specific phospholipase C1
maker_00000119	uncharacterized protein LOC4345266
maker_00000323	B3 DNA binding domain containing protein, expressed
maker_00000274	NBS-LRR type protein
maker_00000212	Os09g0304400
maker_00000600	putative NBS-LRR resistance protein
maker_00000489	hypothetical protein OsI_08264
maker_00000279	probable L-type lectin-domain containing receptor kinase S.5 isoform X2
maker_00000286	stem bromelain
maker_00000795	NBS-LRR type protein
maker_00000796	disease resistance protein RGA4-like
maker_00000541	disease resistance protein PIK5-NP-like
maker_00000475	transposon protein, putative, Mutator sub-class
maker_00000398	fertility-related ORF1 protein
maker_00001134	chalcone synthase
maker_00000975	retrotransposon protein, putative, unclassified
maker_00001527	hypothetical protein OsI_14298
maker_00001378	zinc finger protein CONSTANS-LIKE 9 isoform X1
maker_00000995	Ubiquitin carboxyl-terminal hydrolase 2
maker_00000750	protein FAR1-RELATED SEQUENCE 5-like isoform X1
maker_00001399	disease resistance protein RGA5-like isoform X1
maker_00001401	putative serpin-Z8
maker_00001186	Os01g0798100
maker_00001006	putative TGF-beta receptor-interacting protein 1
maker_00000983	UPF0481 protein At3g47200-like
maker_00001730	putative disease resistance protein At3g14460
maker_00002034	hypothetical protein OsI_28484
maker_00001432	cytochrome P450 87A3-like
maker_00001433	putative cytochrome P450 enzyme
maker_00001840	uncharacterized protein LOC4340212
maker_00001556	hypothetical protein EE612_023373, partial
maker_00002275	UPF0481 protein At3g47200
maker_00001679	protein STRICTOSIDINE SYNTHASE-LIKE 4
maker_00002003	hypothetical protein EE612_041062
maker_00002524	polyphenol oxidase I, chloroplastic
maker_00002787	receptor kinase-like protein Xa21
maker_00002610	tyrosine N-monooxygenase
maker_00002566	probable pectate lyase 8
maker_00002822	ATP synthase CF0 subunit III
maker_00002619	hypothetical protein OsI_20806
maker_00000082	disease resistance protein RPS5
maker_00000039	calmodulin-binding protein 60 D-like
maker_00000041	calmodulin-binding protein 60 A-like
maker_00000183	uncharacterized protein LOC4324010 isoform X1
maker_00000156	probable LRR receptor-like serine/threonine-protein kinase At1g67720
maker_00000238	putative disease resistance protein RGA3
maker_00000149	cysteine-rich receptor-like protein kinase 10 isoform X2
maker_00000264	hypothetical protein OsI_38092
maker_00000265	putative protease Do-like 14 isoform X2
maker_00000201	putative disease resistance protein RGA3
maker_00000356	putative 12-oxophytodienoate reductase 11 isoform X2
maker_00000466	protein indeterminate-domain 4, chloroplastic
maker_00000521	peroxisomal fatty acid beta-oxidation multifunctional protein
maker_00000568	hypothetical protein OsI_12640
maker_00000440	disease resistance protein RGA5-like
maker_00000561	disease resistance protein RGA4-like
maker_00000622	hypothetical protein OsI_35544
maker_00000579	ankyrin repeat-containing protein At5g02620-like
maker_00000632	cytosolic sulfotransferase 8
maker_00000678	putative disease resistance protein RGA4
maker_00000681	pleckstriny domain-containing protein, putative, expressed
maker_00000757	hypothetical protein OsI_36580
maker_00000854	senescence-induced receptor-like serine/threonine-protein kinase
maker_00000851	lysophospholipid acyltransferase LPEAT1-like isoform X2
maker_00000984	Aconitate hydratase 1
maker_00001046	disease resistance protein RGA5-like
maker_00000932	probable sarcosine oxidase
maker_00000543	cytosolic sulfotransferase 5-like
maker_00001209	glucan endo-1,3-beta-glucosidase GII
maker_00001256	hypothetical protein OsI_35802
maker_00000935	WD-40 repeat family protein-like
maker_00001496	jacalin-related lectin 9
maker_00001483	40S ribosomal protein S9-2
maker_00001545	retrotransposon protein, putative, unclassified
maker_00001562	hypothetical protein HU200_028640
maker_00001620	2-alkenal reductase (NADP(+)-dependent)
maker_00001404	CBL-interacting serine/threonine-protein kinase 7
maker_00001588	transposon protein, putative, CACTA, En/Spm sub-class
maker_00001298	hypothetical protein OsI_35544
maker_00001398	protein GOS9
maker_00001176	probable L-type lectin-domain containing receptor kinase S.5
maker_00001743	mitochondrial pyruvate carrier 4
maker_00001731	hypothetical protein OsI_36978
maker_00001755	Very-long-chain (3R)-3-hydroxyacyl-CoA dehydratase PASTICCINO 2A
maker_00001623	protein NRT1/ PTR FAMILY 6.3-like
maker_00001299	receptor kinase, putative, expressed
maker_00001680	hypothetical protein OsI_18642
maker_00001803	hypothetical protein DAI22_06g209700
maker_00001370	Pib variant protein
maker_00001937	putative serpin-Z8
maker_00002009	hypothetical protein
maker_00002135	hypothetical protein E2562_039297
maker_00001790	FBD-associated F-box protein At5g56370 isoform X1
maker_00002216	hypothetical protein OsI_35378
maker_00002289	AAA-ATPase ASD, mitochondrial
maker_00002313	cadmium resistance protein
maker_00001936	BTB/POZ domain-containing protein At2g13690
maker_00002087	plasma membrane integral protein-like
maker_00002225	(+)-germacrene D synthase isoform X2
maker_00002249	ABC transporter F family member 1
maker_00002419	protein transport protein Sec24-like At4g32640
maker_00002476	abscisic stress-ripening protein 5-like
maker_00002501	F-box/LRR-repeat protein 13
maker_00002295	probable calcium-binding protein CML12
maker_00002723	momilactone A synthase-like
maker_00002529	disease resistance protein RGA5-like isoform X2
maker_00002893	amino acid permease 3
maker_00000894	LON peptidase N-terminal domain and RING finger protein 1
maker_00000016	hypothetical protein OsI_10746
maker_00000017	DUF1618 superfamily member protein
maker_00000018	protein argonaute MEL1-like isoform X3
maker_00000123	putative STF-1
maker_00000143	putative disease resistance RPP13-like protein 3
maker_00001487	hypothetical protein OsI_36917
maker_00000727	L-type lectin-domain containing receptor kinase SIT2-like
maker_00000728	hypothetical protein E2562_028661
maker_00001279	hypothetical protein
maker_00001237	hypothetical protein OsI_33540
maker_00001481	ankyrin repeat-containing protein At5g02620-like
maker_00001250	probable LRR receptor-like serine/threonine-protein kinase At3g47570 isoform X2
maker_00001543	CASP-like protein 4B3
maker_00001786	probable LRR receptor-like serine/threonine-protein kinase At3g47570 isoform X1
maker_00001782	hypothetical protein OsI_36978
maker_00002377	hypothetical protein OsI_09203
maker_00002070	hypothetical protein OsI_25435
maker_00002281	senescence-specific cysteine protease SAG39
maker_00002389	receptor-like protein EIX1
maker_00002948	Os01g0336200
maker_00002901	DNA damage-repair/toleration protein DRT102
maker_00000813	hypothetical protein E2562_033304
maker_00001888	AAA-ATPase At3g28580
maker_00002278	transcription factor JUNGBRUNNEN 1-like
maker_00001012	hypothetical protein OsI_18560
maker_00001969	hypothetical protein
maker_00001817	putative receptor kinase TRKc
maker_00001818	putative receptor kinase MRKc
maker_00000736	hypothetical protein CFC21_080006
maker_00001429	wall-associated receptor kinase 4
maker_00001521	hypothetical protein OsJ_20900
maker_00002624	hypothetical protein OsI_28320
maker_00000361	H0212B02.18
maker_00003123	hypothetical protein OsI_34563
maker_00000080	glutamate receptor 2.8-like isoform X1
maker_00000130	hypothetical protein OsI_08177
maker_00000051	peroxisomal fatty acid beta-oxidation multifunctional protein
maker_00000436	hypothetical protein
maker_00000437	disease resistance RPP8-like protein 3
maker_00000438	putative disease resistance RPP13-like protein 3
maker_00001010	F-box protein At5g49610-like
maker_00001358	hypothetical protein
maker_00000230	subtilisin-like protease SBT3.5
maker_00000231	Beta-galactosidase 5
maker_00000283	peptidylprolyl isomerase-like
maker_00001313	protein GOS9-like
maker_00001314	ferredoxin C 2, chloroplastic
maker_00001085	UPF0587 protein C1orf123
maker_00001709	retrotransposon protein, putative, unclassified
maker_00000863	anthranilate O-methyltransferase 3
maker_00001351	glutamate formimidoyltransferase-like
maker_00002415	transposon protein, putative, unclassified
maker_00002297	RecName: Full=BURP domain-containing protein 9; Short=OsBURP09; Flags: Precursor
maker_00000184	Os09g0304400
maker_00000278	putative disease resistance RPP13-like protein 3
maker_00000730	hypothetical protein DAI22_11g203065
maker_00001414	BLE2 protein-like
maker_00000929	hypothetical protein
maker_00001878	cysteine-rich receptor-like protein kinase 6
maker_00001699	leucine-rich repeat-like protein
maker_00002607	Oligomeric Golgi complex subunit 2
maker_00002717	LEAF RUST 10 DISEASE-RESISTANCE LOCUS RECEPTOR-LIKE PROTEIN KINASE-like 1.2 isoform X3
maker_00000635	F-box protein At1g60400-like
maker_00000636	putative F-box/FBD/LRR-repeat protein At1g78760
maker_00000582	heat shock 70 kDa protein 18-like isoform X3
maker_00001229	E3 ligase
maker_00001511	NAC domain-containing protein 35
maker_00001052	putative glutathione S-transferase
maker_00001438	leucine-rich repeat-like protein
maker_00001767	hypothetical protein OsI_14592
maker_00002379	putative apoptosis-related RNA binding protein
maker_00002337	uncharacterized protein LOC4340212
maker_00002038	hypothetical protein OsI_35782
maker_00002357	hypothetical protein OsI_00001
maker_00002425	expp1 protein precursor
maker_00002416	putative disease resistance protein RGA4 isoform X1
maker_00000245	putative UPF0481 protein At3g02645
maker_00000261	urease isoform X1
maker_00000262	urease isoform X1
maker_00000555	hypothetical protein OsI_12640
maker_00000834	hypothetical protein OsI_39228
maker_00000836	B3 DNA binding domain containing protein, expressed
maker_00000847	NBS-LRR class disease resistance protein
maker_00001469	putative disease resistance protein RGA3
maker_00001087	hypothetical protein EE612_056654, partial
maker_00001919	Pib variant protein
maker_00001917	putative NBS-LRR disease resistance protein
maker_00001918	disease resistance protein RPM1
maker_00001832	hypothetical protein OsJ_36431
maker_00001881	serine/threonine kinase -related protein-like
maker_00002304	Protein kinase domain containing protein
maker_00002502	hypothetical protein LOC_Os12g39430
maker_00002091	hypothetical protein
maker_00002626	hypothetical protein OsI_26028
maker_00002744	hypothetical protein OsI_37161
maker_00002991	hypothetical protein OsI_21787
maker_00002676	unnamed protein product
maker_00002752	hypothetical protein OsI_28241
maker_00003113	hypothetical protein OsI_25688
maker_00003126	hypothetical protein OsI_30057
maker_00001580	probable esterase PIR7A
maker_00001740	hypothetical protein OsI_35531
maker_00001863	premnaspirodiene oxygenase
maker_00000306	heat shock 70 kDa protein 18-like isoform X3
maker_00001295	NB-LRR protein
maker_00000131	disease resistance protein Pikm1-TS-like
maker_00000193	stem bromelain
maker_00001688	hypothetical protein OsI_08128
maker_00002170	hypothetical protein OsI_23507
maker_00000292	hypothetical protein OsI_38658
maker_00000170	thaumatin-like protein 1b
maker_00000313	putative cysteine proteinase
maker_00000647	putative STF-1
maker_00001138	hypothetical protein EE612_047418
maker_00001473	hypothetical protein OsI_38293
maker_00000664	G-type lectin S-receptor-like serine/threonine-protein kinase LECRK4
maker_00000326	hypothetical protein OsI_14857
maker_00000472	disease resistance protein RGA5-like isoform X2
maker_00000525	L10-interacting MYB domain-containing protein-like isoform X2
maker_00000527	hypothetical protein OsI_14299
maker_00001079	cadmium resistance protein
maker_00001369	hypothetical protein E2562_000122
maker_00001581	protein GOS9-like
maker_00000097	disease resistance protein RPS5
maker_00000482	GDSL esterase/lipase At4g10955
maker_00000669	subtilisin-like protease SBT3.8 isoform X2
maker_00001061	chitinase-like protein 1
maker_00000448	uncharacterized protein LOC102713584
maker_00000676	G-type lectin S-receptor-like serine/threonine-protein kinase At1g11300 isoform X1
maker_00001702	hypothetical protein HU200_001008
maker_00001217	(+)-germacrene D synthase
maker_00001319	wall-associated receptor kinase 5-like
maker_00001393	probable thiol methyltransferase 2
maker_00002207	putative disease resistance protein RGA1 isoform X1
maker_00002180	ferredoxin C 2, chloroplastic
maker_00001392	protein GOS9-like
maker_00002252	putative BLE2 protein
maker_00002738	hypothetical protein OsI_02006
maker_00003114	unnamed protein product
maker_00000100	putative disease resistance RPP13-like protein 3
maker_00000164	hypothetical protein BDA96_10G231100
maker_00000191	disease resistance RPP8-like protein 3
maker_00000192	Disease resistance protein RPM1
maker_00000091	L-type lectin-domain containing receptor kinase IX.1-like
maker_00000754	putative NBS-LRR class RGA
maker_00000244	hypothetical protein OsI_32007
maker_00000391	FCS-Like Zinc finger 12
maker_00000241	disease resistance protein RGA4-like
maker_00000281	structural maintenance of chromosomes protein 5
maker_00000771	putative disease resistance protein RGA3
maker_00000889	putative disease resistance RPP13-like protein 3
maker_00000500	probable glucuronosyltransferase Os01g0157700
maker_00000501	hypothetical protein OsI_00489
maker_00001609	ervatamin-B
maker_00001745	hypothetical protein DAI22_04g323100
maker_00001126	Pi36
maker_00001647	hypothetical protein OsI_09523
maker_00001712	protein INVOLVED IN DE NOVO 2-like isoform X1
maker_00001713	protein INVOLVED IN DE NOVO 2-like isoform X1
maker_00001281	AT-hook motif nuclear-localized protein 20-like
maker_00001154	F-box protein At5g07610
maker_00001563	cleavage stimulating factor 64
maker_00001829	uncharacterized protein LOC4326490 isoform X2
maker_00001526	NBS-LRR-like resistance protein
maker_00001884	transposon protein, putative, unclassified, expressed
maker_00001690	Putative wall-associated protein kinase
maker_00002908	hypothetical protein
maker_00000046	peroxisomal fatty acid beta-oxidation multifunctional protein
maker_00000133	hypothetical protein PAHAL_5G133900
maker_00000158	putative 12-oxophytodienoate reductase 11 isoform X4
maker_00000111	putative F-box/LRR-repeat protein 23
maker_00000112	putative F-box/LRR-repeat protein 23
maker_00000113	putative F-box/LRR-repeat protein 23
maker_00000114	putative F-box/LRR-repeat protein 22
maker_00000263	hypothetical protein OsI_32565
maker_00000463	hypothetical protein OsI_12214
maker_00000382	disease resistance protein RGA4-like
maker_00000773	AAA-ATPase At3g28510
maker_00000611	uncharacterized protein C2845_PM16G00270
maker_00000569	putative disease resistance RPP13-like protein 1 isoform X1
maker_00000967	probable inactive ATP-dependent zinc metalloprotease FTSHI 3, chloroplastic
maker_00000407	salt stress-induced protein-like
maker_00001443	uncharacterized protein LOC107281642
maker_00001117	COBRA-like protein 3
maker_00001118	cytochrome b5
maker_00001498	F-box protein PP2-B10
maker_00001515	putative cytochrome P450 enzyme
maker_00001110	hypothetical protein OsI_26028
maker_00002024	hypothetical protein OsI_36626
maker_00001823	putative F-box protein At2g02030
maker_00002061	probable E3 ubiquitin-protein ligase RNF217
maker_00002242	stemar-13-ene synthase isoform X1
maker_00002217	wall-associated receptor kinase 2
maker_00002647	F-box domain containing protein, expressed
maker_00002414	Os12g0518200, partial
maker_00002495	F-box/LRR-repeat protein At3g26922-like
maker_00003122	hypothetical protein OsI_25688
maker_00003023	aminopeptidase M1-C
maker_00001272	thioredoxin H-type 2-like
maker_00002745	cold and drought-regulated protein CORA-like
maker_00001505	uncharacterized protein LOC102713584
maker_00001403	putative disease resistance RPP13-like protein 1
maker_00001456	hypothetical protein OsI_21643
maker_00001547	putative light repressible receptor protein kinase
maker_00001548	putative light repressible receptor protein kinase
maker_00001705	F-box protein FBX14-like
maker_00002866	hypothetical protein OsI_24599
maker_00002992	probable LRR receptor-like serine/threonine-protein kinase At3g47570
maker_00000943	disease resistance protein RGA2-like
maker_00000944	uncharacterized protein LOC110430555
maker_00001916	hypothetical protein OsI_13005
maker_00001070	putative NBS-LRR-like protein B
maker_00001296	disease resistance protein RGA5 isoform X1
maker_00001974	RSSG8
maker_00002136	wall-associated receptor kinase 3 isoform X2
maker_00000549	disease resistance protein RGA5-like
maker_00001710	Disease resistance protein RPM1
maker_00001905	ethylene-responsive transcription factor 1-like
maker_00002351	putative resistance complex protein I2C-1
maker_00002930	Pib variant protein
maker_00003062	stem bromelain
maker_00002104	putative cysteine proteinase
maker_00001476	AAA-ATPase ASD, mitochondrial-like
maker_00002255	probable LRR receptor-like serine/threonine-protein kinase At3g47570
maker_00001924	V-type proton ATPase subunit F
maker_00001182	F-box family-1
maker_00001128	disease resistance protein RGA4-like
maker_00000867	FCS-Like Zinc finger 12
maker_00001839	WAT1-related protein At5g64700-like
maker_00002508	receptor kinase-like protein Xa21
maker_00003098	hypothetical protein OsJ_25970
maker_00003053	Putative retroelement
maker_00000011	phosphatidylinositol/phosphatidylcholine transfer protein SFH6-like
maker_00000012	FBD-associated F-box protein At1g60410-like
maker_00000014	hypothetical protein PAHAL_5G133900
maker_00000177	alpha-N-acetylglucosaminidase isoform X2
maker_00000401	mannose/glucose-specific lectin
maker_00000069	kinesin-like protein KIN-14E
maker_00000371	hypothetical protein OsI_14299
maker_00000389	probable glucuronosyltransferase Os01g0157700
maker_00000390	hypothetical protein OsI_00489
maker_00000739	probable disease resistance protein RF9
maker_00001367	26S proteasome non-ATPase regulatory subunit 2 homolog A
maker_00000085	hypothetical protein BDA96_05G205000
maker_00000087	unnamed protein product
maker_00000427	hypothetical protein OsI_37930
maker_00000587	proteasome subunit alpha type-5
maker_00001573	pentatricopeptide repeat-containing protein At2g31400, chloroplastic
maker_00002098	wall-associated receptor kinase 5
maker_00000057	peroxisomal fatty acid beta-oxidation multifunctional protein
maker_00001093	universal stress protein PHOS32
maker_00000785	Ulp1 protease family, C-terminal catalytic domain, putative
maker_00000786	Os06g0476666
maker_00001208	disease resistance protein RPM1-like
maker_00000729	lecithin-cholesterol acyltransferase-like 1
maker_00000693	disease resistance protein RGA2 isoform X1
maker_00002364	non-specific lipid-transfer protein 1-like
maker_00000065	Protein kinase domain containing protein, expressed
maker_00000067	uncharacterized protein LOC101755589 isoform X3
maker_00001246	disease resistance protein RGA2-like
maker_00000973	disease resistance protein RGA5-like isoform X1
maker_00000445	leucine-rich repeat-like protein
maker_00000628	putative F-box/LRR-repeat protein 23
maker_00001451	NBS-LRR type protein
maker_00000742	hypothetical protein OsI_34256
maker_00001711	probable WRKY transcription factor 38
maker_00001809	Os03g0575801
maker_00002214	unnamed protein product
maker_00002001	U1 small nuclear ribonucleoprotein C-1
maker_00002371	cleavage and polyadenylation specificity factor subunit 3-II isoform X1
maker_00002758	putative inorganic phosphate transporter 1-13
maker_00000490	F-box/LRR-repeat protein At4g14103 isoform X1
maker_00000666	putative STF-1
maker_00000603	carotenoid 9,10(9',10')-cleavage dioxygenase 1
maker_00000818	putative protease Do-like 14 isoform X2
maker_00000471	PDR-like ABC transporter
maker_00001132	jasmonate-induced protein homolog
maker_00001342	hypothetical protein OsI_25680
maker_00001494	putative disease resistance RPP13-like protein 1 isoform X1
maker_00001784	thaumatin-like protein 1b
maker_00001721	disease resistance protein RGA4-like
maker_00001897	disease resistance protein RGA5-like
maker_00002097	RNA polymerase II C-terminal domain phosphatase-like 4
maker_00001931	hypothetical protein OsI_36626
maker_00001486	hypothetical protein OsI_38293
maker_00002184	AAA-ATPase At3g50940
maker_00002243	hypothetical protein E2562_037220
maker_00002096	Os04g0317300
maker_00002198	glutathione s-transferase gstu6
maker_00001835	hypothetical protein OsI_20619
maker_00002148	hypothetical protein OsI_15228
maker_00002020	mevalonate kinase
maker_00002570	universal stress protein PHOS32
maker_00002513	protein TIFY 11b
maker_00002469	very-long-chain 3-oxoacyl-CoA reductase 1-like
maker_00002890	TORTIFOLIA1-like protein 3
maker_00002681	hypothetical protein
maker_00003079	retrotransposon protein, putative, Ty1-copia subclass
maker_00001587	mitochondrial pyruvate carrier 4
maker_00002459	GDSL esterase/lipase At5g45910-like
maker_00002029	ribosomal protein L2
maker_00001989	putative cysteine proteinase
maker_00002310	hypothetical protein OsI_09523
maker_00002794	F-box/FBD/LRR-repeat protein At1g13570-like
maker_00000815	hypothetical protein OsI_39228
maker_00000817	B3 DNA binding domain containing protein, expressed
maker_00001843	KDEL-tailed cysteine endopeptidase CEP1
maker_00000923	NB-LRR protein
maker_00002786	receptor kinase-like protein Xa21
maker_00000005	phosphatidylinositol/phosphatidylcholine transfer protein SFH6-like
maker_00000006	FBD-associated F-box protein At1g60410-like
maker_00000008	hypothetical protein PAHAL_5G133900
maker_00000234	wall-associated receptor kinase 4
maker_00000377	putative cytochrome P450 enzyme
maker_00000874	acetylserotonin O-methyltransferase 1-like
maker_00000152	hypothetical protein OsI_32989
maker_00000441	hypothetical protein E2562_033304
maker_00000338	uncharacterized protein LOC112936941
maker_00000213	hypothetical protein OsI_12214
maker_00000214	hypothetical protein E2562_036401
maker_00000531	coatomer subunit beta'-2-like
maker_00000596	NBS-LRR type protein
maker_00001004	hypothetical protein OsI_26028
maker_00001072	hypothetical protein OsJ_22574
maker_00001560	hypothetical protein
maker_00000570	putative disease resistance protein
maker_00001193	Trihelix transcription factor ASR3
maker_00000711	hypothetical protein OsI_02727
maker_00000819	heat shock 70 kDa protein 18-like isoform X3
maker_00001449	hypothetical protein
maker_00001431	F-box/LRR-repeat protein At3g26922-like isoform X1
maker_00001489	hypothetical protein OsI_36917
maker_00001044	hypothetical protein
maker_00001766	protein GOS9-like
maker_00002256	hypothetical protein OsI_15228
maker_00001306	B3 domain-containing protein Os10g0323000-like
maker_00000805	putative disease resistance protein RGA3
maker_00001384	farnesylcysteine lyase isoform X1
maker_00001879	hypothetical protein DAI22_04g022100
maker_00002138	3-oxoacyl-[acyl-carrier-protein] synthase 3
maker_00002139	histone H2A 12
maker_00002803	Os10g0427100, partial
maker_00002053	hypothetical protein
maker_00001348	hypothetical protein OsI_26028
maker_00001349	hypothetical protein OsI_26029
maker_00002478	RNA exonuclease 4-like
maker_00001648	chitinase CLP-like
maker_00002789	root phototropism protein 2-like
maker_00003033	hypothetical protein OsI_01698
maker_00002408	hypothetical protein OsI_03846
maker_00002409	H0124B04.15
maker_00002544	polyamine oxidase
maker_00002241	cytochrome P450 monooxygenase
maker_00002220	serine carboxypeptidase-like 10
maker_00002261	probable LRR receptor-like serine/threonine-protein kinase At1g56130 isoform X1
maker_00002348	L-type lectin-domain containing receptor kinase IX.1
maker_00002464	receptor kinase-like protein Xa21 isoform X1
maker_00002274	hypothetical protein OsI_02813
maker_00002831	Serpin (serine protease inhibitor), putative
maker_00002939	protein FAR1-RELATED SEQUENCE 5-like
maker_00000845	putative nucleotide-binding leucine-rich-repeat protein 1
maker_00001769	wall-associated receptor kinase 4
maker_00002265	leucine zipper protein-like
maker_00002937	unnamed protein product
maker_00000210	protein CHUP1, chloroplastic-like isoform X1
maker_00001598	hypothetical protein OsI_26030
maker_00001479	F-box/FBD/LRR-repeat protein At1g13570
maker_00001189	G-type lectin S-receptor-like serine/threonine-protein kinase SD2-5
maker_00000050	Polyamine oxidase
maker_00001350	hypothetical protein OsI_36125
maker_00002072	non-specific lipid-transfer protein 1-like
maker_00002146	polycomb group protein EMF2B
maker_00001791	MAP kinase kinase
maker_00002453	DNA binding protein-like
maker_00000529	putative Lignostilbene-alpha,beta-dioxygenase and related enzymes
maker_00000687	unnamed protein product
maker_00000831	N-terminal acetyltransferase A complex auxiliary subunit NAA15 isoform X2
maker_00000832	B3 domain-containing protein Os10g0323000-like
maker_00001467	leucine-rich repeat extensin-like protein 5
maker_00002504	S receptor kinase-like
maker_00000166	RPG5
maker_00000359	hypothetical protein OsI_29876
maker_00000304	putative disease resistance RPP13-like protein 1
maker_00000683	hypothetical protein OsI_23507
maker_00000645	hypothetical protein EE612_027974, partial
maker_00000646	PDR-like ABC transporter
maker_00001663	putative glutathione S-transferase
maker_00002083	disease resistance protein RGA5-like
maker_00001604	Pib variant protein
maker_00002376	WD repeat-containing protein 53 isoform X2
maker_00001029	hypothetical protein OsI_14716
maker_00000896	cysteine-rich receptor-like protein kinase 10 isoform X2
maker_00000907	VirR/VirH-like protein
maker_00001334	hypothetical protein E2562_022844
maker_00001657	hypothetical protein OsI_15570
maker_00001582	cysteine-rich receptor-like protein kinase 6
maker_00002336	plant cysteine oxidase 3
maker_00002436	hypothetical protein OsI_31049
maker_00002358	hypothetical protein OsI_28746
maker_00002683	F-box domain containing protein, expressed
maker_00000559	receptor kinase-like protein Xa21
maker_00001379	UPF0481 protein At3g47200
maker_00002422	protein GOS9-like
maker_00001981	protein INVOLVED IN DE NOVO 2-like isoform X1
maker_00001982	protein INVOLVED IN DE NOVO 2-like isoform X1
maker_00001908	BTB/POZ and MATH domain-containing protein 1
maker_00000454	G-type lectin S-receptor-like serine/threonine-protein kinase At4g03230
maker_00000674	hypothetical protein OsI_26028
maker_00000862	hypothetical protein C2845_PM08G06050
maker_00000408	NBS-LRR R protein Nbs2-Pi9
maker_00000414	putative argonaute protein
maker_00001285	putative F-box/LRR-repeat protein 23
maker_00001522	LRR receptor-like serine/threonine-protein kinase EFR
maker_00002287	early nodulin-75-like
maker_00001606	senescence-induced receptor-like serine/threonine-protein kinase
maker_00001954	phospholipase D alpha 1-like
maker_00001825	Serpin family protein
maker_00002522	receptor kinase-like protein Xa21
maker_00001197	NDR1/HIN1-like protein 6
maker_00000868	B3 DNA binding domain containing protein, expressed
maker_00000871	hypothetical protein OsI_39228
maker_00000726	receptor kinase-like protein Xa21 isoform X1
maker_00001824	unnamed protein product
maker_00000513	disease resistance protein RGA2-like
maker_00001470	wall-associated receptor kinase 2-like
maker_00000341	hypothetical protein OsI_12214
maker_00001875	hypothetical protein E2562_001793
maker_00000506	predicted GPI-anchored protein 58
maker_00000987	UPF0481 protein At3g47200
maker_00000256	probable LRR receptor-like serine/threonine-protein kinase At1g67720
maker_00001848	putative disease resistance protein RGA4
maker_00001984	Os01g0798100
maker_00001985	putative inactive receptor kinase
maker_00002161	metalloendoproteinase 1-MMP
maker_00002952	hypothetical protein
maker_00002423	hypothetical protein OsI_36386
maker_00002575	15-cis-phytoene desaturase, chloroplastic/chromoplastic
maker_00001798	putative NBS-LRR-like protein B
maker_00001536	major disease resistance protein Xa4

## Sheet: Table S5
Table S5: Presence and absence of genes table
GeneID	Contig	MINGHUI-63	R207	S102	CYPRESS	TAINAN_IKU_487	TEQING	GIZA-178	K22B	FR13A	WUYUGENG3	TAINUNG_67	BOBAI	LABELLE	MILYANG-46	IR24	HINUKARI	BELLE_PATNA	GUANGLUAI4	TN1	IRIS_313-7688	IRIS_313-10336	PEH-KUH	AZUCENA	IR8	CX381	V20B	IR36	MOROBEREKAN	CX227	SWARNA	MILYANG23	IR6	ZHONG9A	DULAR	BALA	SAMBA_MAHSHURI	ITALICA_LIVORNO	VANDANA	B119	IR2307-247-2-2-3	CARREON	GIZA-159	M202	CX220	KDML-105	CO39	CX206	HUANGHUAZHAN
maker_00000667	AZUCENA_scf7180000022827	1	0	0	0	0	1	1	1	1	1	0	1	0	1	1	0	0	0	1	1	0	0	1	0	1	1	1	0	1	1	1	1	1	0	1	1	0	1	1	1	1	0	0	0	1	1	1	1
maker_00000671	AZUCENA_scf7180000022877	0	0	0	0	0	0	0	1	0	0	1	0	0	0	1	1	0	0	0	0	0	0	1	0	0	0	0	1	0	0	1	0	0	0	0	0	0	1	0	0	1	1	0	1	0	1	0	0
maker_00001920	AZUCENA_scf7180000022891	0	0	0	0	0	0	0	0	0	0	0	0	0	0	0	0	0	0	0	0	0	0	1	0	0	0	0	0	0	0	0	0	0	0	0	0	0	0	0	0	0	0	0	0	0	0	0	0
maker_00000083	AZUCENA_scf7180000022975	1	1	0	0	0	1	1	1	1	0	0	1	0	1	1	0	0	1	1	1	1	1	1	1	1	1	1	1	1	1	1	1	1	1	1	1	0	1	1	1	1	0	0	0	1	1	1	1
maker_00000229	AZUCENA_scf7180000022977	0	0	1	1	0	0	0	0	0	0	0	0	1	0	0	0	1	0	1	0	1	0	1	0	1	1	0	1	1	0	1	0	0	1	1	0	1	1	0	0	0	1	1	1	0	0	1	0
maker_00000721	AZUCENA_scf7180000022993	1	0	1	1	0	1	0	1	1	1	0	1	1	0	1	0	0	1	1	1	1	0	1	0	1	1	1	1	1	0	0	1	0	0	1	1	1	1	1	1	1	0	1	1	1	1	1	1
maker_00000315	AZUCENA_scf7180000023304	1	1	0	0	0	1	1	0	1	1	0	1	0	1	1	0	0	1	0	1	0	1	1	1	1	1	1	0	1	1	1	1	1	1	1	1	0	1	1	1	1	0	0	0	1	1	1	1
maker_00000697	AZUCENA_scf7180000023316	1	0	0	1	0	0	1	1	0	0	0	1	0	1	0	0	0	1	1	1	0	1	1	0	1	1	1	0	1	0	0	1	1	0	1	0	1	0	1	1	1	0	1	1	1	1	1	0
maker_00001277	AZUCENA_scf7180000023342	1	1	1	1	0	0	0	0	1	0	0	0	1	0	0	0	0	0	0	0	1	0	1	0	0	0	1	1	1	0	0	0	0	1	0	0	0	1	0	1	1	0	1	1	1	1	0	0
maker_00000843	AZUCENA_scf7180000023372	1	1	1	0	0	1	1	0	1	0	0	1	1	1	1	0	1	0	1	1	1	1	1	1	1	1	1	0	1	1	1	0	1	1	1	1	0	1	1	1	1	0	0	1	0	1	1	0
maker_00001188	AZUCENA_scf7180000023429	0	0	0	0	0	0	0	0	1	0	0	0	1	0	0	1	0	0	0	1	0	0	1	0	1	0	0	0	1	1	1	0	0	1	0	0	0	0	0	1	0	0	1	1	0	1	1	0
maker_00002388	AZUCENA_scf7180000023566	0	0	0	0	0	0	0	0	0	0	0	1	0	0	0	0	0	0	0	0	1	0	1	0	0	0	0	1	0	0	0	0	0	0	1	0	0	0	0	0	0	1	0	1	0	0	0	0
maker_00000495	AZUCENA_scf7180000024237	0	0	0	0	0	0	0	0	0	0	0	0	0	1	0	0	0	0	0	0	1	0	1	0	0	0	1	1	0	0	0	0	0	0	0	0	0	0	0	0	0	1	0	1	0	0	0	0
maker_00001865	AZUCENA_scf7180000024378	0	0	0	1	0	0	0	0	1	0	0	0	0	0	0	0	0	0	0	1	0	0	1	0	1	0	0	0	1	0	0	0	0	1	0	0	1	0	0	0	0	0	0	1	0	1	0	0
maker_00002129	AZUCENA_scf7180000024410	0	0	0	0	0	0	0	0	0	0	0	0	0	0	0	0	0	0	0	0	1	0	1	0	0	0	0	1	1	0	0	0	0	0	0	0	0	0	0	0	0	1	0	1	0	0	0	0
maker_00001861	AZUCENA_scf7180000024417	1	1	1	1	1	1	1	1	1	1	1	1	1	1	1	1	1	1	0	1	1	1	1	1	1	1	1	1	1	1	1	1	1	1	1	1	1	1	1	1	1	1	1	1	1	1	0	1
maker_00001458	AZUCENA_scf7180000026927	0	0	0	0	0	0	0	0	0	0	0	0	0	0	0	0	0	0	0	0	0	0	1	0	0	0	0	1	0	0	0	0	0	0	0	0	0	0	0	0	0	0	0	1	0	0	0	0
maker_00001668	AZUCENA_scf7180000026931	0	0	0	0	0	0	0	0	0	1	0	0	0	0	0	0	0	0	0	1	1	0	1	0	0	0	0	1	1	0	0	0	0	0	0	0	1	1	0	0	0	0	0	1	0	0	0	0
maker_00001720	BALA_scf7180000555100	0	0	0	0	0	0	0	0	0	0	0	0	1	0	0	0	0	0	0	0	0	0	1	0	1	0	1	0	1	1	0	0	0	1	1	0	0	1	0	1	0	0	0	0	0	0	0	0
maker_00002390	BALA_scf7180000555350	1	1	0	0	0	1	1	1	1	0	0	0	0	0	1	0	0	1	1	1	0	1	0	1	0	1	1	0	1	0	1	1	1	1	1	0	0	1	1	1	1	0	0	0	1	0	1	1
maker_00002776	BALA_scf7180000555906	1	1	1	1	0	0	1	1	1	0	0	1	1	1	1	0	0	1	1	1	0	1	0	1	1	1	1	0	1	1	1	1	1	0	1	1	0	1	1	1	1	0	0	0	1	1	1	1
maker_00002189	BALA_scf7180000556871	0	0	0	0	0	0	0	0	0	0	1	0	1	0	0	0	1	0	0	0	0	0	1	0	0	0	0	0	0	1	0	0	0	1	1	0	1	0	0	0	0	0	1	0	1	0	0	0
maker_00002625	BALA_scf7180000556958	0	0	0	0	1	1	0	0	1	1	0	0	0	1	1	0	0	0	1	1	0	0	0	1	0	0	1	0	0	0	1	1	0	0	1	0	1	0	0	1	1	0	0	0	1	0	1	1
maker_00002564	BALA_scf7180000557176	0	0	0	0	0	0	0	0	1	0	0	0	0	0	0	0	0	1	0	1	0	0	0	0	1	1	0	0	1	1	0	0	0	1	1	0	0	0	1	0	0	0	0	0	0	1	1	0
maker_00003107	BALA_scf7180000558174	0	0	0	0	0	0	0	0	0	0	0	0	0	0	0	0	0	0	1	0	0	0	0	0	0	0	0	0	1	1	0	0	0	0	1	0	0	0	0	0	1	0	0	0	1	0	0	0
maker_00002806	BALA_scf7180000560693	1	1	0	0	1	1	0	0	1	1	0	0	0	1	1	0	0	0	1	1	0	0	0	1	0	0	1	0	0	0	1	1	0	0	1	0	1	0	0	1	1	0	0	0	1	0	1	1
maker_00003011	BALA_scf7180000562069	0	1	0	0	0	1	1	0	0	0	0	0	0	0	0	0	0	1	1	0	0	1	0	1	0	1	0	0	1	0	0	0	0	0	1	0	0	1	0	0	0	0	0	0	0	0	1	0
maker_00002063	BELLE_PATNA_scf7180000014525	1	1	1	1	0	1	1	1	1	0	0	1	1	1	1	0	1	1	1	1	1	1	1	1	1	1	1	1	1	0	1	1	1	0	1	1	1	1	1	1	1	1	1	0	1	1	1	1
maker_00000059	BELLE_PATNA_scf7180000014562	0	0	1	1	0	0	0	0	0	0	0	0	1	0	0	0	1	0	0	0	0	0	1	0	0	1	0	0	1	0	0	0	0	0	0	0	0	0	1	0	0	0	0	0	0	1	0	0
maker_00000224	BELLE_PATNA_scf7180000014595	1	0	1	1	1	0	0	1	1	0	0	1	1	0	1	0	1	0	0	1	1	0	1	1	1	0	0	1	1	0	1	1	0	0	0	0	1	1	0	0	1	0	1	1	0	1	1	0
maker_00000188	BELLE_PATNA_scf7180000014601	1	1	1	1	0	1	1	1	1	1	0	1	1	1	1	0	1	1	1	1	1	1	1	1	1	1	1	1	1	1	1	1	1	1	1	1	1	1	1	1	1	0	1	1	1	1	0	1
maker_00001047	BELLE_PATNA_scf7180000014607	0	0	1	1	1	0	1	0	1	0	0	0	1	1	0	0	1	0	0	1	1	0	1	0	1	0	1	1	0	1	0	1	1	1	0	0	1	0	0	1	0	0	1	1	0	1	1	1
maker_00002177	BELLE_PATNA_scf7180000014626	1	1	1	1	0	1	1	0	1	1	0	1	1	1	1	0	1	1	1	0	1	0	1	0	0	1	1	1	1	1	1	1	1	1	1	1	1	1	1	1	0	1	1	1	0	1	0	1
maker_00000110	BELLE_PATNA_scf7180000014678	0	1	1	0	1	1	1	1	0	0	0	0	1	0	1	0	1	1	0	1	1	1	1	1	1	1	1	1	1	1	1	1	1	0	0	1	0	1	1	1	0	0	1	1	1	0	1	1
maker_00000195	BELLE_PATNA_scf7180000014681	0	1	1	0	1	1	1	1	0	0	0	0	1	0	1	0	1	1	0	1	1	1	1	1	1	1	1	1	1	1	1	1	1	0	0	1	0	1	1	1	0	0	1	1	1	0	1	1
maker_00000311	BELLE_PATNA_scf7180000014683	1	1	1	1	0	1	1	1	1	0	0	1	0	1	1	0	1	1	1	1	1	0	1	1	0	1	1	1	1	1	1	0	1	1	1	1	0	1	1	1	1	0	1	1	1	1	1	1
maker_00000312	BELLE_PATNA_scf7180000014683	1	1	1	1	0	1	1	1	1	0	0	1	0	1	1	0	1	1	1	1	1	0	1	1	1	1	1	1	1	1	1	1	1	1	1	1	0	1	1	1	1	0	1	1	1	1	1	1
maker_00000308	BELLE_PATNA_scf7180000014694	0	0	1	1	0	1	0	1	0	0	0	0	1	0	0	0	1	0	0	0	1	0	0	0	0	1	0	1	0	0	0	0	1	0	0	0	0	1	0	0	0	0	0	1	0	1	0	0
maker_00000592	BELLE_PATNA_scf7180000014700	1	1	1	1	1	1	1	1	1	1	1	1	1	1	1	1	1	1	1	1	1	1	1	1	1	1	1	1	1	1	1	1	1	1	1	1	1	1	1	1	1	1	1	1	1	1	1	1
maker_00001068	BELLE_PATNA_scf7180000014717	1	1	1	1	1	0	0	0	1	0	0	0	1	0	0	0	1	0	0	0	1	0	0	0	0	0	0	1	0	1	0	1	0	0	0	0	1	1	0	0	0	0	0	0	0	0	0	0
maker_00001187	BELLE_PATNA_scf7180000014718	1	0	1	1	0	1	1	1	0	0	1	1	1	0	1	0	1	0	1	1	1	1	1	0	1	1	1	1	1	1	1	0	1	0	0	1	0	1	1	1	1	1	1	1	1	1	1	0
maker_00001243	BELLE_PATNA_scf7180000014719	1	0	1	1	1	1	0	0	0	0	0	1	1	0	1	0	1	1	0	0	1	1	1	1	0	1	0	1	1	0	1	0	0	1	0	0	1	1	1	0	0	0	1	1	1	1	0	0
maker_00001244	BELLE_PATNA_scf7180000014719	1	1	1	1	1	1	0	1	0	0	0	1	1	0	0	0	1	0	1	0	0	1	1	0	0	1	0	0	1	1	1	1	0	1	0	0	0	1	1	0	0	0	0	1	1	1	0	0
maker_00001245	BELLE_PATNA_scf7180000014719	1	1	1	1	1	1	1	1	1	0	0	1	1	1	1	0	1	1	1	1	1	1	1	0	1	1	1	1	1	1	1	1	1	1	1	1	1	1	1	1	0	1	1	1	1	1	1	1
maker_00001069	BELLE_PATNA_scf7180000014724	1	0	1	1	1	1	1	0	1	0	0	1	1	1	1	0	1	0	0	1	0	1	1	1	1	0	1	0	1	1	1	0	1	0	0	1	0	1	0	1	1	0	0	0	0	1	1	1
maker_00001758	BELLE_PATNA_scf7180000014733	0	1	1	1	0	1	0	1	1	0	0	1	0	0	0	0	1	1	1	1	1	0	1	0	1	1	1	1	1	1	1	0	0	1	1	1	0	1	1	1	1	0	1	1	0	1	0	1
maker_00001508	BELLE_PATNA_scf7180000014742	1	0	1	1	1	1	1	1	0	1	1	1	1	1	1	1	1	1	1	1	1	1	1	1	0	0	1	1	1	0	1	0	0	1	1	1	1	1	1	1	1	1	1	1	1	1	1	1
maker_00000222	BELLE_PATNA_scf7180000014931	1	1	1	1	1	1	1	1	1	1	1	1	1	1	1	1	1	1	1	1	1	1	1	1	1	1	1	1	1	1	1	1	1	1	1	1	1	1	1	1	1	1	1	1	1	1	1	1
maker_00000347	BELLE_PATNA_scf7180000014940	1	1	1	1	1	1	1	1	1	1	1	1	1	1	1	1	1	1	1	1	1	1	1	1	1	1	1	1	1	1	1	1	1	1	1	1	1	1	1	1	1	1	1	1	1	1	1	1
maker_00000294	BELLE_PATNA_scf7180000014942	1	1	1	1	1	1	1	1	1	1	1	1	1	1	1	1	1	1	1	1	1	1	1	1	1	1	1	1	1	1	1	1	1	1	1	1	1	1	1	1	1	1	1	1	1	1	1	1
maker_00000295	BELLE_PATNA_scf7180000014942	1	1	1	1	1	1	1	1	1	1	1	1	1	1	1	1	1	1	1	1	1	1	1	1	1	1	1	1	1	1	1	1	1	1	1	1	1	1	1	1	1	1	1	1	1	1	1	1
maker_00000296	BELLE_PATNA_scf7180000014942	1	0	1	1	1	1	1	1	1	1	1	0	1	1	1	1	1	1	1	1	1	1	1	1	1	1	1	1	1	1	1	1	1	1	1	1	1	1	1	1	0	1	1	1	0	1	1	1
maker_00000746	BELLE_PATNA_scf7180000014973	1	1	1	1	0	1	1	1	1	0	0	1	1	1	1	0	1	1	1	1	0	1	1	1	1	1	1	0	1	1	1	1	1	1	1	1	0	1	1	1	1	0	0	0	1	1	1	1
maker_00000406	BELLE_PATNA_scf7180000014979	1	0	1	1	1	1	0	1	0	1	1	1	1	0	1	1	1	1	0	1	1	1	1	0	0	1	0	1	1	0	1	0	1	1	0	1	1	0	1	0	1	1	1	1	1	0	0	1
maker_00001471	BELLE_PATNA_scf7180000014999	0	0	1	1	0	0	0	0	0	0	0	0	1	0	0	0	1	0	0	0	0	0	0	0	0	0	0	1	0	0	0	0	0	0	0	0	0	0	0	0	0	0	0	1	0	0	0	0
maker_00001619	BELLE_PATNA_scf7180000015041	0	0	1	1	0	0	0	0	1	0	0	0	1	0	0	0	1	0	0	1	1	0	1	0	1	0	0	1	1	0	0	0	0	0	1	0	0	1	0	0	0	0	0	1	0	0	0	0
maker_00002141	BELLE_PATNA_scf7180000015047	0	0	1	1	0	0	0	0	0	0	0	0	1	0	0	0	1	0	0	0	0	0	1	0	0	0	0	0	0	0	0	0	0	0	0	0	0	0	0	0	0	0	0	0	0	0	0	0
maker_00002115	BELLE_PATNA_scf7180000015054	0	1	1	1	0	1	1	1	1	0	0	1	1	0	1	0	1	1	0	0	1	0	1	1	0	1	0	1	0	1	0	0	1	1	1	1	0	0	1	1	1	1	0	1	0	0	0	1
maker_00001922	BELLE_PATNA_scf7180000015079	1	1	1	0	0	1	1	1	0	0	0	1	0	1	1	0	1	1	1	1	0	1	0	1	1	1	1	0	1	1	1	1	1	1	1	1	0	1	1	1	1	0	0	0	1	1	1	1
maker_00002272	BELLE_PATNA_scf7180000015167	1	1	1	1	1	0	0	0	0	1	1	1	1	0	0	1	1	1	0	0	1	1	1	0	0	1	0	1	1	0	0	0	0	0	0	0	1	0	1	0	0	1	1	1	0	0	0	0
maker_00000167	BELLE_PATNA_scf7180000015778	1	1	1	1	1	1	1	1	1	1	1	1	1	1	1	1	1	1	1	1	1	1	1	1	1	1	1	1	1	1	1	1	1	1	1	1	1	1	1	1	1	1	1	1	1	1	1	1
maker_00000168	BELLE_PATNA_scf7180000015778	1	1	1	1	1	1	1	1	1	1	1	1	1	1	1	1	1	1	1	1	1	1	1	1	1	1	1	1	1	1	1	1	1	1	1	1	1	1	1	1	1	1	1	1	1	1	1	1
maker_00000169	BELLE_PATNA_scf7180000015778	1	1	1	1	1	1	1	1	1	1	1	1	1	1	1	1	1	1	1	1	1	1	1	1	1	1	1	1	1	1	1	1	1	1	1	1	1	1	1	1	1	1	1	1	1	1	1	1
maker_00000196	BELLE_PATNA_scf7180000015779	1	1	1	1	0	1	1	1	1	1	0	1	1	1	1	0	1	1	1	1	1	1	1	1	1	1	1	1	1	1	0	1	1	1	1	1	1	1	1	1	1	0	1	1	1	1	1	1
maker_00000197	BELLE_PATNA_scf7180000015779	1	1	1	1	0	1	1	1	1	0	0	1	1	1	1	0	1	1	1	1	0	1	0	1	1	1	0	0	1	1	0	1	1	1	1	1	0	1	1	1	1	0	1	0	1	1	1	1
maker_00000198	BELLE_PATNA_scf7180000015779	0	1	1	1	0	1	1	1	1	1	0	1	1	0	1	0	1	1	1	1	1	1	1	1	0	1	0	1	1	1	0	1	1	1	1	1	1	1	1	1	1	0	1	1	1	1	1	0
maker_00000199	BELLE_PATNA_scf7180000015779	0	0	1	1	0	1	0	1	1	1	0	0	1	0	0	0	1	1	0	1	1	0	1	0	0	1	0	1	1	0	0	1	1	1	0	0	1	1	1	1	1	0	0	1	1	1	0	0
maker_00000218	BELLE_PATNA_scf7180000015783	1	0	1	1	0	0	0	0	0	0	0	0	1	0	0	0	1	0	0	0	0	0	1	0	0	0	0	0	1	0	0	1	0	0	0	0	0	1	0	0	0	0	0	0	0	1	0	0
maker_00000367	BELLE_PATNA_scf7180000015785	0	0	1	1	0	0	0	0	0	0	0	0	0	0	0	0	1	0	0	0	1	0	1	0	0	0	0	1	0	0	0	0	0	0	0	0	0	0	0	0	0	0	0	1	0	0	0	0
maker_00000291	BELLE_PATNA_scf7180000015787	0	1	1	1	1	1	1	1	1	1	1	0	1	1	1	1	1	0	1	1	1	1	1	0	1	1	1	1	0	1	1	1	1	1	1	1	1	1	1	0	1	1	1	1	1	1	1	1
maker_00000288	BELLE_PATNA_scf7180000015791	0	0	1	1	0	0	0	0	0	0	0	0	1	0	0	0	1	0	0	0	1	0	1	0	0	0	0	1	0	0	0	0	0	0	1	0	0	0	0	0	0	0	1	1	0	1	1	0
maker_00000556	BELLE_PATNA_scf7180000015795	1	1	1	1	0	1	0	1	1	1	0	1	1	1	1	0	1	1	1	1	1	1	1	1	1	1	1	1	1	0	1	1	1	1	1	0	1	1	1	1	0	1	1	1	1	0	1	1
maker_00000585	BELLE_PATNA_scf7180000015797	1	1	1	0	0	1	1	1	1	0	0	1	1	0	1	0	1	1	1	1	1	1	1	1	1	1	1	0	0	1	1	1	1	0	1	1	0	0	1	1	1	0	0	1	1	1	1	1
maker_00000120	BELLE_PATNA_scf7180000015799	1	0	1	1	0	0	0	0	0	0	0	0	1	0	0	0	1	0	0	0	0	0	1	0	0	0	0	0	0	0	0	1	0	0	0	0	0	1	0	0	0	0	0	0	0	1	0	0
maker_00000276	BELLE_PATNA_scf7180000015802	1	1	1	1	1	1	1	1	1	1	1	1	1	1	1	1	1	1	1	1	1	1	1	1	1	1	1	1	1	1	1	1	1	1	1	1	1	1	1	1	1	1	1	1	1	1	1	1
maker_00000715	BELLE_PATNA_scf7180000015810	0	1	1	1	1	0	1	1	0	0	0	0	1	0	0	0	1	1	1	1	1	0	1	1	1	1	1	1	1	0	0	1	1	0	0	0	0	1	0	0	1	0	0	0	1	0	0	0
maker_00000949	BELLE_PATNA_scf7180000015832	0	0	1	1	0	1	1	0	0	0	0	0	0	1	1	0	1	0	1	1	1	0	1	1	1	0	1	1	0	1	1	1	0	0	0	1	0	1	0	1	1	0	0	1	1	0	1	1
maker_00000375	BELLE_PATNA_scf7180000015842	1	0	1	1	0	0	0	0	0	0	0	1	1	0	0	0	1	0	0	0	1	0	1	0	0	0	0	1	1	0	0	0	0	0	0	0	0	1	0	0	0	0	1	1	0	0	0	0
maker_00001129	BELLE_PATNA_scf7180000015852	1	1	1	1	1	1	1	1	1	1	1	1	1	1	1	1	1	1	1	1	1	1	1	1	1	1	1	1	1	1	1	1	1	1	1	1	1	1	1	1	1	1	1	1	1	1	1	1
maker_00000707	BELLE_PATNA_scf7180000015861	0	0	0	0	0	0	1	0	0	0	0	0	0	1	0	0	1	1	1	0	1	1	1	1	0	1	0	1	0	1	0	1	1	0	1	0	0	0	1	0	1	0	0	1	1	0	1	0
maker_00001043	BELLE_PATNA_scf7180000015862	0	0	1	1	0	0	0	0	0	0	0	0	0	0	0	0	1	0	0	0	1	0	0	0	0	0	0	1	0	0	0	0	0	0	0	0	1	0	0	0	0	0	0	1	0	0	0	0
maker_00001415	BELLE_PATNA_scf7180000015875	0	0	0	0	0	0	0	0	0	0	0	0	0	1	0	0	1	1	1	0	1	1	1	1	0	1	0	1	0	1	0	1	1	0	1	0	0	0	1	0	1	0	0	1	0	0	1	0
maker_00001462	BELLE_PATNA_scf7180000015878	1	1	1	1	1	1	1	1	1	1	1	1	1	1	1	1	1	1	1	1	1	1	1	1	1	1	1	1	1	1	1	1	1	1	1	1	1	1	1	1	1	1	1	1	1	1	1	1
maker_00001741	BELLE_PATNA_scf7180000015916	1	1	1	1	0	1	1	1	1	0	0	1	1	0	1	0	1	0	1	1	0	0	0	0	1	0	1	0	0	1	1	1	0	0	1	1	0	0	0	1	1	0	0	0	1	0	1	1
maker_00001841	BELLE_PATNA_scf7180000015933	0	0	1	1	0	0	0	0	1	1	0	0	1	1	0	0	1	0	0	0	1	0	1	0	0	0	1	1	0	0	0	0	0	0	0	0	1	0	1	1	0	1	0	1	0	0	0	0
maker_00001938	BELLE_PATNA_scf7180000015951	1	1	1	0	0	1	1	0	1	0	0	1	1	0	1	0	1	1	1	1	1	1	1	1	1	1	1	0	0	1	1	1	1	0	1	1	0	0	1	1	1	0	0	1	1	1	1	1
maker_00001939	BELLE_PATNA_scf7180000015951	1	1	1	0	0	1	1	1	1	0	0	1	1	0	1	0	1	1	1	1	1	1	1	1	1	1	1	0	0	1	1	1	1	0	1	1	0	0	1	1	1	0	0	1	1	1	1	1
maker_00001960	BELLE_PATNA_scf7180000015952	1	1	1	1	0	1	1	1	1	0	0	0	1	0	1	0	1	1	1	1	1	0	1	1	1	1	1	1	1	1	1	1	1	1	1	1	0	1	1	1	1	0	1	1	1	1	1	1
maker_00001654	BELLE_PATNA_scf7180000015962	1	0	1	1	0	1	0	0	1	0	0	0	1	1	1	0	1	1	1	0	0	1	1	1	1	1	1	0	1	0	1	0	0	1	1	1	0	1	1	0	1	0	0	0	0	0	1	0
maker_00002064	BELLE_PATNA_scf7180000015976	0	1	1	1	1	0	0	0	1	0	0	0	1	0	0	0	1	0	0	0	1	0	0	0	1	1	0	1	1	0	0	0	0	1	0	0	0	1	0	1	0	0	0	0	0	1	1	0
maker_00002288	BELLE_PATNA_scf7180000016063	0	0	1	1	0	0	0	0	0	0	0	0	1	1	0	0	1	0	0	0	1	0	1	0	0	0	1	1	0	0	0	0	0	0	0	0	0	0	0	0	0	1	0	1	0	0	0	0
maker_00002813	BELLE_PATNA_scf7180000016355	0	0	1	1	0	0	0	0	0	0	0	0	1	0	0	0	1	0	0	0	0	0	0	0	0	0	0	1	0	0	0	0	0	0	0	0	0	0	0	0	0	0	0	1	0	0	0	0
maker_00002896	BELLE_PATNA_scf7180000016371	0	0	1	1	1	0	0	0	0	1	1	0	1	1	0	1	1	0	0	0	1	0	1	0	0	0	0	1	0	1	0	0	0	1	0	1	1	1	0	0	0	1	1	1	0	0	0	0
maker_00001159	BELLE_PATNA_scf7180000019176	0	0	0	0	0	0	0	0	0	0	0	0	0	0	0	0	1	0	0	0	0	0	0	0	0	0	0	0	0	0	0	0	0	0	0	0	0	0	0	0	0	0	0	0	0	0	0	0
maker_00001192	BELLE_PATNA_scf7180000019178	1	1	1	1	1	1	1	1	1	1	1	1	1	1	1	1	1	1	1	1	1	1	1	1	1	1	1	1	1	1	1	1	1	1	1	1	1	1	1	1	1	1	1	1	1	1	1	1
maker_00002227	BELLE_PATNA_scf7180000019211	1	1	1	1	0	1	1	1	0	0	1	1	1	1	1	0	1	1	1	1	1	1	1	1	1	1	1	1	1	1	1	1	1	0	0	1	0	1	1	1	1	1	0	1	0	1	1	1
maker_00002661	BG90-2_scf7180000021160	1	0	0	0	0	1	0	1	1	0	0	1	0	1	0	0	0	1	1	1	0	0	0	0	1	1	1	0	0	1	0	0	1	1	1	0	0	1	1	1	1	0	0	1	1	1	1	1
maker_00000002	BOBAI_scf7180000074468	1	0	0	1	1	0	0	0	0	0	0	1	1	0	0	0	0	0	0	0	0	0	0	0	0	0	0	0	1	0	1	0	0	0	0	0	0	1	0	0	1	0	1	1	1	0	0	1
maker_00001200	BOBAI_scf7180000074480	0	0	0	0	0	0	0	0	0	0	0	1	0	0	0	0	0	0	0	0	0	0	0	0	0	0	1	1	0	0	1	0	0	0	1	0	0	1	0	0	0	0	0	0	0	0	0	0
maker_00001201	BOBAI_scf7180000074480	0	0	0	0	0	0	0	0	0	0	0	1	0	0	0	0	0	0	0	0	0	0	0	0	0	0	1	1	0	0	1	0	0	0	0	0	0	1	0	0	0	0	0	0	0	0	0	0
maker_00001204	BOBAI_scf7180000074480	0	0	0	0	0	0	0	0	0	0	0	1	0	0	0	0	0	0	0	0	0	0	0	0	0	0	1	1	0	0	1	0	0	0	0	0	0	1	0	0	0	0	0	0	0	0	0	0
maker_00001681	BOBAI_scf7180000074493	0	0	0	0	0	1	1	1	1	0	0	1	0	1	0	0	0	1	1	1	1	1	0	1	1	1	1	0	1	1	0	1	1	1	1	1	0	1	1	1	1	0	0	1	1	1	1	1
maker_00000081	BOBAI_scf7180000074517	1	1	0	0	0	1	1	1	1	0	0	1	0	1	1	0	0	1	1	1	0	1	0	1	1	1	1	0	1	1	1	1	1	1	1	1	0	1	1	1	1	0	0	0	1	1	1	1
maker_00001428	BOBAI_scf7180000074578	1	1	1	1	0	1	1	1	1	0	0	1	0	1	1	0	1	1	1	1	1	1	1	1	1	1	1	0	1	1	1	1	1	1	1	1	0	1	1	1	1	0	0	0	1	1	1	1
maker_00000098	BOBAI_scf7180000074603	1	1	0	0	0	1	0	1	1	0	0	1	0	1	1	0	0	1	1	1	1	1	0	1	1	1	1	0	1	1	1	1	1	1	1	1	0	1	1	1	1	0	0	0	1	1	1	1
maker_00001152	BOBAI_scf7180000074612	1	1	1	1	0	0	1	0	1	0	0	1	1	1	1	0	1	1	1	1	0	1	1	1	1	1	0	0	1	1	0	1	1	0	1	1	0	1	1	1	1	0	0	1	0	1	1	1
maker_00002553	BOBAI_scf7180000074618	0	0	0	0	0	0	0	0	0	0	1	1	0	0	0	0	0	0	0	0	0	0	0	0	0	0	1	1	0	0	1	0	0	0	0	0	0	1	0	0	0	0	0	0	0	0	0	0
maker_00002554	BOBAI_scf7180000074618	0	0	0	0	0	0	0	0	0	0	1	1	0	0	0	0	0	0	0	0	0	0	0	0	0	0	1	1	0	0	1	0	0	0	1	0	0	1	0	0	0	0	0	0	0	0	0	0
maker_00000027	BOBAI_scf7180000074646	1	1	0	0	0	1	1	0	1	1	0	1	0	1	1	0	0	1	0	1	0	1	1	1	1	1	1	0	1	1	1	1	1	1	1	1	0	1	1	1	1	0	0	0	1	1	1	1
maker_00000028	BOBAI_scf7180000074646	1	1	0	0	0	1	1	0	1	1	0	1	0	1	1	0	0	1	0	1	0	1	1	1	1	1	1	0	1	1	1	1	1	1	1	1	0	1	1	1	1	0	0	0	1	1	1	1
maker_00000107	BOBAI_scf7180000074647	1	0	0	0	0	0	0	0	0	0	0	1	0	0	0	0	0	0	0	0	0	0	0	0	0	0	0	0	1	0	0	0	0	0	0	0	0	0	0	0	0	0	1	1	0	0	0	0
maker_00000547	BOBAI_scf7180000074648	0	1	0	0	0	1	1	1	1	0	1	1	0	1	1	0	0	1	1	1	0	1	0	1	1	1	1	0	1	0	1	0	1	0	1	0	0	0	1	1	1	0	0	0	1	0	1	1
maker_00000031	BOBAI_scf7180000074724	1	1	1	1	1	0	0	0	1	1	1	1	0	0	1	1	1	0	0	1	1	1	1	0	1	1	1	1	1	1	1	1	0	1	1	0	1	1	1	1	1	1	1	1	1	1	1	0
maker_00000032	BOBAI_scf7180000074724	1	1	1	1	1	1	1	1	1	1	1	1	1	1	1	1	1	1	1	1	1	1	1	1	1	1	1	1	1	1	1	1	0	1	1	1	1	1	1	1	1	1	1	1	1	1	1	1
maker_00000033	BOBAI_scf7180000074724	1	1	1	1	1	0	1	0	1	0	0	1	0	0	0	1	1	0	0	1	1	0	1	0	0	1	0	1	1	1	1	1	0	0	1	1	1	1	1	1	1	1	1	1	1	1	1	0
maker_00000240	BOBAI_scf7180000074730	1	0	0	0	0	0	0	0	0	0	0	1	0	0	0	0	0	0	0	0	0	0	0	0	0	0	0	0	1	0	0	0	0	0	0	0	0	0	0	0	0	0	1	1	0	0	0	0
maker_00000411	BOBAI_scf7180000074735	1	0	0	0	0	0	1	0	0	0	0	1	0	1	0	0	0	0	0	0	0	1	0	0	1	0	1	0	1	0	0	0	0	0	0	1	0	0	0	0	0	0	0	0	1	0	1	0
maker_00000483	BOBAI_scf7180000074736	0	1	0	0	0	0	0	0	0	1	0	1	0	1	1	0	0	0	1	1	0	0	0	1	1	0	1	0	0	0	1	1	0	0	1	0	0	1	0	1	1	0	0	0	0	0	0	1
maker_00000106	BOBAI_scf7180000074858	1	1	0	0	0	1	1	1	1	0	0	1	0	1	1	0	0	1	1	1	0	0	0	1	1	1	1	0	1	1	1	1	1	1	1	1	0	1	1	1	1	0	0	0	1	1	1	1
maker_00000187	BOBAI_scf7180000074859	1	1	1	1	1	1	1	1	1	1	1	1	1	1	1	1	1	1	1	1	1	1	1	1	1	1	1	1	1	1	1	1	1	1	1	1	1	1	1	1	1	1	1	1	1	1	1	1
maker_00000273	BOBAI_scf7180000074861	1	0	0	0	0	0	0	0	0	0	0	1	0	0	0	0	0	0	0	0	0	0	0	0	0	0	0	0	1	0	0	0	0	0	0	0	0	0	0	0	0	0	1	1	0	0	0	0
maker_00000535	BOBAI_scf7180000074867	0	0	0	0	0	1	1	1	1	0	0	1	0	0	0	0	0	1	1	1	0	1	0	1	1	1	1	0	1	1	0	1	1	1	1	1	0	1	1	1	1	0	0	0	1	1	0	1
maker_00000537	BOBAI_scf7180000074872	0	1	0	0	0	1	1	0	1	0	0	1	0	1	1	0	0	1	1	1	0	1	0	1	1	1	1	0	0	1	1	1	1	1	1	1	0	1	1	1	1	0	0	0	1	1	1	1
maker_00000538	BOBAI_scf7180000074872	0	1	0	0	0	1	1	0	1	0	0	1	0	1	1	0	0	1	1	1	0	1	0	1	1	1	1	0	0	1	1	1	1	1	1	1	0	1	1	1	1	0	0	0	1	1	1	1
maker_00000837	BOBAI_scf7180000074880	1	1	0	0	0	1	1	1	1	0	0	1	0	1	1	0	0	1	1	1	0	1	0	1	1	1	1	0	1	1	1	1	1	1	1	1	0	1	1	1	1	0	0	0	1	1	1	1
maker_00001383	BOBAI_scf7180000074886	1	1	0	0	0	1	1	1	1	0	0	1	0	0	1	0	0	1	1	1	0	1	0	1	1	1	1	0	1	1	1	1	1	1	1	1	0	1	1	1	1	0	0	0	0	1	1	1
maker_00001123	BOBAI_scf7180000074901	1	1	0	0	0	1	1	1	0	0	0	1	0	0	1	0	0	1	1	1	0	1	0	1	1	1	1	0	1	1	1	1	1	0	0	1	0	0	1	1	1	0	0	0	1	1	1	1
maker_00001482	BOBAI_scf7180000074902	1	1	0	1	1	1	1	0	0	1	1	1	1	1	1	1	0	1	1	1	1	1	1	1	1	1	1	1	1	1	1	0	0	0	1	1	1	1	1	1	1	1	1	1	1	1	1	1
maker_00000037	BOBAI_scf7180000075135	1	1	0	0	0	1	1	1	1	0	0	1	0	1	1	0	0	1	1	1	1	1	1	1	1	1	1	1	1	1	1	1	1	1	1	1	0	1	1	1	1	0	0	0	1	1	1	1
maker_00000038	BOBAI_scf7180000075135	1	1	0	0	0	1	1	1	1	0	0	1	0	1	1	0	0	1	1	1	1	1	1	1	1	1	1	1	1	1	1	1	1	1	1	1	0	1	1	1	1	0	0	0	1	1	1	1
maker_00000163	BOBAI_scf7180000075137	0	1	0	0	0	1	1	1	1	1	0	1	0	1	1	0	0	1	1	1	0	1	1	1	1	1	1	0	1	1	1	1	1	1	1	1	0	1	1	1	0	0	0	0	0	1	1	1
maker_00000159	BOBAI_scf7180000075150	1	1	1	1	1	1	1	1	1	1	1	1	1	1	1	1	1	1	1	1	1	1	1	1	1	1	1	1	1	1	1	1	1	1	1	1	1	1	1	1	1	1	1	1	1	1	1	1
maker_00000160	BOBAI_scf7180000075150	1	1	1	1	1	1	1	1	1	1	1	1	1	1	1	1	1	1	1	1	1	1	1	1	1	1	1	1	1	1	1	1	1	1	1	1	1	1	1	1	1	1	1	1	1	1	1	1
maker_00000564	BOBAI_scf7180000075172	0	0	0	0	0	0	0	0	0	0	0	1	0	0	0	0	0	0	0	0	0	0	0	0	0	0	0	0	0	0	0	0	0	0	0	0	0	0	0	0	0	0	0	0	0	0	0	0
maker_00000565	BOBAI_scf7180000075172	0	0	0	0	0	0	0	0	0	0	0	1	0	0	0	0	0	0	0	0	0	0	0	0	0	0	0	0	0	0	1	0	0	0	0	0	0	0	0	0	0	0	0	0	0	0	0	0
maker_00000787	BOBAI_scf7180000075186	0	0	0	0	0	0	0	0	0	0	0	1	0	0	0	0	0	0	0	1	0	0	0	0	1	1	0	0	1	0	0	0	1	0	0	0	0	1	0	0	0	0	0	0	0	0	1	0
maker_00000497	BOBAI_scf7180000075192	1	1	1	1	0	1	1	1	1	0	1	1	1	1	1	0	1	1	1	1	1	1	1	1	1	1	1	1	1	1	1	1	1	1	1	1	0	1	1	1	1	1	1	1	1	1	1	1
maker_00001372	BOBAI_scf7180000075206	1	0	1	0	0	1	1	1	1	0	0	1	1	0	1	0	0	1	1	1	0	1	0	1	1	1	1	1	1	1	1	1	1	1	1	1	0	1	1	1	1	0	0	1	1	1	1	1
maker_00000804	BOBAI_scf7180000075207	0	0	0	0	0	0	0	0	0	0	0	1	0	0	0	0	0	0	0	0	0	0	0	0	0	0	0	0	0	0	0	0	0	0	1	0	0	0	0	0	0	0	0	0	0	0	0	0
maker_00001144	BOBAI_scf7180000075209	1	0	0	0	0	1	0	1	1	0	0	1	0	1	1	0	0	1	0	1	0	1	0	0	0	1	0	0	1	1	1	0	1	1	1	1	0	1	1	0	0	0	0	0	1	1	1	1
maker_00001664	BOBAI_scf7180000075219	1	0	0	0	0	1	1	0	1	0	0	1	0	0	0	0	0	1	1	1	0	0	0	0	0	0	0	0	1	1	0	0	0	0	1	1	0	1	1	1	1	0	0	0	1	1	1	0
maker_00000499	BOBAI_scf7180000075719	1	1	0	0	0	1	1	1	0	0	0	1	0	0	1	0	0	1	1	1	0	1	0	1	1	1	0	0	1	0	1	1	1	1	1	0	0	1	1	1	0	0	1	0	1	1	1	1
maker_00000912	BOBAI_scf7180000075722	1	1	1	1	0	1	1	1	1	0	0	1	1	1	1	0	1	1	1	1	0	1	1	1	1	1	1	0	1	1	1	1	1	1	1	1	0	1	1	1	1	0	0	0	1	1	1	1
maker_00000930	BOBAI_scf7180000075739	1	1	1	1	0	1	1	1	0	0	0	1	1	1	1	0	1	1	1	1	0	0	0	1	1	1	1	0	1	1	1	1	1	1	1	1	0	1	1	1	0	1	0	0	1	1	1	1
maker_00000397	BOBAI_scf7180000075742	1	0	1	1	1	1	0	1	0	1	1	1	1	0	1	1	1	1	0	1	1	1	1	0	0	1	0	1	1	0	1	0	1	1	0	1	1	0	1	0	1	1	1	1	1	0	0	1
maker_00001116	BOBAI_scf7180000075759	1	1	0	0	0	1	1	1	1	0	0	1	0	1	1	0	0	1	1	1	0	1	0	1	1	1	1	0	1	1	1	1	1	1	1	1	1	1	1	1	1	0	0	0	1	1	1	1
maker_00000926	BOBAI_scf7180000075760	1	0	0	0	0	0	0	0	0	0	0	1	0	0	0	0	0	0	0	0	0	0	0	0	0	1	0	0	0	0	1	0	1	0	0	1	0	1	0	0	1	0	0	0	1	0	0	1
maker_00000809	BOBAI_scf7180000075764	1	1	0	0	1	1	0	1	0	0	0	1	0	0	0	0	0	1	0	0	1	0	0	0	0	1	0	1	1	1	0	1	0	1	0	0	1	0	1	0	1	0	1	1	0	0	0	0
maker_00001106	BOBAI_scf7180000075776	1	1	0	0	0	1	1	1	1	0	0	1	0	1	1	0	0	1	1	1	0	1	0	1	1	1	1	0	1	1	1	1	1	1	1	1	0	1	1	1	1	0	0	0	1	1	1	1
maker_00001109	BOBAI_scf7180000075780	1	1	0	0	0	1	1	1	1	0	0	1	0	1	1	0	0	1	1	1	1	1	0	1	1	1	1	0	1	1	1	1	1	1	1	1	0	1	1	1	1	0	0	0	1	1	1	1
maker_00001577	BOBAI_scf7180000075786	1	1	1	0	0	1	1	1	1	0	0	1	1	1	1	0	1	1	1	1	0	1	1	1	1	1	1	0	1	1	1	1	1	1	1	1	0	1	1	1	1	0	0	0	1	1	1	1
maker_00001444	BOBAI_scf7180000075807	1	0	1	1	1	0	0	0	1	0	0	1	1	0	0	0	1	0	0	0	1	0	0	0	0	0	0	1	0	1	1	0	0	0	0	0	1	0	0	0	0	0	0	0	0	0	0	0
maker_00001445	BOBAI_scf7180000075807	0	0	0	1	1	1	0	0	1	0	0	1	1	0	1	0	1	0	0	0	1	1	0	1	0	0	0	1	0	1	1	1	0	0	0	1	1	1	0	0	0	0	0	0	0	0	0	1
maker_00001221	BOBAI_scf7180000075819	1	1	1	1	0	1	1	1	1	1	0	1	1	1	1	0	1	1	1	1	1	1	1	1	1	1	1	1	1	1	0	1	1	1	1	1	0	1	1	1	1	1	1	1	1	1	1	1
maker_00001499	BOBAI_scf7180000075823	0	0	0	0	0	0	0	1	0	0	0	1	0	1	0	0	0	1	0	0	0	0	0	0	0	1	0	0	1	0	0	0	1	1	0	0	0	1	1	0	0	0	0	0	0	0	0	0
maker_00001020	BOBAI_scf7180000075830	0	1	0	0	0	0	1	0	1	0	0	1	0	1	1	0	0	1	1	1	0	1	0	1	1	1	1	0	0	1	1	1	1	1	1	0	0	1	1	1	0	0	0	0	0	1	0	1
maker_00001909	BOBAI_scf7180000075853	1	1	0	0	0	1	1	1	1	0	0	1	0	1	1	0	0	1	1	1	0	1	0	1	1	1	1	0	1	1	1	1	1	1	1	1	0	1	1	1	1	0	0	0	1	1	1	1
maker_00001677	BOBAI_scf7180000075862	1	1	1	1	0	0	1	0	0	0	0	1	1	1	1	0	1	1	1	1	0	1	1	1	0	1	0	0	1	1	0	1	1	0	1	1	0	1	1	0	0	0	0	1	0	0	0	1
maker_00001316	BOBAI_scf7180000075892	0	1	0	0	0	1	0	1	0	0	0	1	0	0	0	0	0	1	1	0	0	1	0	0	0	1	0	0	1	0	0	0	1	0	1	0	0	0	0	0	0	0	0	0	0	0	0	1
maker_00002652	BOBAI_scf7180000075979	0	1	0	0	0	1	1	1	0	0	0	1	0	1	1	0	0	1	1	0	0	1	0	1	1	1	1	0	1	0	0	1	1	1	0	1	0	1	1	1	0	0	0	0	0	0	0	1
maker_00002905	BOBAI_scf7180000076006	0	1	0	0	0	1	1	1	1	0	0	1	0	0	1	0	0	1	1	1	0	1	0	1	1	1	1	0	1	1	0	1	1	1	1	1	0	1	1	1	1	0	0	0	1	1	1	1
maker_00000242	BOBAI_scf7180000077108	1	1	0	0	0	1	1	1	1	0	0	1	0	1	1	0	0	1	1	1	0	1	0	1	1	1	1	0	1	0	0	1	1	1	1	1	0	1	1	1	1	0	0	0	1	1	1	1
maker_00000243	BOBAI_scf7180000077108	1	1	0	0	0	1	1	1	1	0	0	1	0	1	1	0	0	1	1	1	0	1	0	1	1	1	1	0	1	0	0	1	1	1	1	1	0	1	1	1	1	0	0	0	1	1	1	1
maker_00000575	BOBAI_scf7180000077125	1	1	0	0	0	1	1	1	1	0	0	1	0	1	1	0	0	1	1	1	0	1	0	1	1	1	1	0	1	1	1	1	1	0	1	1	0	1	1	1	1	0	0	0	1	1	1	1
maker_00000613	BOBAI_scf7180000077131	1	1	0	1	0	1	0	1	0	0	0	1	1	1	1	1	1	1	1	1	0	1	1	1	1	1	0	0	1	0	1	1	1	1	1	0	0	1	1	0	1	0	0	1	0	1	1	0
maker_00000614	BOBAI_scf7180000077131	1	1	0	1	0	1	0	1	0	0	0	1	1	1	1	1	1	1	1	1	0	1	1	1	1	1	0	0	1	0	1	1	1	1	1	0	0	1	1	0	1	0	0	1	0	1	1	0
maker_00001013	BOBAI_scf7180000077156	0	0	0	0	0	0	0	1	1	0	0	1	0	0	0	0	0	1	0	0	0	0	0	0	0	0	0	0	1	0	0	0	0	0	0	0	0	1	0	0	0	0	0	0	0	0	1	0
maker_00000733	BOBAI_scf7180000077158	0	1	0	0	0	0	1	0	0	0	0	1	0	0	0	0	0	0	0	0	0	0	0	0	1	0	1	0	1	0	0	0	0	1	0	0	0	1	0	1	0	0	0	0	1	0	0	0
maker_00000566	BOBAI_scf7180000077179	1	1	0	0	0	1	1	1	0	0	0	1	0	1	1	0	0	1	1	1	0	1	0	1	0	1	1	0	0	0	1	1	0	0	0	0	0	1	1	0	1	0	0	0	1	1	0	1
maker_00001260	BOBAI_scf7180000077181	1	1	0	0	0	1	1	1	1	0	0	1	0	1	1	0	0	1	1	1	0	1	0	1	1	1	1	0	1	1	0	1	1	1	1	1	0	1	1	1	1	0	0	0	1	1	1	1
maker_00000769	BOBAI_scf7180000077184	1	0	1	1	0	0	0	1	0	1	1	1	0	0	0	0	0	1	0	0	0	0	0	0	1	0	1	0	1	0	0	0	0	0	0	1	1	0	1	1	1	1	1	0	1	1	0	0
maker_00001161	BOBAI_scf7180000077185	1	1	1	1	1	1	1	1	1	1	1	1	1	1	1	1	1	1	1	1	1	1	1	1	1	1	1	1	1	1	1	1	1	1	1	1	1	1	1	1	1	1	1	1	1	1	1	1
maker_00001339	BOBAI_scf7180000077189	0	1	0	0	0	1	1	0	0	0	0	1	0	0	0	0	0	0	1	0	0	0	0	0	0	0	0	0	0	1	0	0	0	0	1	0	0	0	0	0	1	0	0	0	1	1	1	1
maker_00000688	BOBAI_scf7180000077191	1	1	1	1	0	1	1	1	1	0	0	1	0	1	1	0	0	1	1	1	0	1	0	1	1	1	1	0	1	1	1	1	1	1	1	1	0	1	1	1	1	0	0	0	1	1	1	1
maker_00000883	BOBAI_scf7180000077202	1	1	1	1	0	1	1	0	1	1	0	1	1	1	0	0	1	1	1	1	1	1	1	1	1	1	1	1	1	1	1	1	1	1	1	1	0	1	1	1	1	1	1	1	1	1	1	1
maker_00000950	BOBAI_scf7180000077214	0	1	0	0	0	1	1	1	0	0	0	1	0	0	0	0	0	1	1	0	0	0	0	0	0	1	0	0	1	0	0	0	1	0	1	0	0	1	1	0	1	0	0	0	1	1	0	0
maker_00001589	BOBAI_scf7180000077251	1	1	0	0	0	1	1	1	1	0	0	1	0	1	1	0	0	1	1	1	0	1	0	1	1	0	1	0	1	1	1	1	0	1	1	1	0	1	1	1	1	0	0	0	1	1	1	1
maker_00001418	BOBAI_scf7180000077267	0	0	0	0	0	0	0	0	0	0	0	1	0	0	0	0	0	0	0	1	0	0	0	0	1	1	0	0	0	0	0	0	1	0	0	0	0	1	0	0	0	0	0	0	0	0	1	0
maker_00001776	BOBAI_scf7180000077275	0	0	0	0	0	0	0	0	0	0	0	1	0	0	0	0	0	0	0	0	0	0	0	0	0	1	0	0	0	0	0	0	1	0	0	0	0	1	0	0	0	0	0	0	0	0	0	1
maker_00001820	BOBAI_scf7180000077283	0	1	0	0	0	0	0	1	0	0	0	1	0	0	0	0	0	0	0	0	0	0	0	0	1	1	1	0	0	0	0	0	1	0	0	0	0	0	0	1	1	0	0	0	1	0	0	0
maker_00001821	BOBAI_scf7180000077340	1	0	1	0	1	0	0	1	0	0	0	1	0	0	1	0	1	0	0	0	0	1	1	1	1	0	0	0	1	1	1	0	0	0	0	1	0	1	0	0	1	0	0	0	0	1	1	0
maker_00001631	BOBAI_scf7180000077410	1	1	0	0	0	1	1	1	1	0	0	1	0	1	1	1	0	1	1	1	0	1	0	1	1	1	1	0	1	0	1	0	1	1	1	1	0	1	1	0	1	1	0	0	1	0	1	1
maker_00001994	BOBAI_scf7180000077455	1	1	1	1	0	1	0	1	1	0	0	1	1	1	1	0	0	0	1	0	0	0	0	0	0	0	1	0	0	1	1	1	0	0	1	1	0	0	0	1	1	0	0	0	1	0	1	1
maker_00001735	BOBAI_scf7180000077457	1	1	0	0	0	1	1	1	1	0	1	1	0	1	1	0	0	1	1	1	0	1	0	1	1	1	1	0	1	0	1	1	1	0	1	1	1	1	1	1	1	0	1	0	1	1	1	1
maker_00001736	BOBAI_scf7180000077457	1	1	0	0	0	1	1	1	1	0	1	1	0	1	1	0	0	1	1	1	0	1	0	1	1	1	1	0	1	0	1	1	1	0	1	1	1	0	1	1	1	0	1	0	1	1	1	1
maker_00001205	BOBAI_scf7180000077469	0	0	0	0	0	0	1	0	1	0	0	1	0	0	0	0	0	0	0	0	0	0	0	0	0	0	0	0	1	0	0	0	0	0	0	0	0	1	0	0	0	0	0	0	1	0	0	0
maker_00002374	BOBAI_scf7180000077500	1	1	0	0	0	1	1	1	1	0	0	1	0	1	1	0	0	1	1	1	0	1	0	1	1	1	1	0	1	1	1	1	1	1	1	1	0	1	1	1	1	0	0	0	1	1	1	1
maker_00002446	BOBAI_scf7180000077506	1	1	1	1	1	1	0	0	1	0	0	1	1	0	0	0	1	1	0	0	0	1	1	0	1	1	0	0	1	0	0	1	1	0	1	0	1	1	1	0	0	0	0	1	1	1	1	1
maker_00002447	BOBAI_scf7180000077506	0	0	0	0	0	0	0	0	0	0	0	1	0	0	0	0	0	0	0	0	0	0	0	0	1	0	0	0	0	0	0	0	0	0	0	0	0	0	0	0	0	0	0	0	0	1	0	0
maker_00002043	BOBAI_scf7180000077520	1	0	1	0	0	0	0	0	0	0	0	1	0	0	0	0	0	0	0	0	1	0	1	0	0	0	1	0	1	0	0	0	1	1	0	0	0	1	0	0	0	0	0	0	0	1	0	0
maker_00002523	BOBAI_scf7180000077682	0	1	0	0	0	1	0	1	0	0	0	1	1	1	1	0	1	1	0	1	0	1	0	1	0	0	1	1	0	0	0	1	1	0	0	1	0	1	0	0	0	0	0	0	1	0	0	1
maker_00003019	BOBAI_scf7180000077915	1	1	0	0	0	1	1	1	0	0	0	1	0	0	1	0	0	0	1	1	0	0	0	1	1	1	1	0	1	1	0	1	1	1	1	1	0	0	1	1	1	0	0	0	1	1	1	1
maker_00002975	BOBAI_scf7180000077940	0	0	0	0	0	0	0	0	0	0	0	1	0	0	1	0	0	0	0	1	0	0	0	1	0	0	0	0	0	0	0	1	0	1	0	0	0	1	0	0	1	0	0	0	1	0	0	1
maker_00002900	BOBAI_scf7180000077993	1	1	1	1	0	1	1	1	0	0	0	1	1	0	1	0	1	1	1	1	1	1	1	1	1	1	1	1	1	1	1	1	1	0	1	1	0	0	1	1	1	1	0	1	1	1	1	1
maker_00002922	BOBAI_scf7180000077994	0	0	1	0	0	1	0	0	1	0	0	1	1	0	0	0	1	1	0	0	1	0	1	0	0	0	0	1	1	1	0	0	0	1	1	0	0	1	1	0	0	0	0	1	0	1	0	0
maker_00000146	BOBAI_scf7180000080983	0	0	1	1	0	1	0	0	1	0	0	1	1	0	0	0	1	1	0	0	1	0	1	0	0	0	0	1	1	0	0	0	1	1	1	0	1	0	1	0	0	1	1	1	0	0	0	0
maker_00000147	BOBAI_scf7180000080983	0	0	1	1	0	1	0	0	1	0	0	1	1	0	0	0	1	1	0	0	1	0	1	0	0	0	0	1	1	0	0	0	1	1	1	0	1	0	1	0	0	1	1	1	0	0	0	0
maker_00000155	BOBAI_scf7180000080984	1	1	0	0	0	0	0	1	0	0	0	1	0	1	1	0	0	0	1	1	0	1	0	1	1	0	1	0	1	0	1	1	0	1	1	1	0	0	0	1	1	0	0	0	0	1	1	0
maker_00000599	BOBAI_scf7180000081000	1	1	0	0	0	1	1	1	1	0	0	1	0	0	1	0	0	1	1	1	0	1	0	1	1	1	1	0	1	0	1	1	1	1	1	1	0	1	1	1	0	0	0	0	1	1	1	1
maker_00000480	BOBAI_scf7180000081006	0	0	0	0	0	0	0	0	1	0	0	1	0	0	0	0	0	0	0	0	0	0	0	0	1	0	1	0	0	0	0	0	0	0	0	1	0	0	0	1	0	0	0	0	0	0	0	0
maker_00000654	BOBAI_scf7180000081041	1	1	0	1	1	1	1	1	1	0	1	1	0	1	1	1	0	1	1	1	0	1	0	1	1	1	1	1	1	1	1	1	1	1	1	1	1	1	1	1	1	0	1	1	1	1	1	1
maker_00000942	BOBAI_scf7180000081042	1	1	0	0	0	0	1	1	1	0	0	1	0	1	1	0	0	1	1	1	0	1	1	1	1	1	1	0	1	1	1	1	1	1	1	1	0	1	1	1	1	0	0	0	1	1	1	1
maker_00001055	BOBAI_scf7180000081047	1	1	1	0	0	1	0	1	1	0	0	1	1	1	1	0	0	1	0	0	0	0	0	1	0	1	0	0	1	1	1	1	1	1	0	1	0	1	1	0	0	0	0	0	0	0	1	0
maker_00000994	BOBAI_scf7180000081056	0	1	0	0	0	1	1	0	0	0	0	1	0	0	0	0	0	0	1	0	0	0	0	0	0	0	0	0	0	0	0	0	0	0	1	0	0	0	0	0	1	0	0	0	0	0	1	1
maker_00000679	BOBAI_scf7180000081059	1	1	0	0	0	1	1	1	0	0	0	1	0	1	1	0	0	1	1	0	0	1	0	1	0	1	0	0	1	1	1	0	1	0	1	0	0	1	1	0	0	0	0	0	1	1	1	0
maker_00000849	BOBAI_scf7180000081067	1	1	1	1	1	1	0	1	1	1	1	1	1	1	1	1	1	1	0	1	1	1	1	1	0	1	1	1	1	0	1	0	1	1	1	1	1	1	0	0	0	0	1	1	1	1	0	1
maker_00000508	BOBAI_scf7180000081094	1	1	1	1	1	1	1	0	1	1	1	1	1	1	1	1	1	0	1	1	1	1	1	0	1	1	1	1	1	1	1	1	0	1	1	1	1	1	1	1	1	1	1	1	0	1	1	1
maker_00000509	BOBAI_scf7180000081094	1	1	1	1	1	1	1	1	1	1	1	1	1	1	1	1	1	1	1	1	1	1	1	1	1	1	1	1	1	1	1	1	1	1	1	1	1	1	1	1	1	1	1	1	1	1	1	1
maker_00001077	BOBAI_scf7180000081097	1	0	0	1	0	0	1	1	0	0	0	1	0	1	0	0	0	1	1	1	0	1	1	0	1	1	1	0	1	0	0	1	1	0	1	0	1	0	1	1	1	0	1	1	1	1	1	0
maker_00001326	BOBAI_scf7180000081112	1	1	0	0	0	1	0	0	1	0	0	1	0	1	0	0	0	1	0	1	0	0	0	0	0	1	0	0	1	1	1	0	1	0	0	1	0	1	1	0	1	0	0	0	1	0	0	1
maker_00000768	BOBAI_scf7180000081152	0	0	0	0	0	1	0	1	0	0	0	1	0	0	0	0	0	1	0	1	0	0	0	0	0	1	0	0	1	1	0	1	0	1	0	1	0	1	1	0	1	0	0	0	1	1	0	0
maker_00001579	BOBAI_scf7180000081155	1	0	0	0	0	1	1	1	1	0	0	1	0	1	1	0	0	1	1	1	0	0	0	1	1	0	1	0	1	1	1	1	0	0	0	1	1	0	1	1	1	0	0	0	1	1	1	1
maker_00001292	BOBAI_scf7180000081157	1	1	1	1	1	1	1	1	1	1	1	1	1	1	1	1	1	1	1	1	1	1	1	1	1	1	1	1	1	1	1	1	1	1	1	1	1	1	1	1	1	1	1	1	1	1	1	1
maker_00001303	BOBAI_scf7180000081178	0	0	0	0	0	1	0	0	0	0	0	1	0	1	1	0	0	0	1	0	0	1	0	1	1	1	1	0	1	0	1	1	1	0	1	1	1	0	0	1	0	0	1	0	0	0	1	1
maker_00001559	BOBAI_scf7180000081210	0	1	0	0	0	0	0	1	0	0	0	1	0	0	1	0	0	1	0	1	0	0	0	1	1	0	1	0	0	1	0	1	0	0	0	1	0	1	1	1	1	0	0	0	1	0	1	1
maker_00001220	BOBAI_scf7180000081243	1	0	0	0	0	1	1	1	1	0	0	1	0	1	1	0	0	1	1	1	0	1	0	1	1	1	1	0	1	1	1	0	1	1	1	1	0	1	1	1	1	0	0	0	1	1	1	1
maker_00001785	BOBAI_scf7180000081253	1	0	1	1	1	1	1	1	1	0	0	1	1	1	1	0	1	0	1	1	1	1	1	1	1	0	1	1	1	1	1	1	1	1	1	1	1	1	0	1	1	0	1	1	0	1	1	1
maker_00001565	BOBAI_scf7180000081296	1	0	0	0	0	0	0	0	0	0	0	1	0	0	0	0	0	0	0	0	0	0	0	0	0	0	0	0	1	0	0	0	0	0	0	0	0	0	0	0	0	0	1	1	0	0	0	0
maker_00001904	BOBAI_scf7180000081463	0	1	0	0	0	1	1	0	1	0	1	1	1	0	0	0	0	1	1	1	0	1	1	1	0	1	0	0	1	1	0	1	1	1	1	1	0	1	0	0	1	0	1	0	1	1	0	1
maker_00002152	BOBAI_scf7180000081468	1	1	1	1	0	1	1	1	1	0	0	1	1	1	1	0	1	1	1	1	1	1	1	1	1	1	1	1	1	1	1	1	1	1	1	1	0	1	1	1	1	0	0	1	0	1	1	1
maker_00001594	BOBAI_scf7180000081519	1	1	0	0	0	1	1	1	1	0	0	1	0	1	1	0	0	1	1	1	0	1	0	1	1	1	1	0	1	1	1	1	1	0	0	1	0	1	1	1	0	0	0	0	0	1	1	1
maker_00002057	BOBAI_scf7180000081565	0	1	0	0	0	0	1	0	1	0	0	1	0	1	1	0	0	1	0	0	0	0	0	0	0	1	1	0	1	0	1	0	1	1	1	0	0	1	1	1	0	0	0	0	0	0	0	0
maker_00002359	BOBAI_scf7180000081645	1	0	0	0	0	0	0	0	1	0	0	1	0	0	0	0	0	0	1	0	0	0	0	0	0	0	0	0	1	1	0	1	0	1	1	0	0	1	0	0	1	0	0	0	1	0	0	0
maker_00002981	BOBAI_scf7180000083161	0	0	0	0	0	1	0	0	0	0	0	1	0	0	0	0	0	0	0	0	0	0	0	0	0	0	0	0	1	0	0	0	0	1	1	0	1	0	1	0	1	0	0	0	0	0	0	0
maker_00003083	BOBAI_scf7180000083378	1	1	0	0	1	1	0	1	1	1	1	1	1	1	1	1	1	1	1	0	1	1	1	1	1	1	1	1	1	1	1	0	1	1	1	1	1	1	1	1	0	0	1	0	1	1	0	1
maker_00003102	BOBAI_scf7180000083495	1	1	1	1	0	0	1	1	1	0	0	1	1	1	1	0	0	1	1	1	0	1	0	1	1	1	1	0	1	1	1	1	1	0	1	1	0	1	1	1	0	0	0	0	1	1	1	1
maker_00000248	BOBAI_scf7180000091460	0	0	0	0	0	0	0	1	1	0	0	1	0	0	0	0	0	1	0	0	0	0	0	0	0	0	0	0	1	0	0	0	0	0	1	0	0	1	0	0	0	0	0	0	0	0	1	0
maker_00000249	BOBAI_scf7180000091460	0	0	0	0	0	0	0	1	1	0	0	1	0	0	0	0	0	1	0	0	0	0	0	0	0	0	0	0	1	0	0	0	0	0	0	0	0	1	0	0	0	0	0	0	0	0	1	0
maker_00000672	BOBAI_scf7180000091466	1	1	0	0	0	1	1	1	1	0	0	1	0	1	1	0	0	1	1	1	0	1	0	1	1	1	1	0	1	1	1	1	1	1	1	1	0	1	1	1	0	0	0	0	1	1	1	1
maker_00000673	BOBAI_scf7180000091466	1	1	0	0	0	1	1	1	1	0	0	1	0	1	1	0	0	1	1	1	0	1	0	1	1	1	1	0	1	1	1	1	1	1	1	1	0	1	1	1	0	0	0	0	1	1	1	1
maker_00000776	BOBAI_scf7180000091470	1	1	1	1	1	1	1	1	1	1	1	1	1	0	0	1	1	1	1	1	1	1	1	0	1	1	1	1	1	1	1	1	1	1	1	1	1	1	1	1	1	1	1	1	0	1	1	1
maker_00001191	BOBAI_scf7180000091489	1	1	0	0	0	1	1	1	1	0	0	1	0	1	1	0	0	1	1	1	0	1	0	1	1	1	1	1	1	1	1	1	1	1	1	1	0	1	1	1	1	0	0	0	1	1	1	1
maker_00001876	BOBAI_scf7180000091572	0	0	0	0	0	0	0	0	0	0	0	1	0	0	0	0	0	0	0	0	0	0	0	0	0	0	0	0	0	0	0	0	0	0	0	0	0	0	0	0	0	0	0	0	0	0	0	0
maker_00001946	BOBAI_scf7180000091581	0	0	1	1	0	1	0	0	1	0	0	1	0	1	0	0	0	1	0	0	1	0	1	0	0	0	1	0	0	0	0	0	0	0	0	0	0	0	1	1	0	1	0	1	0	0	0	0
maker_00002800	BOBAI_scf7180000091924	1	0	0	0	0	1	1	1	1	0	0	1	0	1	1	0	0	1	1	1	0	1	0	1	1	1	1	0	1	1	0	1	1	1	1	1	0	1	1	1	1	0	1	0	1	1	1	0
maker_00002869	CARREON_scf7180000042533	0	0	0	0	0	0	0	0	0	0	0	0	0	0	0	0	0	0	0	0	0	0	0	0	1	0	0	0	0	0	0	0	0	0	0	0	0	0	0	0	1	0	0	0	0	0	1	0
maker_00000026	CO39_scf7180000047491	0	1	0	0	0	1	0	0	0	0	0	0	0	0	0	0	0	1	0	0	0	0	0	0	0	1	0	0	0	0	0	0	0	0	0	0	0	0	1	0	0	0	0	0	0	1	0	0
maker_00000327	CO39_scf7180000047518	0	1	0	0	0	1	1	1	1	0	0	1	0	1	1	0	0	1	1	1	0	1	0	1	1	1	1	0	1	1	1	1	1	0	0	1	0	1	1	1	1	0	0	0	1	1	1	1
maker_00000328	CO39_scf7180000047518	0	1	0	0	0	1	1	1	1	0	0	1	0	1	1	0	0	1	1	1	0	1	0	1	1	1	1	0	1	1	1	1	1	0	0	1	0	1	1	1	1	0	0	0	1	1	1	1
maker_00001618	CO39_scf7180000047569	0	0	0	0	0	0	0	0	0	0	0	0	0	0	0	0	0	0	0	0	0	0	0	0	0	0	0	0	0	0	0	0	0	0	0	0	0	0	0	0	0	0	0	0	0	1	1	0
maker_00000307	CO39_scf7180000047591	0	0	1	1	0	0	0	0	0	0	0	0	1	0	0	0	1	0	0	0	1	0	1	0	0	0	0	1	0	0	0	0	0	0	1	0	0	0	0	0	0	0	1	1	0	1	1	0
maker_00001770	CO39_scf7180000047624	0	1	0	0	0	0	1	0	1	0	0	0	0	1	0	0	0	0	1	0	0	0	0	1	1	0	1	0	0	1	0	1	0	0	1	0	0	1	0	1	0	0	0	0	0	1	1	0
maker_00001059	CO39_scf7180000047683	1	1	1	1	1	1	1	1	1	0	1	1	1	1	1	1	1	0	1	1	1	1	1	1	1	1	1	1	1	1	1	1	1	1	1	1	1	1	1	1	1	1	1	1	1	1	1	1
maker_00000625	CO39_scf7180000047706	1	1	0	0	0	0	1	1	0	0	0	0	0	0	0	0	0	1	0	0	0	0	0	0	0	1	0	0	1	1	0	0	0	0	0	1	0	1	1	0	0	0	0	0	1	1	0	0
maker_00000658	CO39_scf7180000047857	0	0	0	0	0	0	0	0	0	0	0	1	0	0	0	0	0	0	0	0	0	0	0	0	1	0	0	0	0	0	0	0	0	0	0	0	0	0	0	0	0	0	0	0	0	1	0	0
maker_00000659	CO39_scf7180000047857	0	0	0	0	0	0	0	0	0	0	0	1	0	0	0	0	0	0	0	0	0	0	0	0	1	0	0	0	0	0	0	0	0	0	0	0	0	0	0	0	0	0	0	0	0	1	0	0
maker_00000451	CO39_scf7180000047860	1	0	0	0	0	0	0	0	0	0	0	0	0	0	0	0	0	0	0	0	0	0	0	0	0	0	0	0	1	0	0	1	0	0	0	1	0	0	0	0	0	0	0	0	0	1	0	0
maker_00000808	CO39_scf7180000047873	1	1	1	1	0	1	0	1	0	0	1	1	0	1	1	1	0	1	0	0	0	1	0	1	1	1	0	0	1	1	1	1	1	1	0	0	0	1	1	0	0	1	0	0	1	1	1	0
maker_00000577	CO39_scf7180000047879	0	1	0	0	0	0	1	0	1	0	0	0	0	1	0	0	0	1	1	0	0	1	0	1	1	1	1	0	1	1	0	1	1	1	1	1	0	1	1	1	0	0	0	0	1	1	1	0
maker_00000457	CO39_scf7180000047880	1	1	1	1	0	1	1	1	1	0	1	1	1	1	1	0	1	1	1	1	1	1	1	1	1	1	1	1	1	1	1	1	1	1	1	1	0	1	1	1	1	1	1	1	1	1	1	1
maker_00000581	CO39_scf7180000047896	0	1	0	0	0	0	1	1	0	0	0	0	0	1	1	0	0	1	0	0	0	1	0	0	0	0	1	1	0	0	0	0	1	0	0	0	0	1	1	1	1	1	0	1	0	1	0	1
maker_00001112	CO39_scf7180000047912	0	0	0	0	0	0	0	0	0	0	0	0	0	0	0	0	0	0	0	0	0	0	0	0	0	0	0	0	0	0	0	0	0	0	0	0	0	0	0	0	0	0	0	0	0	1	0	0
maker_00001113	CO39_scf7180000047912	0	0	0	0	0	0	0	0	0	0	0	0	0	0	0	0	0	0	0	0	0	0	0	0	0	0	0	0	0	0	0	0	0	0	0	0	0	0	0	0	0	0	0	0	0	1	0	0
maker_00001327	CO39_scf7180000047929	1	1	1	1	1	0	1	1	1	1	1	1	1	1	1	0	1	1	0	1	1	1	1	0	1	1	1	1	1	0	0	0	1	1	1	0	1	1	1	1	1	1	1	1	1	1	0	1
maker_00001971	CO39_scf7180000047944	0	0	0	0	0	0	0	0	0	0	0	0	0	0	0	0	0	0	0	0	0	0	0	0	0	0	0	0	0	0	0	0	0	0	0	0	0	0	0	0	0	0	0	0	0	1	0	0
maker_00002158	CO39_scf7180000047963	0	1	0	0	0	0	0	0	0	0	0	0	0	0	0	0	0	0	0	1	0	0	0	0	0	1	0	0	0	1	0	0	0	0	0	1	0	0	1	0	1	0	0	0	0	1	1	0
maker_00001933	CO39_scf7180000048022	0	1	1	1	1	1	0	1	1	0	0	0	1	0	1	0	1	1	1	1	1	0	1	1	0	1	0	1	0	0	1	1	1	1	1	0	0	1	1	1	1	1	0	1	0	1	0	1
maker_00002555	CO39_scf7180000048048	1	1	0	0	0	1	1	1	1	0	0	1	0	1	1	0	0	1	1	1	0	1	0	1	1	1	1	0	1	1	1	1	1	1	1	1	0	1	1	1	1	0	0	0	1	1	1	1
maker_00000450	CO39_scf7180000048339	1	1	1	0	0	1	1	1	1	0	0	1	0	1	1	0	0	1	1	1	1	1	1	1	1	1	1	1	1	1	1	1	1	1	1	1	0	1	1	1	1	0	0	1	1	1	1	1
maker_00000266	CO39_scf7180000048346	1	1	0	0	0	1	1	1	1	0	0	0	0	1	1	0	0	1	0	1	0	0	0	1	1	0	1	0	1	1	1	1	0	0	0	1	0	1	1	1	1	0	0	0	1	1	0	1
maker_00000357	CO39_scf7180000048348	1	1	0	0	0	1	0	1	1	0	0	1	0	1	1	0	0	1	1	1	1	1	0	1	1	1	1	0	1	1	1	1	1	1	1	1	0	1	1	1	1	0	0	0	1	1	1	1
maker_00000380	CO39_scf7180000048353	0	0	0	1	0	0	0	0	0	0	1	0	1	0	1	1	0	0	1	0	0	1	0	1	0	0	0	0	0	0	1	0	0	1	1	1	1	0	1	0	1	1	0	0	0	1	0	0
maker_00000553	CO39_scf7180000048358	0	0	0	0	0	1	1	0	1	0	0	0	0	1	0	0	0	0	0	1	0	0	0	0	1	0	1	0	1	1	0	1	1	0	0	1	0	0	0	1	1	1	0	0	1	1	1	1
maker_00000554	CO39_scf7180000048358	0	0	0	0	0	1	1	0	1	0	0	0	0	1	0	0	0	0	0	1	0	0	0	0	1	0	1	0	1	1	0	1	1	0	0	1	0	0	0	1	1	1	0	0	1	1	1	1
maker_00000190	CO39_scf7180000048361	0	1	0	0	0	0	0	0	1	0	0	1	0	0	0	0	0	1	0	1	0	1	0	0	1	1	1	0	0	0	0	0	0	0	0	0	0	0	1	1	0	0	0	0	1	1	0	1
maker_00000685	CO39_scf7180000048364	1	0	0	0	0	1	1	0	1	0	0	1	0	1	1	0	0	0	0	1	0	1	0	1	0	1	0	0	1	0	1	0	0	1	0	1	0	1	0	0	1	0	0	0	0	1	1	1
maker_00000758	CO39_scf7180000048369	0	0	0	0	0	0	0	0	1	0	0	0	0	0	0	0	0	0	0	1	0	0	0	0	1	0	1	0	1	1	0	0	0	1	0	0	0	1	0	1	1	0	0	0	0	1	0	0
maker_00001015	CO39_scf7180000048383	1	1	1	1	0	1	1	1	1	0	1	1	1	1	1	0	1	1	1	1	0	1	1	1	1	1	1	0	1	1	1	1	1	1	1	1	0	1	1	1	1	0	1	0	1	1	1	1
maker_00001095	CO39_scf7180000048400	1	1	0	1	0	1	0	1	1	1	0	1	0	1	1	0	0	1	1	1	0	1	0	1	1	1	1	0	1	1	1	1	1	1	1	1	0	1	1	1	1	0	0	0	1	1	1	1
maker_00001096	CO39_scf7180000048400	1	1	0	1	0	1	0	1	1	1	0	1	0	1	1	0	0	1	1	1	0	1	0	1	1	1	1	0	1	1	1	1	1	1	1	1	0	1	1	1	1	0	0	0	1	1	1	1
maker_00000989	CO39_scf7180000048407	1	1	0	0	0	1	1	1	1	0	0	1	0	1	1	0	0	0	1	1	0	1	0	1	1	1	1	0	1	1	1	1	1	1	1	1	0	1	0	1	1	0	0	0	0	1	1	1
maker_00001062	CO39_scf7180000048424	0	0	0	0	0	0	0	0	0	0	0	0	0	0	0	0	0	0	0	0	0	0	0	0	0	0	0	0	0	0	0	0	0	0	0	0	0	0	0	0	0	0	0	0	0	1	0	0
maker_00001063	CO39_scf7180000048424	0	0	0	0	0	0	0	0	0	0	0	0	0	0	0	0	0	0	0	0	0	0	0	0	0	0	0	0	0	0	0	0	0	0	0	0	0	0	0	0	0	0	0	0	0	1	0	0
maker_00001276	CO39_scf7180000048451	1	1	0	0	0	1	1	1	1	1	0	1	0	1	1	0	0	1	1	1	0	1	0	1	1	1	1	0	1	1	0	1	1	1	0	1	0	1	1	1	1	0	0	0	1	1	1	1
maker_00001830	CO39_scf7180000048508	1	0	1	1	0	1	0	0	1	0	0	0	1	1	1	0	1	1	1	0	0	1	1	1	1	1	1	0	1	1	1	1	0	1	1	1	0	1	1	1	1	0	0	0	0	1	1	0
maker_00001539	CO39_scf7180000048566	1	1	1	1	0	1	1	1	1	1	1	1	1	1	1	1	1	1	1	1	1	1	1	1	1	1	1	1	1	1	1	1	1	1	1	1	1	1	1	1	1	1	1	1	1	1	1	1
maker_00002215	CO39_scf7180000048615	0	0	0	0	0	1	0	1	1	0	0	0	0	0	1	0	0	0	0	1	0	0	0	1	1	0	1	0	1	0	0	1	0	1	0	0	0	0	0	1	0	0	1	0	0	1	1	0
maker_00002079	CO39_scf7180000048617	1	1	0	0	0	0	1	1	0	0	0	1	0	0	0	0	0	1	1	1	0	1	0	1	1	1	1	0	1	1	0	1	1	0	1	0	0	0	1	1	1	0	0	0	0	1	0	1
maker_00002362	CO39_scf7180000048786	1	1	1	1	0	1	1	1	1	0	0	1	1	1	1	0	1	1	1	1	1	1	1	1	1	1	1	0	1	1	1	1	1	0	1	1	0	0	1	1	1	0	0	1	1	1	1	1
maker_00000215	CO39_scf7180000049960	1	0	0	0	0	0	1	0	0	0	0	0	0	0	1	0	0	0	1	1	0	1	0	1	1	0	0	0	1	0	1	1	1	0	1	0	0	1	0	1	0	0	1	0	1	1	1	1
maker_00000439	CO39_scf7180000049968	1	0	1	1	1	1	1	1	1	0	0	1	1	1	1	0	1	1	1	1	1	1	1	1	1	1	1	1	1	1	1	1	1	1	1	1	0	1	1	1	1	0	0	1	1	1	1	1
maker_00000595	CO39_scf7180000049972	1	1	1	0	0	1	1	1	1	0	0	1	1	0	1	0	1	1	1	1	1	1	1	1	1	1	1	0	1	1	1	1	1	0	1	1	0	0	1	1	1	0	0	1	1	1	1	1
maker_00000251	CO39_scf7180000049983	0	0	0	0	0	0	0	0	0	0	0	0	0	0	0	0	0	0	0	0	0	0	0	0	0	0	1	0	0	1	0	0	0	0	0	0	0	0	0	1	0	0	0	0	0	1	0	0
maker_00000766	CO39_scf7180000049986	1	1	1	1	0	0	0	1	0	0	1	1	0	1	1	1	0	1	0	0	0	1	0	1	1	1	0	0	1	1	1	1	1	1	0	0	0	1	1	0	0	1	0	0	1	1	1	0
maker_00000977	CO39_scf7180000050004	1	1	0	0	0	0	1	1	1	1	0	1	0	1	1	0	0	1	1	1	0	1	1	1	1	1	1	0	1	1	1	1	1	1	1	1	0	1	1	1	1	0	0	0	1	1	1	1
maker_00001615	CO39_scf7180000050140	1	1	1	1	0	0	1	1	1	1	0	1	1	1	1	0	1	1	0	1	1	1	1	1	1	1	1	1	1	1	1	1	1	1	1	1	0	0	1	1	1	1	0	1	1	1	1	1
maker_00001518	CO39_scf7180000050142	0	0	0	0	0	0	1	0	0	0	0	1	0	1	0	0	0	0	0	1	0	0	0	0	0	0	1	0	0	1	0	1	0	0	0	0	0	0	0	1	1	0	0	1	1	1	1	0
maker_00001656	CO39_scf7180000050199	1	0	0	0	0	0	0	0	0	0	0	0	0	0	0	0	0	1	0	0	0	0	0	0	1	1	1	0	1	1	0	1	0	1	0	1	0	1	1	1	1	0	0	0	1	1	1	1
maker_00001333	CO39_scf7180000050261	0	0	0	0	1	0	0	1	0	0	0	0	0	0	0	0	0	0	0	0	0	0	0	0	0	0	0	0	0	1	0	1	0	1	0	0	0	1	1	1	0	1	1	1	1	1	1	0
maker_00001425	CO39_scf7180000050264	1	1	0	0	0	1	1	1	1	0	0	1	0	0	1	0	0	1	1	1	0	1	0	1	1	1	1	0	1	1	0	1	1	1	1	1	0	1	1	1	1	0	0	0	1	1	1	1
maker_00001512	CO39_scf7180000050270	1	1	0	0	0	1	1	1	1	0	0	1	0	1	1	0	0	1	1	1	0	1	0	1	1	1	1	0	1	1	1	1	1	0	0	1	0	1	1	1	0	0	0	0	0	1	1	1
maker_00002018	CO39_scf7180000050298	0	0	0	0	0	1	1	1	1	0	0	1	0	1	1	0	0	1	1	1	0	1	0	1	1	1	1	0	1	1	1	1	1	1	1	1	0	1	1	1	1	0	0	0	1	1	1	1
maker_00002022	CO39_scf7180000050299	0	0	0	0	0	0	0	0	0	1	0	0	0	0	0	0	0	0	0	0	0	0	0	0	0	0	0	0	0	0	0	0	0	0	0	0	0	0	0	0	0	0	0	0	0	1	0	0
maker_00002023	CO39_scf7180000050313	1	0	0	0	0	1	1	1	1	0	0	1	0	0	0	0	0	1	1	1	0	0	0	0	0	0	0	0	1	1	0	0	0	0	1	1	0	1	1	1	1	0	0	0	1	1	1	0
maker_00002119	CO39_scf7180000050361	0	0	0	0	0	1	1	0	1	0	0	0	0	0	0	0	0	0	1	1	0	0	0	0	1	1	1	0	0	0	0	0	1	0	0	0	0	0	0	1	0	0	0	0	0	1	1	1
maker_00001592	CO39_scf7180000050401	0	0	0	0	0	1	1	1	0	0	0	0	0	1	1	0	0	0	1	1	0	0	0	1	1	0	1	0	0	1	1	1	0	0	0	1	0	0	0	1	0	0	0	0	0	1	1	1
maker_00002182	CO39_scf7180000050406	1	1	0	0	0	1	1	1	0	0	0	1	0	1	1	0	0	1	1	1	0	1	0	1	1	1	1	0	0	1	1	1	1	1	1	1	0	1	1	1	1	0	0	0	0	1	1	1
maker_00002307	CO39_scf7180000050464	1	1	1	0	0	1	1	1	1	0	0	1	1	1	1	0	1	1	1	1	0	1	1	1	1	1	0	0	1	1	0	1	1	1	1	1	0	1	1	1	1	0	0	0	1	1	1	0
maker_00002285	CO39_scf7180000050523	1	0	0	0	0	1	1	1	1	1	0	1	0	1	1	0	0	1	0	1	0	1	0	1	1	1	1	0	1	1	0	0	1	1	0	1	0	1	1	1	0	0	1	0	0	1	1	1
maker_00002342	CO39_scf7180000050612	0	0	0	0	0	1	0	0	1	0	0	1	0	0	0	0	0	0	0	0	0	1	0	0	0	0	0	0	1	0	0	0	0	1	1	1	0	1	1	1	0	0	0	0	0	1	0	1
maker_00002394	CO39_scf7180000050626	0	0	0	0	0	1	1	1	1	0	0	0	0	1	0	0	0	1	1	1	0	0	0	0	1	1	1	0	1	0	0	1	1	0	1	0	0	0	0	1	0	0	0	0	1	1	1	1
maker_00002599	CO39_scf7180000051050	1	1	1	1	0	0	1	1	1	0	0	1	1	1	1	0	0	1	1	1	0	1	0	1	1	1	1	0	1	1	1	1	1	0	1	1	0	1	1	1	1	0	0	0	1	1	1	1
maker_00002430	CO39_scf7180000051060	0	0	0	0	0	1	0	0	0	0	0	1	1	0	0	0	1	1	1	0	0	0	0	1	1	0	0	0	0	0	0	0	0	1	1	0	0	0	0	0	0	0	1	0	0	1	0	0
maker_00000108	CO39_scf7180000055484	1	1	0	0	0	1	1	0	0	0	0	1	1	1	1	0	0	0	1	1	0	1	1	1	1	0	1	1	1	1	1	1	1	0	0	1	0	1	1	1	1	0	0	0	1	1	1	1
maker_00000668	CO39_scf7180000055491	1	1	0	0	0	1	1	1	1	0	0	1	0	1	1	0	0	1	1	1	0	1	0	1	1	1	1	0	1	1	1	1	1	1	1	1	0	1	1	1	1	0	0	0	1	1	1	1
maker_00000910	CO39_scf7180000055500	0	0	0	0	0	0	0	0	0	0	0	0	0	0	0	0	0	0	0	0	0	0	0	0	0	0	0	0	1	0	0	0	1	1	1	0	0	0	0	0	0	0	0	0	0	1	0	0
maker_00001646	CO39_scf7180000055553	0	0	0	0	0	1	1	1	1	0	0	1	0	0	1	0	0	1	1	1	0	1	0	1	1	1	1	0	1	1	1	0	1	0	0	1	0	1	1	1	1	0	0	0	1	1	0	1
maker_00002026	CO39_scf7180000055600	1	1	1	1	0	0	1	0	1	0	0	0	1	1	1	0	1	0	0	0	1	0	0	1	1	0	1	0	1	1	1	1	0	0	0	0	0	0	0	1	1	0	0	0	0	1	0	0
maker_00002527	CO39_scf7180000055718	1	1	1	1	0	1	1	1	1	0	1	1	1	1	1	0	1	1	1	1	1	1	1	1	1	1	1	1	1	1	1	1	1	1	1	1	0	1	1	1	1	1	1	1	1	1	1	1
maker_00002772	CO39_scf7180000055802	1	1	0	0	0	1	1	0	1	0	0	1	0	1	1	0	0	0	1	1	1	1	0	1	1	1	1	1	1	1	1	1	1	1	0	1	0	1	1	1	1	0	1	1	1	1	1	1
maker_00001247	CX206_scf7180000028796	0	1	0	0	0	1	0	1	1	0	0	1	0	1	1	0	0	0	1	0	0	1	0	1	1	1	1	0	1	1	1	1	1	0	0	1	0	1	1	1	1	0	0	0	1	0	1	1
maker_00001177	CX206_scf7180000028804	1	1	1	1	0	1	1	1	1	0	0	1	1	1	1	0	1	1	1	1	1	1	1	1	1	1	1	1	1	1	1	1	1	1	1	1	0	1	1	1	1	1	1	1	1	1	1	1
maker_00002433	CX206_scf7180000030408	0	0	0	0	0	0	0	0	0	0	0	0	0	0	0	0	0	0	0	0	0	0	0	0	0	0	0	0	0	0	0	0	0	0	0	0	0	0	0	0	0	0	0	0	0	0	1	0
maker_00002716	CX206_scf7180000030514	0	0	0	0	0	0	0	0	1	0	0	0	0	0	0	0	0	0	0	1	0	0	0	0	1	1	0	0	0	0	0	0	0	1	0	0	0	0	0	1	0	0	0	0	0	0	1	0
maker_00002202	CX206_scf7180000034124	1	1	1	1	1	1	1	1	1	1	1	1	1	1	1	1	1	1	1	1	1	1	1	1	1	1	1	1	1	1	1	1	1	1	1	1	1	1	1	1	1	1	1	1	1	1	1	1
maker_00002856	CX227_scf7180000078828	0	0	0	0	0	0	0	0	0	0	0	0	0	0	0	0	0	0	0	0	0	0	0	0	0	0	0	1	1	0	0	1	0	1	1	0	0	0	0	0	0	0	0	0	1	0	0	0
maker_00001788	CX381_scf7180000027226	1	0	1	1	0	1	1	1	1	0	1	1	1	1	1	0	1	0	1	1	1	1	1	0	1	1	1	1	1	1	1	1	1	1	1	1	0	1	1	1	1	1	1	1	1	1	1	1
maker_00002429	CX381_scf7180000027391	0	0	0	0	0	0	0	0	0	0	0	0	0	0	0	0	0	0	0	0	0	0	0	0	1	0	1	0	0	0	0	0	0	0	0	0	0	0	0	1	0	0	0	0	0	0	0	0
maker_00002962	CX381_scf7180000027926	0	0	0	0	0	0	1	0	1	0	0	1	0	1	0	0	0	0	0	1	0	1	0	0	1	0	0	0	1	1	0	1	1	1	1	1	0	1	0	0	1	0	0	0	1	1	0	0
maker_00002431	CYPRESS_scf7180000041989	0	0	0	1	0	0	0	0	0	0	1	0	1	0	1	1	0	0	0	0	0	1	0	1	0	0	0	0	0	0	1	0	0	0	0	0	1	0	0	0	0	0	0	0	0	0	0	0
maker_00002824	DULAR_scf7180000061163	0	0	0	0	0	0	0	0	0	0	0	0	0	0	0	0	0	0	0	0	0	0	0	0	0	0	0	0	0	0	0	0	0	1	0	0	0	0	0	0	0	0	0	0	0	0	0	0
maker_00002028	DULAR_scf7180000061419	1	0	0	0	0	1	1	1	1	0	0	1	0	0	1	0	0	1	1	1	0	1	0	1	1	1	1	0	1	1	1	1	0	1	1	1	0	1	1	1	0	0	0	0	0	1	1	1
maker_00002958	DULAR_scf7180000061852	0	1	1	0	0	1	1	0	1	0	0	1	1	1	1	0	0	1	0	1	0	0	0	0	1	1	1	0	1	1	1	1	1	1	0	1	0	1	1	1	0	0	0	0	0	1	1	1
maker_00001500	FEDEARROZ-50_scf7180000023527	1	1	0	0	0	0	1	1	0	0	0	1	0	1	1	0	0	1	0	1	0	1	0	1	1	1	1	0	1	1	1	1	1	0	0	1	0	1	1	1	0	0	0	1	0	1	1	0
maker_00001991	FR13A_scf7180000029894	1	1	0	1	1	1	1	1	1	1	1	1	1	1	1	1	1	1	1	1	1	1	1	1	1	1	1	1	1	1	0	1	1	1	1	1	1	1	1	1	1	0	1	1	1	1	1	1
maker_00000089	FR13A_scf7180000029905	1	0	1	1	1	1	1	1	1	0	0	1	1	1	1	0	1	1	1	1	1	1	1	1	1	1	1	1	1	1	1	1	1	1	1	1	0	1	1	1	1	0	0	1	1	1	1	1
maker_00000090	FR13A_scf7180000029905	1	0	1	1	1	1	1	1	1	0	0	1	1	1	1	0	1	1	1	1	1	1	1	1	1	1	1	1	1	1	1	1	1	1	1	1	0	1	1	1	1	0	0	1	1	1	1	1
maker_00000076	FR13A_scf7180000029975	1	1	0	0	0	1	1	1	1	0	0	1	0	1	1	0	0	1	1	1	0	0	0	1	1	1	1	0	1	1	1	1	1	0	1	1	0	0	1	1	1	0	0	0	1	1	1	1
maker_00001551	FR13A_scf7180000030014	0	0	0	0	0	0	0	0	1	0	0	0	0	0	0	0	0	0	0	0	0	0	0	0	0	0	0	0	1	1	0	1	0	1	1	1	0	1	0	0	0	0	0	0	0	0	0	0
maker_00002450	FR13A_scf7180000030033	1	1	1	0	0	1	1	1	1	0	0	1	1	1	1	0	0	1	1	1	0	1	0	1	1	1	1	1	1	1	1	1	1	1	1	1	0	1	1	1	1	0	0	1	0	0	1	1
maker_00000203	FR13A_scf7180000030097	0	0	0	0	0	0	0	0	1	0	0	0	0	0	0	0	0	0	0	0	0	0	0	0	0	0	0	0	0	0	0	0	0	0	0	0	0	0	0	0	0	0	0	0	0	0	0	0
maker_00000204	FR13A_scf7180000030097	0	0	0	0	0	0	0	0	1	0	0	0	0	0	0	0	0	0	0	0	0	0	0	0	0	0	0	0	0	0	0	0	0	0	0	0	0	0	0	0	0	0	0	0	0	0	0	0
maker_00001453	FR13A_scf7180000030143	0	1	0	0	0	0	0	0	1	0	0	1	0	0	0	0	0	1	1	0	0	0	0	0	1	1	1	0	0	0	0	0	1	0	1	1	0	0	1	1	0	0	0	0	0	1	0	0
maker_00000900	FR13A_scf7180000030502	0	0	0	0	0	0	0	0	1	0	0	0	0	0	0	0	0	0	0	0	0	0	0	0	0	0	0	0	0	0	0	0	0	0	0	0	0	0	0	0	0	0	1	0	0	0	0	0
maker_00000901	FR13A_scf7180000030502	0	0	0	0	0	0	0	0	1	0	0	0	0	0	0	0	0	0	0	0	0	0	0	0	0	0	0	0	0	0	0	0	0	0	0	0	0	0	0	0	0	0	1	0	0	0	0	0
maker_00001104	FR13A_scf7180000030527	1	0	0	1	0	1	0	1	1	0	0	1	0	0	1	0	0	0	1	1	1	0	1	0	1	1	0	0	1	1	1	1	0	1	1	0	0	1	1	1	1	0	0	1	1	1	1	0
maker_00000844	FR13A_scf7180000030547	1	0	1	1	1	1	1	1	1	1	1	1	1	1	1	1	1	1	1	1	1	1	1	1	1	1	1	1	1	1	1	1	1	1	1	1	1	1	1	1	1	1	1	1	1	1	1	1
maker_00000921	FR13A_scf7180000030553	1	1	1	1	0	1	1	1	1	0	0	1	1	0	1	0	1	1	1	1	0	1	1	1	1	1	1	0	1	1	0	1	1	1	1	1	1	1	1	1	1	0	1	1	1	1	1	0
maker_00001990	FR13A_scf7180000030762	0	0	0	0	0	0	0	0	1	0	0	0	0	0	0	0	0	0	0	1	0	0	0	0	0	0	0	0	0	0	0	0	0	1	0	0	0	1	0	0	1	0	0	0	1	0	0	0
maker_00002782	FR13A_scf7180000030874	0	0	0	0	0	0	0	0	1	0	0	0	0	0	0	0	0	0	1	0	0	1	0	0	0	0	0	1	1	0	0	0	0	1	0	0	0	1	0	1	0	0	0	1	1	1	0	0
maker_00000576	FR13A_scf7180000031830	1	1	0	0	0	1	1	1	1	0	0	1	0	1	1	0	0	0	1	1	0	1	0	1	1	1	1	0	1	1	1	1	1	0	1	1	0	1	0	1	1	0	0	0	1	1	1	1
maker_00000891	FR13A_scf7180000031842	0	0	0	0	0	1	1	1	1	0	0	1	0	0	0	0	0	1	1	1	0	1	0	1	1	1	1	0	1	1	0	1	1	1	1	1	0	1	1	1	0	0	0	0	1	1	0	1
maker_00000982	FR13A_scf7180000031858	0	0	0	1	0	0	0	0	1	0	0	0	0	0	0	0	0	0	0	0	0	0	0	0	0	0	0	0	0	0	0	0	0	1	0	0	0	1	0	0	0	0	0	0	0	0	0	0
maker_00000584	FR13A_scf7180000031885	0	0	0	0	1	1	1	0	1	0	0	0	0	1	0	0	0	0	0	1	0	0	0	0	1	0	1	0	0	1	0	1	1	0	0	0	0	1	1	1	0	1	1	1	1	0	1	1
maker_00001181	FR13A_scf7180000031887	1	1	0	0	0	1	1	1	1	0	0	1	0	1	1	0	0	1	1	1	0	1	0	1	1	1	1	0	1	1	1	1	1	1	1	1	0	1	1	1	1	0	0	0	1	1	1	1
maker_00001363	FR13A_scf7180000031927	0	0	0	0	0	0	1	1	1	1	0	0	0	1	1	0	0	1	1	1	0	1	0	1	0	1	0	0	1	0	0	1	1	1	1	0	0	1	1	0	0	0	0	0	1	0	0	1
maker_00001141	FR13A_scf7180000031970	1	0	0	1	0	1	0	0	1	0	0	0	0	1	1	0	0	1	1	1	0	1	1	1	0	1	0	0	1	1	1	1	0	1	1	0	0	1	1	0	0	0	0	0	1	1	1	1
maker_00001335	FR13A_scf7180000032031	0	0	0	0	0	0	0	0	1	0	0	0	0	0	0	0	0	0	0	0	0	1	0	0	0	0	0	0	1	0	0	0	0	1	0	0	0	0	0	0	0	0	0	0	0	0	0	0
maker_00002420	FR13A_scf7180000032307	0	1	1	1	0	0	1	0	1	0	0	0	1	0	0	0	1	1	1	1	1	1	1	0	1	1	1	1	0	0	0	0	1	0	1	0	0	0	1	1	0	0	0	1	0	1	0	1
maker_00002612	FR13A_scf7180000032605	0	0	0	0	0	0	0	0	1	0	0	0	0	0	0	0	0	0	0	0	0	0	0	0	0	0	0	0	0	0	0	0	1	0	0	0	0	0	0	0	0	0	0	0	0	0	0	0
maker_00002417	FR13A_scf7180000032944	0	0	0	0	0	1	0	0	1	0	0	1	0	0	0	0	0	0	0	0	0	1	0	0	0	0	0	0	1	0	0	0	0	1	1	1	0	1	1	1	0	0	0	0	0	1	0	1
maker_00003108	FR13A_scf7180000036841	0	0	1	0	1	0	0	0	1	0	0	1	1	0	0	0	1	0	0	0	1	0	0	0	0	0	0	1	0	0	0	0	0	0	0	0	0	0	0	0	0	0	0	0	0	0	0	0
maker_00001659	GIZA-178_scf7180000036750	1	1	0	0	0	1	1	1	1	0	0	1	0	1	1	0	0	0	1	1	0	1	0	1	0	1	0	0	1	1	1	1	1	1	1	1	0	1	0	0	1	0	0	0	0	1	1	1
maker_00002323	GIZA-178_scf7180000036810	0	0	0	0	0	0	1	0	0	0	0	0	0	0	0	0	0	0	1	0	0	0	0	0	0	0	0	0	0	0	0	0	0	0	1	0	0	0	0	0	0	0	0	0	0	0	0	0
maker_00002746	GIZA-178_scf7180000036927	0	0	0	0	0	0	1	1	0	0	0	0	0	0	0	0	0	0	1	1	0	0	0	1	1	1	1	0	0	0	0	0	1	0	0	1	0	0	0	0	0	0	0	0	0	0	0	1
maker_00002489	GIZA-178_scf7180000037092	1	0	0	0	0	1	1	1	1	0	0	1	0	1	0	0	0	1	1	1	1	1	0	1	1	1	1	0	1	1	0	1	1	1	1	1	0	1	1	1	1	0	0	1	1	1	1	1
maker_00001388	GUANGLUAI4_scf7180000048578	1	1	1	1	1	1	1	1	1	1	1	1	1	1	1	1	1	1	1	1	1	1	1	1	1	1	1	1	1	1	1	1	1	1	1	1	1	1	1	1	1	1	1	1	1	1	1	1
maker_00001693	GUANGLUAI4_scf7180000048631	0	0	0	0	0	1	1	1	1	0	0	1	0	0	0	0	0	1	1	1	0	1	0	1	1	1	1	0	1	1	0	1	1	1	1	1	0	1	1	1	0	0	0	0	1	1	0	1
maker_00001330	GUANGLUAI4_scf7180000048658	0	0	1	1	0	0	0	1	1	1	0	1	0	1	1	0	1	1	0	1	1	1	0	1	1	1	1	1	1	0	1	1	1	1	1	0	1	1	1	1	0	0	1	1	1	1	0	1
maker_00001617	GUANGLUAI4_scf7180000048726	1	1	0	0	0	1	1	1	1	0	0	1	0	1	1	0	0	1	1	1	0	1	0	1	1	1	1	0	1	1	1	0	1	1	1	1	0	1	1	1	1	0	0	1	1	1	1	1
maker_00001484	GUANGLUAI4_scf7180000048875	1	0	1	1	0	1	1	0	1	1	0	1	1	1	1	0	1	1	0	0	1	1	1	0	1	1	1	1	1	1	1	1	1	1	1	1	0	1	1	1	1	1	1	1	1	1	1	1
maker_00001907	GUANGLUAI4_scf7180000048928	0	0	0	0	0	0	0	0	1	0	0	0	0	0	0	0	0	1	0	0	0	0	0	0	0	0	0	0	1	1	0	0	0	1	1	0	0	0	1	0	0	0	0	0	0	0	1	0
maker_00001048	GUANGLUAI4_scf7180000049110	1	1	1	1	1	0	1	0	1	1	1	1	1	0	0	1	1	1	1	1	1	1	1	1	1	1	1	1	1	1	1	1	0	1	1	0	0	1	1	1	1	1	1	1	1	1	1	1
maker_00001050	GUANGLUAI4_scf7180000049110	1	1	1	1	1	1	1	1	1	1	1	1	1	1	1	1	1	1	1	1	1	1	1	1	1	1	1	1	1	1	1	1	1	1	1	1	1	1	1	1	1	1	1	1	1	1	1	1
maker_00002365	GUANGLUAI4_scf7180000049259	0	1	0	0	0	1	1	1	1	0	0	1	0	1	1	0	0	1	1	1	0	1	0	1	1	1	1	0	1	1	0	1	1	1	1	1	0	1	1	1	1	0	0	0	1	0	1	1
maker_00001812	GUANGLUAI4_scf7180000054452	0	0	0	0	0	0	0	1	0	0	0	0	0	0	0	0	0	1	0	0	0	0	0	0	0	1	0	0	0	0	0	0	0	0	0	0	0	1	1	0	0	0	0	0	0	0	0	0
maker_00002457	GUANGLUAI4_scf7180000054613	1	1	0	0	0	1	0	1	0	0	0	0	0	0	0	0	0	1	1	0	0	1	0	0	0	1	0	0	0	1	0	0	1	0	1	1	0	1	1	0	0	0	0	0	1	0	0	0
maker_00000864	HINUKARI_scf7180000004555	1	1	1	1	1	1	1	1	1	1	1	1	1	1	1	1	1	1	1	1	1	1	1	1	1	1	1	1	1	1	1	1	1	1	1	1	1	1	1	1	1	1	1	1	1	1	1	1
maker_00000865	HINUKARI_scf7180000004555	1	1	1	1	1	1	1	1	1	1	1	1	1	1	1	1	1	1	1	1	1	1	1	1	1	1	1	1	1	1	1	1	1	1	1	1	1	1	1	1	1	1	1	1	1	1	1	1
maker_00000866	HINUKARI_scf7180000004555	1	1	1	1	1	1	1	1	1	1	1	1	1	1	1	1	1	1	1	1	1	1	1	1	1	1	1	1	1	1	1	1	1	1	1	1	1	1	1	1	1	1	1	1	1	1	1	1
maker_00001901	HITOMEBORE_scf7180000002991	0	0	0	1	0	1	1	1	1	0	1	0	1	1	0	1	1	0	0	1	0	0	0	0	1	1	1	0	1	0	0	0	1	0	0	1	1	1	0	1	0	0	0	0	1	1	1	1
maker_00000078	HITOMEBORE_scf7180000002999	1	1	1	1	1	1	1	1	1	1	1	1	1	1	1	1	1	1	1	1	1	1	1	1	1	1	1	1	1	1	1	1	1	1	1	1	1	1	1	1	1	1	1	1	1	1	1	1
maker_00000919	HITOMEBORE_scf7180000003018	0	0	0	0	0	0	1	0	1	1	0	0	0	0	0	1	0	0	0	1	0	0	0	0	1	0	0	0	0	0	0	0	0	1	0	0	0	0	0	0	0	1	0	0	0	0	0	0
maker_00000103	HITOMEBORE_scf7180000003051	1	1	1	1	1	1	1	1	1	1	1	1	1	1	1	1	1	1	1	1	1	1	1	1	1	1	1	1	1	1	1	1	1	1	1	1	1	1	1	1	1	1	1	1	1	1	1	1
maker_00000104	HITOMEBORE_scf7180000003051	1	1	1	1	1	1	1	1	1	1	1	1	1	1	1	1	1	1	1	1	1	1	1	1	1	1	1	1	1	1	1	1	1	1	1	1	1	1	1	1	1	1	1	1	1	1	1	1
maker_00000800	HITOMEBORE_scf7180000003225	0	0	0	0	1	0	0	0	0	1	1	0	0	0	0	1	0	0	0	0	1	0	1	0	0	0	0	1	1	0	0	0	0	1	0	0	1	1	0	0	0	1	1	1	0	0	0	0
maker_00000801	HITOMEBORE_scf7180000003225	0	0	0	0	1	0	0	0	0	1	1	0	0	0	0	1	0	0	0	0	1	0	1	0	0	0	0	1	1	0	0	0	0	1	0	0	1	1	0	0	0	1	1	1	0	0	0	0
maker_00000551	HITOMEBORE_scf7180000003240	1	0	1	1	1	1	1	0	1	1	1	1	1	0	1	1	1	1	1	1	1	0	0	0	1	1	1	1	1	1	1	1	1	1	1	1	1	1	1	1	1	1	1	1	1	1	1	0
maker_00000695	HITOMEBORE_scf7180000003241	0	1	0	0	0	0	1	0	1	0	0	1	0	0	0	1	0	1	1	1	0	1	0	1	0	1	0	0	1	1	0	1	1	1	1	1	1	1	0	0	1	1	0	0	1	1	0	1
maker_00000763	HITOMEBORE_scf7180000003252	0	1	0	1	0	0	0	0	0	0	1	0	1	0	1	1	0	1	0	0	0	1	0	1	0	1	1	0	0	0	1	0	1	1	0	0	1	0	0	1	0	1	0	0	0	1	1	0
maker_00001328	HITOMEBORE_scf7180000003256	0	0	0	0	0	0	0	0	0	0	0	0	0	0	0	1	0	0	0	0	0	1	0	0	0	0	0	0	0	1	0	0	0	0	0	0	0	0	0	0	0	0	0	0	0	0	0	0
maker_00001460	HITOMEBORE_scf7180000003265	1	1	1	1	1	1	0	1	0	1	1	1	1	1	1	1	1	1	1	1	1	1	1	1	1	1	1	1	1	1	1	1	1	0	0	1	1	0	1	1	1	1	1	1	1	0	1	1
maker_00001461	HITOMEBORE_scf7180000003265	1	0	1	1	1	1	0	1	0	1	1	1	1	1	1	1	1	0	0	0	1	1	1	0	1	0	1	1	1	0	1	0	0	0	0	0	1	0	1	1	0	1	1	1	0	0	1	1
maker_00001845	HITOMEBORE_scf7180000003311	1	1	1	1	1	1	1	0	0	1	1	0	1	1	1	0	1	0	0	1	0	0	1	1	1	1	1	1	1	1	1	1	1	1	1	1	1	1	0	1	1	1	1	1	0	1	1	1
maker_00002966	HITOMEBORE_scf7180000003473	0	0	1	1	1	1	0	0	0	1	1	0	1	0	1	1	1	1	0	0	1	0	1	0	0	0	1	1	0	0	1	0	0	0	0	1	1	1	0	0	0	1	1	1	1	0	1	0
maker_00003003	HUANGHUAZHAN_scf7180000045916	0	0	0	0	0	0	0	0	0	0	0	0	1	0	0	1	0	0	0	0	0	0	1	0	0	0	0	1	1	0	0	0	0	0	1	0	0	0	0	0	0	0	0	1	0	0	1	1
maker_00000976	HUANGHUAZHAN_scf7180000045962	0	0	0	1	0	1	1	0	1	0	1	0	1	1	0	1	0	0	0	1	1	0	0	0	1	0	1	0	1	1	0	0	1	0	0	0	1	0	0	1	0	0	0	0	0	1	1	1
maker_00000425	HUANGHUAZHAN_scf7180000045965	0	1	0	1	0	1	0	1	1	0	0	1	1	1	1	0	1	0	1	0	1	1	1	1	1	1	1	1	1	1	1	1	1	0	0	1	0	1	1	1	1	0	0	1	1	0	1	1
maker_00000512	HUANGHUAZHAN_scf7180000046011	0	0	0	0	0	0	1	0	0	0	0	0	0	1	0	0	0	0	0	1	0	0	0	0	1	0	1	0	0	0	0	0	1	0	0	0	0	0	0	1	0	0	0	0	0	1	1	1
maker_00000186	HUANGHUAZHAN_scf7180000046023	0	1	0	0	0	1	0	1	0	0	0	1	0	0	0	0	0	1	1	0	0	1	0	0	0	1	0	0	0	0	0	0	1	0	1	0	0	0	0	0	0	0	0	0	0	0	0	1
maker_00000219	HUANGHUAZHAN_scf7180000046030	1	0	0	0	0	1	0	1	1	0	0	0	0	1	1	0	0	0	0	0	0	0	0	1	0	1	0	0	0	1	1	1	1	0	1	0	0	1	1	0	0	0	0	0	0	1	1	1
maker_00000220	HUANGHUAZHAN_scf7180000046030	1	0	0	0	0	1	0	0	1	0	0	0	0	1	1	0	0	1	0	0	0	1	0	1	0	1	0	0	0	1	1	1	0	0	1	0	0	1	1	0	0	0	0	0	0	1	1	1
maker_00000807	HUANGHUAZHAN_scf7180000046077	0	0	0	0	0	0	0	0	1	0	0	0	0	0	0	0	0	0	0	0	0	0	0	0	0	0	0	0	1	1	0	1	0	1	1	0	0	0	0	0	0	0	0	0	0	0	0	1
maker_00001304	HUANGHUAZHAN_scf7180000046091	0	0	0	0	0	1	0	0	0	0	0	0	0	0	0	0	0	0	0	0	0	0	0	0	0	0	0	0	0	1	0	0	0	0	0	0	0	0	0	0	0	0	0	0	0	0	1	1
maker_00000631	HUANGHUAZHAN_scf7180000046114	0	0	0	0	0	1	1	0	0	0	0	0	0	0	1	0	0	0	0	0	0	0	0	1	0	0	0	0	1	1	1	0	0	1	0	0	0	0	0	0	0	0	0	0	0	0	1	1
maker_00000880	HUANGHUAZHAN_scf7180000046129	1	1	0	0	0	1	1	1	1	0	0	1	0	1	1	0	0	1	1	1	0	1	0	1	1	1	1	0	1	1	1	1	1	1	1	1	0	1	1	1	1	0	0	0	1	1	1	1
maker_00000655	HUANGHUAZHAN_scf7180000046191	1	1	0	0	0	0	0	0	1	0	0	0	0	0	0	0	0	1	1	1	0	0	0	0	1	0	1	0	1	1	1	0	0	0	0	1	0	1	0	1	1	0	0	0	0	0	0	1
maker_00000954	HUANGHUAZHAN_scf7180000046260	1	1	1	1	1	1	1	1	1	1	1	1	1	1	1	1	1	1	1	1	1	1	1	1	1	1	1	1	1	1	1	1	1	1	1	1	1	1	1	1	1	1	1	1	1	1	1	1
maker_00000955	HUANGHUAZHAN_scf7180000046260	1	1	1	1	1	1	1	1	1	1	1	1	1	1	1	1	1	1	1	1	1	1	1	1	1	1	1	1	1	1	1	1	1	1	1	1	1	1	1	1	1	1	1	1	1	1	1	1
maker_00001125	HUANGHUAZHAN_scf7180000046288	0	0	0	0	0	0	0	1	0	0	0	0	0	0	0	0	0	0	0	0	0	0	0	0	0	0	0	0	0	0	0	0	1	0	0	0	0	0	0	0	0	0	0	0	0	0	0	1
maker_00001040	HUANGHUAZHAN_scf7180000046382	0	0	0	0	0	0	1	0	1	0	0	0	0	0	0	0	0	0	0	1	0	0	0	0	1	0	0	0	1	0	0	0	0	0	0	0	0	1	1	0	0	1	0	0	0	0	0	1
maker_00001142	HUANGHUAZHAN_scf7180000046563	1	1	0	0	0	1	1	1	1	0	0	1	0	1	1	0	0	1	1	1	0	1	0	1	1	1	1	0	1	1	1	1	1	1	1	1	0	1	1	1	1	0	0	0	1	1	1	1
maker_00001568	HUANGHUAZHAN_scf7180000046565	1	1	1	1	0	1	1	1	1	0	0	1	0	1	1	0	1	1	1	1	1	1	1	1	1	1	1	0	1	1	1	1	1	1	1	1	0	1	1	1	1	0	0	1	1	1	1	1
maker_00002609	HUANGHUAZHAN_scf7180000046642	0	0	0	0	0	0	0	1	0	0	0	0	0	0	0	0	0	0	0	0	0	0	0	0	0	0	0	0	0	0	0	0	1	0	0	0	0	0	0	0	0	0	0	0	0	0	0	1
maker_00000691	HUANGHUAZHAN_scf7180000046782	1	0	0	0	0	0	0	0	0	0	0	0	0	0	0	1	0	0	0	0	0	0	0	0	1	0	1	0	0	0	0	0	0	0	0	0	0	0	0	0	0	0	0	0	0	0	1	1
maker_00002927	HUANGHUAZHAN_scf7180000047709	1	1	1	0	0	1	1	1	1	0	0	1	1	1	1	0	1	1	1	1	1	1	1	1	1	1	1	1	1	1	0	1	1	1	1	1	0	1	1	1	1	0	0	0	1	1	1	1
maker_00000443	HUANGHUAZHAN_scf7180000047926	0	0	0	0	0	0	0	0	1	0	0	0	0	0	0	0	0	0	0	1	0	0	0	0	1	0	1	0	1	0	0	1	0	1	0	1	0	0	0	1	1	0	0	0	0	0	0	1
maker_00000444	HUANGHUAZHAN_scf7180000047926	0	0	0	0	0	0	0	0	1	0	0	0	0	0	0	0	0	0	0	1	0	0	0	0	1	0	1	0	1	0	0	1	0	1	0	1	0	0	0	1	1	0	0	0	0	0	0	1
maker_00001097	HUANGHUAZHAN_scf7180000047939	0	0	1	1	0	1	0	0	0	0	0	1	0	0	0	0	1	1	1	0	1	0	1	0	0	0	0	0	0	0	0	1	0	0	1	1	0	1	0	0	0	0	0	1	1	0	0	1
maker_00001394	HUANGHUAZHAN_scf7180000047972	1	1	1	1	1	1	1	1	1	1	1	1	1	1	1	1	1	1	1	1	1	1	1	1	1	1	1	1	1	1	1	1	1	1	1	1	1	1	1	1	1	1	1	1	1	1	1	1
maker_00002926	HUANGHUAZHAN_scf7180000048553	0	1	0	0	0	0	1	0	0	0	0	1	0	1	1	0	0	1	0	1	0	1	0	1	0	1	0	0	0	0	0	1	1	0	1	0	0	1	1	0	1	0	1	0	1	0	0	1
maker_00002620	HUANGHUAZHAN_scf7180000050050	0	0	0	0	0	0	0	0	0	0	0	0	0	0	1	0	0	0	0	1	1	0	0	1	0	0	0	1	1	0	0	1	0	0	0	0	0	1	0	0	1	0	1	0	1	0	0	1
maker_00002659	HUANGHUAZHAN_scf7180000053141	1	0	0	0	0	0	1	0	1	0	0	1	0	1	1	0	0	1	0	1	0	1	0	1	1	1	1	0	1	1	1	1	1	1	1	1	1	1	1	1	1	0	0	0	1	1	0	1
maker_00002956	HUANGHUAZHAN_scf7180000053295	1	0	0	0	0	1	1	1	1	1	0	1	0	1	1	0	0	1	0	1	0	1	0	1	1	1	1	0	1	1	0	0	1	1	0	1	0	1	1	1	0	0	1	0	0	1	1	1
maker_00002345	IR2307-247-2-2-3_scf7180000035724	0	0	0	0	0	0	0	0	0	0	0	0	0	0	0	0	0	0	0	0	0	0	0	0	1	0	1	0	0	0	0	0	0	0	0	0	0	0	0	1	0	0	0	0	0	0	0	0
maker_00001921	IR2307-247-2-2-3_scf7180000036114	0	0	0	0	0	0	0	0	0	0	0	0	0	0	0	0	0	0	0	0	0	0	0	0	1	0	1	0	0	0	0	0	0	0	0	0	0	0	0	1	0	0	0	0	0	0	0	0
maker_00002897	IR2307-247-2-2-3_scf7180000036321	0	0	0	0	0	0	0	0	0	0	0	0	1	0	0	0	0	0	0	0	0	0	1	0	1	0	1	0	1	1	0	0	0	1	1	0	0	1	0	1	0	0	0	0	0	0	0	0
maker_00001382	IR2307-247-2-2-3_scf7180000037457	0	0	0	0	0	0	0	0	0	0	0	0	0	0	0	0	0	0	0	0	0	0	0	0	1	0	1	0	0	0	0	0	0	0	0	0	0	0	0	1	0	0	0	0	0	0	0	0
maker_00001893	IR2307-247-2-2-3_scf7180000037487	1	1	1	0	0	1	1	1	1	0	0	1	1	1	1	0	1	1	1	1	1	1	1	1	1	1	1	0	1	1	1	1	1	1	1	1	0	1	1	1	1	0	1	0	1	1	1	1
maker_00000722	IR24_scf7180000039071	1	1	0	1	0	1	1	0	1	0	0	1	0	1	1	0	0	1	0	1	0	1	0	1	1	1	1	0	1	1	1	1	1	1	1	1	0	1	1	1	1	0	0	0	1	1	1	1
maker_00000478	IR24_scf7180000039105	1	1	1	1	0	0	0	1	0	0	0	1	0	1	1	0	0	1	0	0	0	1	1	1	1	1	1	0	1	1	1	1	1	0	0	1	0	1	1	0	1	0	0	1	1	1	1	0
maker_00001689	IR24_scf7180000039119	1	1	1	1	1	1	0	0	1	0	0	1	1	0	1	0	1	1	0	1	1	1	1	1	1	1	1	1	1	0	1	0	0	1	1	0	1	1	1	1	0	1	1	1	1	1	1	1
maker_00001268	IR24_scf7180000039152	1	0	0	0	0	1	0	0	1	0	0	0	0	1	1	0	0	1	1	0	0	0	0	1	0	1	0	0	1	1	1	1	0	1	1	0	0	1	1	0	0	0	0	0	0	1	1	1
maker_00000884	IR24_scf7180000039293	1	1	1	1	1	1	1	1	1	1	1	1	1	1	1	1	1	1	1	1	1	1	1	1	1	1	1	1	1	1	1	1	1	1	1	1	1	1	1	1	1	1	1	1	1	1	1	1
maker_00000885	IR24_scf7180000039293	1	1	1	1	1	1	1	1	1	1	1	1	1	1	1	1	1	1	1	1	1	1	1	1	1	1	1	1	1	1	1	1	1	1	1	1	1	1	1	1	1	1	1	1	1	1	1	1
maker_00001080	IR24_scf7180000039308	1	1	0	0	1	1	0	1	0	0	0	1	0	0	1	0	0	1	1	0	1	1	0	1	0	1	0	1	1	1	1	1	0	1	1	0	1	1	1	0	0	0	1	1	1	0	0	0
maker_00000287	IR24_scf7180000039507	0	0	0	1	0	0	1	0	1	0	0	0	0	1	1	0	0	0	0	1	0	1	0	1	1	0	1	0	1	1	1	0	1	1	0	1	0	0	0	1	0	0	0	0	0	1	1	1
maker_00001007	IR24_scf7180000039522	0	1	0	1	1	1	1	0	0	0	0	0	0	1	1	0	0	0	0	1	1	0	0	1	1	0	1	1	1	1	1	1	0	0	0	1	0	1	0	1	0	0	0	0	0	0	1	1
maker_00001009	IR24_scf7180000039522	0	1	0	1	1	1	1	1	0	0	0	1	1	1	1	0	1	1	1	1	1	0	1	1	1	0	1	1	1	1	1	1	1	1	1	1	1	1	0	1	0	0	1	1	0	0	1	1
maker_00001199	IR24_scf7180000039529	1	1	0	0	0	1	1	1	0	0	0	1	0	0	1	0	0	1	1	1	0	1	0	1	1	1	0	0	1	1	1	1	1	0	1	0	0	0	1	0	0	0	0	0	1	1	1	1
maker_00001491	IR24_scf7180000039590	1	1	0	0	0	1	1	0	1	0	0	1	0	1	1	0	0	1	1	0	0	1	0	1	0	1	0	0	1	1	1	1	0	0	1	1	0	1	0	0	0	0	0	0	0	1	1	1
maker_00001643	IR24_scf7180000039638	1	0	0	0	0	1	0	0	1	0	0	0	0	1	1	0	0	1	1	0	0	1	0	1	0	1	0	0	1	1	1	1	0	1	1	0	0	1	1	0	1	0	0	0	0	1	1	1
maker_00001252	IR24_scf7180000039644	0	1	0	1	1	1	1	0	1	0	0	0	0	1	1	0	0	0	0	1	1	0	0	1	1	0	1	1	1	1	1	1	0	0	0	1	1	1	0	1	1	0	0	0	0	0	1	1
maker_00001948	IR24_scf7180000039677	0	0	0	0	0	1	1	1	1	0	0	1	0	1	1	0	0	1	1	1	0	1	0	1	1	1	1	0	1	1	1	1	1	1	1	1	0	1	1	1	1	0	0	0	1	1	1	1
maker_00002378	IR24_scf7180000039784	0	1	0	0	0	1	1	0	0	0	0	0	0	1	1	0	0	1	0	1	0	0	0	0	1	0	1	0	0	1	1	1	0	0	0	0	0	0	1	1	0	0	0	0	1	1	0	1
maker_00000682	IR24_scf7180000040272	1	1	1	1	0	1	1	1	1	0	0	1	1	1	1	0	1	1	1	1	1	0	1	1	1	1	1	1	1	1	1	1	1	0	1	1	1	1	1	1	0	1	1	1	1	1	1	1
maker_00001760	IR24_scf7180000040370	1	1	0	0	0	1	1	1	1	0	0	1	0	1	1	0	0	1	1	1	0	1	0	1	1	1	1	0	1	1	0	1	1	1	1	1	0	1	1	1	1	0	0	0	1	1	1	1
maker_00002383	IR24_scf7180000040508	0	0	1	1	0	1	1	1	0	1	0	1	1	0	1	0	1	1	1	0	1	1	1	1	1	0	0	1	1	1	1	1	0	0	1	1	0	1	1	1	1	1	1	1	0	0	0	1
maker_00002191	IR24_scf7180000040621	0	0	0	0	0	1	0	1	1	0	0	1	0	0	1	0	0	0	0	1	0	0	0	1	1	0	1	0	1	0	0	1	0	1	0	0	0	0	0	1	0	0	1	0	0	1	1	1
maker_00003021	IR24_scf7180000040823	0	1	0	0	0	0	1	0	0	0	0	0	0	1	1	0	0	0	0	0	0	0	0	0	0	0	1	1	1	0	0	0	0	0	0	0	0	1	0	1	0	1	0	1	0	0	0	1
maker_00000305	IR24_scf7180000042376	0	0	0	0	0	0	0	0	0	1	0	0	0	1	1	1	0	0	0	1	0	0	0	1	1	0	1	0	1	0	1	1	0	1	0	0	0	1	0	1	0	0	0	0	0	0	1	0
maker_00000986	IR24_scf7180000042403	1	1	1	1	0	1	1	0	1	0	0	0	1	1	1	0	1	0	0	1	1	0	1	1	1	0	0	1	1	1	1	1	0	1	0	1	1	1	0	0	1	1	0	1	1	1	1	1
maker_00000876	IR24_scf7180000042462	0	1	0	0	0	0	1	1	0	0	0	0	0	1	1	0	0	0	0	0	0	1	0	0	0	0	1	1	1	0	0	0	0	0	0	0	0	1	1	1	1	1	0	1	0	1	0	1
maker_00001064	IR24_scf7180000042485	0	1	1	0	0	0	1	1	0	0	0	0	1	1	1	0	0	1	0	1	0	1	1	0	1	0	1	1	1	0	0	0	1	0	0	0	0	1	1	1	1	1	0	1	0	1	0	1
maker_00001546	IR24_scf7180000042692	0	1	0	0	0	1	0	1	0	0	0	0	0	1	1	0	0	1	0	0	0	1	0	1	0	1	1	0	1	0	1	0	1	1	0	1	0	0	1	1	1	0	1	1	0	1	1	0
maker_00002698	IR24_scf7180000043174	1	1	0	0	0	1	1	1	1	0	0	1	0	1	1	0	0	1	0	1	0	1	0	1	0	1	1	0	1	1	1	0	1	1	1	1	0	1	1	1	0	0	0	1	1	1	1	1
maker_00002823	IR24_scf7180000043270	0	0	0	0	0	0	0	1	0	0	0	0	0	0	1	0	0	0	0	0	0	0	1	0	0	0	0	0	0	0	0	0	0	0	0	0	0	0	0	0	0	0	0	0	0	0	1	0
maker_00002600	IR24_scf7180000043480	0	1	0	0	0	1	1	1	0	0	0	1	0	1	1	0	0	1	0	0	0	1	0	1	0	1	0	0	1	1	0	1	1	1	0	1	0	0	1	0	1	0	0	0	1	1	1	1
maker_00002482	IR24_scf7180000050274	1	1	0	0	0	1	1	1	1	0	0	1	0	1	1	0	0	1	1	1	0	1	0	1	1	1	1	0	1	1	0	1	1	1	1	1	0	1	1	1	1	0	0	0	1	1	1	1
maker_00002483	IR24_scf7180000050274	0	1	0	0	0	1	1	1	1	0	0	1	0	1	1	0	0	1	1	1	0	1	0	1	1	1	1	0	1	1	0	1	1	1	1	1	0	1	1	1	1	0	0	0	0	1	1	1
maker_00000074	IR36_scf7180000062127	1	1	0	0	0	1	1	0	1	1	0	1	0	1	1	0	0	1	0	1	0	1	1	1	1	1	1	0	1	1	1	1	1	1	1	1	0	1	1	1	1	0	0	0	1	1	1	1
maker_00001227	IR36_scf7180000062128	0	1	1	1	0	1	0	1	1	0	0	1	1	1	1	0	1	0	1	0	1	1	1	1	1	1	1	1	0	1	1	1	1	0	0	1	0	1	1	1	1	0	0	1	1	0	1	1
maker_00000140	IR36_scf7180000062144	0	0	0	0	0	0	0	0	0	0	0	0	0	0	0	0	0	0	0	0	0	0	0	0	1	0	1	0	0	0	0	0	0	0	0	0	0	0	0	1	0	0	0	0	0	0	0	0
maker_00000141	IR36_scf7180000062144	0	0	0	0	0	0	0	0	0	0	0	0	0	0	0	0	0	0	0	0	0	0	0	0	1	0	1	0	0	0	0	0	0	0	0	0	0	0	0	1	0	0	0	0	0	0	0	0
maker_00000142	IR36_scf7180000062144	0	0	0	0	0	0	0	0	0	0	0	0	0	0	0	0	0	0	0	0	0	0	0	0	1	0	1	0	0	0	0	0	0	0	0	0	0	0	0	1	0	0	0	0	0	0	0	0
maker_00000415	IR36_scf7180000062159	0	0	0	0	0	0	0	0	0	0	0	0	0	0	0	0	0	0	0	0	0	0	0	0	1	0	1	0	0	0	0	0	0	0	0	0	0	0	0	1	0	0	0	0	0	0	0	0
maker_00000656	IR36_scf7180000062174	0	1	0	0	0	1	1	0	1	0	0	1	0	1	1	0	0	1	1	1	0	1	0	1	1	1	1	0	1	0	1	0	1	1	1	0	0	0	1	1	1	0	0	0	0	1	1	1
maker_00001266	IR36_scf7180000062196	1	0	0	0	0	0	0	0	1	0	0	0	0	0	0	0	0	0	0	1	0	0	0	0	1	0	1	0	0	0	0	0	0	0	0	0	0	0	0	0	0	0	0	0	0	0	1	0
maker_00000648	IR36_scf7180000062220	1	1	0	1	1	1	1	0	0	0	0	1	0	0	1	0	0	0	1	1	1	0	0	1	1	0	1	1	1	1	1	1	0	0	1	1	0	1	0	1	1	0	0	0	1	1	1	1
maker_00000511	IR36_scf7180000062239	1	1	0	0	0	0	0	0	0	0	0	1	0	1	1	0	0	1	1	1	0	0	0	1	1	1	1	0	1	0	1	1	1	0	0	1	0	1	1	1	0	0	0	0	0	1	0	1
maker_00000342	IR36_scf7180000062280	0	0	0	0	0	0	0	0	0	0	0	0	0	1	0	0	0	0	0	0	0	0	0	0	0	0	1	0	0	0	0	0	0	0	0	0	0	0	0	0	0	0	0	0	0	0	0	0
maker_00000318	IR36_scf7180000062330	0	0	0	0	0	0	1	0	0	0	0	0	0	0	0	0	0	0	0	1	0	0	0	0	1	0	1	0	1	1	0	0	0	1	0	0	0	0	0	1	0	0	0	0	0	1	0	1
maker_00000502	IR36_scf7180000062336	0	0	0	0	0	0	0	0	0	0	0	0	0	0	0	0	0	0	0	0	0	0	0	0	1	0	1	0	0	0	0	0	0	0	0	0	0	0	0	0	0	0	0	0	0	0	0	1
maker_00000652	IR36_scf7180000062337	0	0	0	0	0	0	0	0	0	0	0	0	0	0	0	0	0	0	0	0	0	0	0	0	1	0	1	0	0	0	0	0	0	0	0	0	0	0	0	0	0	0	0	0	0	0	0	1
maker_00001196	IR36_scf7180000062426	1	0	0	1	0	0	1	1	0	0	0	1	0	1	0	0	0	1	1	1	0	1	1	0	1	1	1	0	1	0	0	1	1	0	1	0	1	0	1	1	1	0	1	1	1	1	1	0
maker_00001198	IR36_scf7180000062456	1	1	0	0	0	1	1	1	1	0	0	1	0	1	1	0	0	1	1	1	0	1	0	1	1	1	1	0	1	1	1	1	1	1	1	1	1	1	1	1	1	0	0	0	1	1	1	1
maker_00002183	IR36_scf7180000062483	0	0	0	0	0	0	0	0	1	0	0	0	0	0	0	0	0	0	0	1	0	0	0	0	1	0	1	0	1	0	0	1	0	1	0	1	0	0	0	1	1	0	0	0	0	0	0	1
maker_00000718	IR36_scf7180000062510	1	1	1	0	0	0	0	0	0	0	0	0	0	0	0	0	0	0	0	0	1	0	0	0	1	0	1	1	0	0	0	0	0	0	0	0	0	0	0	1	0	0	0	1	0	0	0	0
maker_00001417	IR36_scf7180000062658	0	0	0	0	0	0	0	0	0	0	0	0	0	0	0	0	0	0	0	0	0	0	0	0	1	1	1	0	0	0	0	0	0	0	0	0	0	0	0	1	0	0	0	0	0	0	0	0
maker_00001517	IR36_scf7180000062694	0	0	1	1	1	1	1	1	1	0	0	1	1	1	1	0	1	0	0	1	1	0	1	1	1	0	1	1	1	1	1	1	1	1	1	1	1	1	0	1	0	0	1	1	0	1	1	1
maker_00002178	IR36_scf7180000062768	0	0	0	0	0	1	1	1	1	0	0	0	0	1	1	0	0	1	1	1	0	1	0	1	1	1	1	0	0	1	1	0	1	0	1	1	0	0	1	1	1	0	0	0	1	1	1	1
maker_00001026	IR36_scf7180000062844	0	0	0	0	0	0	0	0	0	0	0	0	0	0	0	0	0	0	0	0	0	0	0	0	0	0	1	0	0	0	0	0	0	0	0	0	0	0	0	0	0	0	0	0	0	0	0	0
maker_00001374	IR36_scf7180000062850	0	0	0	0	0	0	0	0	0	0	0	0	0	0	0	0	0	0	0	0	0	0	0	0	0	0	1	0	0	1	0	0	0	0	0	0	0	0	0	1	0	0	0	0	0	1	0	0
maker_00001672	IR36_scf7180000062904	0	1	0	0	0	0	0	0	0	1	0	1	0	1	1	0	0	0	1	1	0	0	0	1	1	0	1	0	0	0	1	1	0	0	1	0	0	1	0	1	1	0	0	0	0	0	1	1
maker_00000789	IR36_scf7180000063075	0	0	0	0	0	0	0	0	0	0	0	0	0	1	0	0	0	0	0	0	1	0	1	0	0	0	1	1	0	0	0	0	0	0	0	0	0	0	0	0	0	1	0	1	0	0	0	0
maker_00000790	IR36_scf7180000063075	0	0	0	0	0	0	1	0	0	0	0	0	0	1	0	0	0	0	0	0	1	0	1	0	0	0	1	1	0	0	0	0	0	0	0	0	0	0	0	0	0	1	0	1	0	0	0	0
maker_00000791	IR36_scf7180000063075	0	0	0	0	0	0	0	0	0	0	0	0	0	1	0	0	0	0	0	0	1	0	1	0	0	0	1	1	0	0	0	0	0	0	0	0	0	0	0	0	0	1	0	1	0	0	0	0
maker_00001395	IR36_scf7180000063103	0	1	0	0	0	0	0	1	0	0	0	1	0	1	1	0	0	1	0	0	0	0	0	1	0	0	1	0	0	0	1	0	0	0	0	0	0	0	0	0	0	0	0	0	0	0	0	0
maker_00001440	IR36_scf7180000063116	0	0	0	0	0	0	0	0	0	0	0	0	0	0	0	0	0	0	0	0	0	0	0	0	1	0	1	0	0	0	0	0	0	0	0	0	0	0	0	1	0	0	0	0	0	0	0	0
maker_00001756	IR36_scf7180000063119	0	0	0	0	0	0	0	0	1	0	0	0	0	0	0	0	0	0	0	0	0	0	0	0	1	0	1	0	0	0	0	0	0	0	0	0	0	0	0	1	0	0	0	0	0	0	0	0
maker_00001682	IR36_scf7180000063168	0	1	0	0	0	0	0	0	1	0	0	0	0	0	0	0	0	0	0	0	0	0	0	0	1	0	1	0	1	1	0	0	0	1	0	0	0	0	0	1	0	0	0	0	0	1	0	0
maker_00001261	IR36_scf7180000063180	0	0	0	0	0	0	0	0	0	0	0	0	0	0	0	0	0	0	0	0	0	0	0	0	1	0	1	0	0	0	0	1	0	0	0	0	0	0	0	0	0	0	0	0	0	1	0	0
maker_00002066	IR36_scf7180000063188	0	0	0	0	0	0	0	0	0	0	0	1	0	1	0	0	0	0	1	0	0	0	0	0	1	0	1	0	0	0	0	0	0	0	1	0	0	0	0	1	0	0	0	0	0	0	0	0
maker_00002534	IR36_scf7180000063228	0	0	0	0	0	0	0	0	0	0	0	0	0	0	0	0	0	0	0	0	0	0	0	0	0	0	1	0	0	0	0	0	0	0	0	0	0	0	0	1	0	0	0	0	0	0	0	0
maker_00002185	IR36_scf7180000063647	0	0	0	0	0	0	0	0	1	0	0	0	0	0	0	0	0	0	1	1	0	1	0	0	1	1	1	0	1	1	1	0	0	1	1	0	0	1	0	1	1	0	0	0	0	1	1	0
maker_00002186	IR36_scf7180000063647	0	0	0	0	0	0	1	0	1	0	0	1	0	0	0	0	0	0	1	0	0	0	0	0	1	1	1	0	1	1	0	1	0	0	1	0	0	1	0	1	1	0	0	0	0	1	0	0
maker_00002629	IR36_scf7180000063854	0	0	0	0	0	0	0	0	0	0	0	0	0	0	0	0	0	0	0	0	0	0	0	0	1	0	1	0	0	0	0	0	0	0	0	0	0	0	0	1	0	0	0	0	0	0	0	0
maker_00001635	IR36_scf7180000064038	0	0	0	0	0	0	0	0	0	0	0	0	0	0	0	0	0	0	0	0	0	0	0	0	1	0	1	0	0	0	0	0	0	0	0	0	0	0	0	1	0	0	0	0	0	0	0	0
maker_00002078	IR36_scf7180000064210	0	0	0	0	0	0	0	0	0	0	0	0	0	0	0	0	0	0	0	0	0	0	0	0	1	0	1	0	0	0	0	0	0	0	0	0	0	0	0	1	0	0	0	0	0	0	0	0
maker_00002253	IR36_scf7180000064272	0	0	0	0	0	0	0	0	0	0	0	0	0	0	0	0	0	0	0	0	0	0	0	0	1	0	1	0	0	0	0	0	0	0	0	0	0	0	0	1	0	0	0	0	0	0	0	0
maker_00002999	IR36_scf7180000064617	0	1	0	0	0	0	0	0	1	0	0	0	0	0	0	0	0	0	0	1	0	0	0	0	0	0	1	0	1	0	0	0	0	1	1	0	0	1	0	1	1	0	0	0	0	0	0	1
maker_00001146	IR36_scf7180000064995	0	0	0	0	0	0	0	0	1	0	0	0	0	0	0	0	0	0	0	1	0	0	0	0	1	0	1	0	0	0	0	0	0	1	0	0	0	0	0	1	0	0	0	0	0	0	0	0
maker_00002205	IR36_scf7180000065112	0	0	0	0	0	0	0	0	0	0	0	0	0	0	0	1	0	0	0	0	0	0	0	0	0	0	1	0	0	1	0	0	0	0	0	0	0	0	0	1	0	0	0	0	0	1	0	0
maker_00002343	IR36_scf7180000065122	0	0	0	0	0	0	0	0	0	0	0	0	0	0	0	0	0	0	0	0	0	0	0	0	1	0	1	0	0	0	1	0	0	0	0	0	1	0	0	1	0	0	0	0	0	0	0	0
maker_00003132	IR36_scf7180000066055	0	0	0	0	0	0	0	0	0	0	0	0	0	0	0	0	0	0	0	0	0	0	0	0	0	0	1	0	0	0	0	0	0	0	0	0	0	0	0	0	0	0	0	0	0	0	0	0
maker_00002366	IR36_scf7180000066948	0	0	0	0	0	0	0	0	1	0	0	0	0	0	0	0	0	0	0	0	0	0	0	0	1	0	1	0	0	0	0	0	0	0	0	0	0	0	0	1	0	0	0	0	0	0	0	0
maker_00002204	IR36_scf7180000066960	0	0	0	0	0	0	0	0	0	0	0	0	0	0	0	0	0	0	0	0	0	0	0	0	1	0	1	0	0	0	0	0	0	0	0	0	0	0	0	1	0	0	0	0	0	0	0	0
maker_00002993	IR36_scf7180000067644	0	0	0	0	0	0	0	0	0	0	0	0	0	0	0	0	0	0	0	0	0	0	0	0	0	0	1	0	0	0	0	0	0	0	0	0	0	0	0	0	0	0	0	0	0	0	0	0
maker_00002802	IR36_scf7180000067646	0	0	0	0	0	0	0	0	0	0	0	1	0	0	0	0	0	0	0	1	0	0	0	0	0	0	1	0	1	0	0	0	0	1	0	0	0	0	0	1	1	0	0	0	0	0	0	0
maker_00001520	IR36_scf7180000070733	0	0	0	0	0	0	0	0	0	0	0	0	0	0	0	0	0	0	0	0	0	0	0	0	0	0	1	0	0	0	0	0	0	0	0	0	0	0	0	1	0	0	0	0	0	0	0	0
maker_00002550	IR36_scf7180000070947	1	1	0	0	0	1	1	1	1	0	0	1	0	1	1	0	0	1	1	1	0	1	0	1	1	1	1	0	1	1	1	1	0	1	1	1	0	1	1	1	1	0	0	0	1	1	1	1
maker_00001763	IR64_scf7180000035482	1	1	1	1	0	1	0	1	1	0	0	1	1	1	1	0	1	1	1	1	1	1	1	1	1	1	1	1	1	1	1	1	1	1	1	1	1	1	1	1	1	1	0	1	1	0	1	1
maker_00001630	IR64_scf7180000035484	1	1	1	0	0	1	1	1	1	0	0	1	0	1	1	0	1	1	1	1	0	1	1	1	1	1	1	0	1	1	1	1	1	1	1	1	0	1	1	1	1	0	0	0	1	1	1	1
maker_00000861	IR64_scf7180000035534	0	1	1	1	0	1	1	1	1	0	0	1	0	1	1	0	1	1	1	0	1	0	1	1	0	1	0	1	1	1	1	0	1	1	1	1	0	1	1	0	0	0	1	1	0	0	1	1
maker_00000623	IR64_scf7180000035562	0	0	0	0	0	0	1	0	0	0	0	0	0	1	0	0	0	0	0	1	0	0	0	0	1	0	1	0	0	0	0	0	1	0	0	0	0	0	0	1	0	0	0	0	0	1	1	1
maker_00001114	IR64_scf7180000035675	1	0	0	0	0	1	1	1	0	0	0	1	0	0	1	0	0	1	0	1	0	0	0	1	1	1	1	0	0	0	1	0	1	0	0	0	0	0	1	1	0	0	0	0	0	1	0	1
maker_00001091	IR64_scf7180000035893	0	0	0	0	0	1	1	0	0	0	0	1	0	0	0	0	0	0	1	1	0	1	0	0	1	0	1	0	0	1	1	1	0	0	1	0	0	0	0	1	1	0	0	0	0	0	1	0
maker_00001360	IR64_scf7180000035894	0	0	0	0	0	0	0	0	0	0	0	1	0	0	0	0	0	0	0	1	0	0	0	0	1	1	0	0	1	0	0	0	1	0	0	0	0	1	0	0	0	0	0	0	0	0	1	0
maker_00001780	IR64_scf7180000035957	0	1	0	0	0	0	0	1	1	0	0	0	0	0	0	0	0	0	0	0	0	0	0	0	1	0	0	0	0	0	0	0	0	0	0	0	0	1	0	1	1	0	0	0	1	0	1	0
maker_00000583	IR64_scf7180000036425	0	0	0	0	0	0	0	0	0	0	0	0	0	0	0	0	0	0	0	0	0	0	0	0	0	0	0	0	0	1	0	0	0	0	0	0	0	0	0	0	0	0	0	0	0	0	1	0
maker_00000899	IR64_scf7180000036442	0	0	0	0	0	0	0	0	0	0	0	0	0	0	0	0	0	0	0	0	0	0	0	0	0	0	0	0	1	0	0	0	0	0	0	0	0	0	0	0	0	0	0	0	0	0	0	0
maker_00001028	IR64_scf7180000036486	0	0	0	0	0	0	0	0	0	1	0	0	0	1	1	1	0	0	0	1	0	0	0	1	1	0	1	0	1	0	1	1	0	1	0	0	0	1	0	1	0	0	0	0	0	0	1	0
maker_00001805	IR64_scf7180000036550	0	0	0	0	0	1	1	0	1	0	0	1	0	1	0	0	0	0	1	1	0	0	0	0	1	0	1	0	0	0	0	0	1	0	1	0	0	0	0	1	0	1	0	0	0	0	1	1
maker_00001602	IR64_scf7180000036673	0	0	0	0	0	1	1	0	0	0	0	1	0	0	0	0	0	0	1	1	0	1	0	0	1	0	1	0	0	1	1	1	0	0	1	0	0	0	0	1	1	0	0	0	0	0	1	0
maker_00002032	IR64_scf7180000038397	1	0	0	0	0	1	1	1	1	0	0	1	0	1	1	0	0	1	1	1	0	1	0	1	0	1	0	0	1	1	1	0	1	1	1	1	0	1	1	0	0	0	0	0	1	1	1	1
maker_00001650	IR64_scf7180000038438	1	1	1	0	0	1	1	0	1	0	0	1	0	1	1	0	1	0	1	1	1	1	1	1	1	1	1	0	1	1	1	1	1	1	1	0	0	1	1	1	0	0	0	1	1	1	1	0
maker_00002704	IR6_scf7180000031191	1	0	0	0	0	1	1	1	1	0	0	1	0	0	0	0	0	1	1	1	1	1	0	1	1	1	1	0	1	1	0	1	1	1	1	1	0	1	1	1	0	0	0	1	1	1	1	1
maker_00002505	IR6_scf7180000031494	0	0	0	0	0	0	0	1	0	0	0	0	0	0	0	0	0	0	0	0	0	0	0	0	0	0	0	0	0	1	0	1	0	0	0	0	0	0	0	0	1	0	0	0	0	0	0	0
maker_00002844	IR6_scf7180000031565	0	0	0	0	1	0	0	1	0	0	0	0	0	0	0	0	0	0	0	0	0	0	0	0	0	0	0	0	0	1	0	1	0	1	0	0	0	1	0	0	0	0	1	1	1	1	0	0
maker_00001262	IR8_scf7180000036962	1	0	0	0	0	0	1	1	0	0	0	1	0	0	1	0	0	1	1	1	0	1	0	1	1	1	1	0	1	1	0	1	1	0	0	1	0	1	1	1	1	0	0	0	1	1	0	1
maker_00002294	IR8_scf7180000037238	1	1	0	0	1	1	0	1	0	0	0	1	0	0	1	0	0	1	1	0	1	1	0	1	0	1	0	1	1	1	1	1	0	1	1	0	1	1	1	0	0	0	1	1	1	0	0	0
maker_00002354	IR8_scf7180000037704	0	0	0	0	0	1	1	0	1	0	0	1	0	1	1	0	0	1	1	1	0	1	1	1	1	0	1	0	1	1	1	0	1	0	0	1	0	1	1	1	0	0	0	0	0	1	1	1
maker_00002356	IR8_scf7180000038745	1	1	0	0	0	1	0	1	1	0	0	1	0	1	1	0	0	1	1	1	0	1	0	1	1	1	1	0	1	1	1	1	1	1	1	1	1	1	1	1	0	0	0	0	0	1	1	1
maker_00002471	IR8_scf7180000039653	1	1	0	0	1	1	1	1	0	0	1	1	0	1	1	1	0	0	1	1	0	1	0	1	1	0	1	0	1	0	0	1	1	0	0	0	1	0	0	1	0	0	1	0	1	0	1	0
maker_00003077	IRIS_313-7690_scf7180000065155	0	1	0	0	0	0	0	0	0	0	0	1	0	0	0	0	0	0	0	0	0	0	0	0	0	0	0	0	1	1	0	0	0	0	0	0	1	1	0	0	0	0	0	0	0	0	1	0
maker_00001387	ITALICA_LIVORNO_scf7180000010568	0	0	0	0	0	0	0	0	0	0	0	0	0	0	0	0	0	0	0	0	0	0	0	0	0	0	0	0	0	0	0	0	0	0	0	0	1	0	0	0	0	0	0	0	0	0	0	0
maker_00000829	ITALICA_LIVORNO_scf7180000010616	1	1	1	1	0	1	1	1	1	0	1	1	1	1	1	0	1	1	1	1	0	1	1	1	1	1	1	0	1	1	1	1	1	1	1	1	1	1	1	1	1	1	0	1	1	1	1	1
maker_00000830	ITALICA_LIVORNO_scf7180000010616	1	1	1	1	0	1	1	1	1	0	1	1	1	1	1	0	1	1	1	1	0	1	1	1	1	1	1	0	1	1	1	1	1	1	1	1	1	1	1	1	1	1	0	1	1	1	1	1
maker_00000518	ITALICA_LIVORNO_scf7180000010676	0	0	0	0	0	0	0	0	0	1	0	0	0	0	0	0	0	0	0	0	1	0	0	0	0	0	0	1	1	0	0	0	0	0	0	0	1	0	0	0	0	0	0	0	0	0	0	0
maker_00000734	ITALICA_LIVORNO_scf7180000010680	1	1	1	1	0	1	1	1	1	0	1	1	1	1	1	0	1	1	1	1	0	1	1	1	1	1	1	0	1	1	1	1	1	1	0	1	1	1	1	1	1	1	0	1	1	1	1	1
maker_00001054	ITALICA_LIVORNO_scf7180000010687	0	0	0	1	0	1	0	0	1	1	0	1	1	1	1	0	1	1	0	1	1	1	1	1	1	1	1	1	1	1	0	1	1	1	1	1	1	1	1	1	1	0	1	1	1	1	1	1
maker_00003128	ITALICA_LIVORNO_scf7180000011451	0	0	0	0	0	0	0	0	0	0	0	0	0	0	0	0	0	0	0	0	0	0	0	0	0	0	0	0	0	0	0	0	0	0	0	0	1	0	0	0	0	0	0	0	0	0	0	0
maker_00002171	ITALICA_LIVORNO_scf7180000012000	0	0	0	0	0	0	0	0	0	0	0	0	0	0	0	0	0	0	0	0	1	0	0	0	0	0	0	1	0	0	1	0	0	0	0	0	1	0	0	0	0	0	1	1	0	0	0	0
maker_00001408	K22B_scf7180000032236	1	1	1	1	1	1	0	1	0	1	1	1	1	1	1	1	1	1	1	1	1	1	1	1	1	1	1	1	1	1	1	1	1	0	0	1	1	0	1	1	1	1	1	1	1	0	1	1
maker_00000793	K22B_scf7180000032390	1	1	1	0	0	0	0	1	0	0	1	1	0	0	1	1	1	1	1	0	1	1	1	1	0	1	0	1	1	1	1	1	0	1	1	1	1	0	1	0	0	0	1	1	1	0	0	0
maker_00002039	K22B_scf7180000032419	0	0	0	0	0	0	0	1	0	0	0	0	0	0	0	0	0	0	0	0	0	0	0	0	0	0	0	0	0	0	0	0	1	0	0	0	0	0	0	0	0	0	0	0	0	0	0	1
maker_00002713	K22B_scf7180000036663	0	0	0	0	0	0	0	1	0	0	0	0	0	0	1	0	0	0	0	0	0	1	0	0	0	0	0	0	0	1	1	1	0	0	0	1	0	0	0	0	0	0	0	0	0	0	0	0
maker_00002959	K22B_scf7180000037533	1	0	0	0	0	1	1	1	1	0	0	1	0	1	1	0	0	1	1	0	0	1	0	1	1	1	1	0	1	1	1	1	1	1	0	1	0	1	1	1	0	0	0	0	1	1	1	1
maker_00000045	KDML-105_scf7180000029838	0	1	0	0	0	0	1	0	0	0	0	0	0	1	1	0	0	0	0	0	0	1	0	1	0	0	0	0	0	0	0	1	0	1	0	0	0	1	0	1	1	0	1	0	1	0	0	1
maker_00000653	KDML-105_scf7180000029845	1	1	0	0	0	1	1	1	1	0	0	1	0	1	1	0	0	1	1	1	0	1	0	1	1	1	1	0	1	1	1	1	1	1	1	1	0	1	1	1	1	0	0	0	1	1	1	1
maker_00000021	KDML-105_scf7180000029846	1	1	1	1	0	1	1	1	1	0	1	1	1	1	1	0	1	1	1	1	0	1	1	1	1	1	1	0	1	1	1	1	1	1	1	1	1	1	1	1	1	1	0	1	1	1	1	1
maker_00000022	KDML-105_scf7180000029846	1	1	1	1	0	1	1	1	1	0	1	1	1	1	1	0	1	1	1	1	0	1	1	1	1	1	1	0	1	1	1	1	1	1	1	1	1	1	1	1	1	1	0	1	1	1	1	1
maker_00000023	KDML-105_scf7180000029846	1	1	1	1	0	1	1	1	1	0	1	1	1	1	1	0	1	1	1	1	0	1	1	1	1	1	1	0	1	1	1	1	1	1	0	1	1	1	1	1	1	1	0	1	1	1	1	1
maker_00001021	KDML-105_scf7180000029847	0	1	1	1	0	1	0	1	1	0	0	1	0	1	1	0	1	0	1	0	1	1	1	1	1	1	1	1	1	1	1	1	1	0	0	1	0	1	1	1	1	0	0	1	1	0	1	1
maker_00001838	KDML-105_scf7180000029880	1	1	1	1	1	1	1	1	1	0	0	1	1	0	1	0	1	1	1	1	1	1	1	1	1	1	1	1	1	1	1	1	1	1	1	1	0	1	1	1	1	0	0	0	1	1	1	1
maker_00001952	KDML-105_scf7180000029893	1	1	1	1	0	1	1	1	1	0	0	1	0	1	1	0	1	1	1	1	1	1	1	1	1	1	1	1	1	1	1	1	1	1	1	1	0	1	1	0	1	0	0	1	1	1	1	1
maker_00000620	KDML-105_scf7180000029898	0	0	1	1	1	0	0	1	0	0	0	0	1	0	0	0	1	0	0	0	0	0	1	0	0	0	0	0	0	1	0	1	0	0	0	1	0	1	0	0	0	0	1	1	1	0	0	0
maker_00002047	KDML-105_scf7180000029916	1	0	0	0	0	1	1	1	1	0	0	1	0	0	0	0	0	1	1	1	1	1	0	1	1	1	1	0	1	1	0	1	1	1	1	1	0	1	1	1	1	0	0	1	1	1	1	1
maker_00000102	KDML-105_scf7180000029925	1	1	1	1	1	1	1	1	1	1	1	1	1	1	1	1	1	1	1	1	1	1	1	1	1	1	1	1	1	1	1	1	1	1	1	1	1	1	1	1	1	1	1	1	1	1	1	1
maker_00000464	KDML-105_scf7180000029947	1	1	0	0	0	1	1	1	0	0	0	1	0	0	1	0	0	1	1	1	0	1	0	1	0	1	1	0	1	1	1	1	1	1	1	1	0	0	1	0	1	0	0	0	1	1	0	0
maker_00000431	KDML-105_scf7180000029967	1	1	0	0	0	1	1	1	1	0	0	1	0	1	1	0	0	1	1	1	0	1	0	1	1	1	1	0	1	1	1	1	1	1	1	1	0	1	1	1	1	0	0	0	1	1	1	1
maker_00000432	KDML-105_scf7180000029967	1	1	0	0	0	1	1	1	1	0	0	1	0	1	1	0	0	1	1	1	0	1	0	1	1	1	1	0	1	1	1	1	1	1	1	1	0	1	1	1	1	0	0	0	1	1	1	1
maker_00000744	KDML-105_scf7180000029973	1	0	0	0	0	0	0	1	0	0	0	0	0	0	1	0	0	0	0	1	0	0	0	1	0	0	1	0	1	0	1	1	0	0	0	0	0	1	0	1	1	0	0	0	1	0	1	0
maker_00000340	KDML-105_scf7180000029975	0	0	0	0	0	0	0	0	1	0	0	0	0	0	0	0	0	0	0	0	0	0	1	0	0	0	0	0	1	0	0	0	0	1	0	0	0	1	0	0	1	0	1	1	1	1	0	0
maker_00000035	KDML-105_scf7180000030042	1	1	0	0	0	1	1	1	1	0	0	1	0	1	1	0	0	1	1	1	1	1	1	1	1	1	1	1	1	1	1	1	1	1	1	1	0	1	1	1	1	0	0	0	1	1	1	1
maker_00000036	KDML-105_scf7180000030042	1	1	0	0	0	1	1	1	1	0	0	1	0	1	1	0	0	1	1	1	1	1	1	1	1	1	1	1	1	1	1	1	1	1	1	1	0	1	1	1	1	0	0	0	1	1	1	1
maker_00000009	KDML-105_scf7180000030043	0	1	1	0	1	1	1	1	0	0	0	0	1	0	1	0	1	1	0	1	1	1	1	1	1	1	1	1	1	1	1	1	1	0	0	1	0	1	1	1	0	0	1	1	1	0	1	1
maker_00000010	KDML-105_scf7180000030043	0	1	1	0	1	1	1	1	0	0	0	0	1	0	1	0	1	1	0	1	1	1	1	1	1	1	1	1	1	1	1	1	1	0	0	1	0	1	1	1	0	0	1	1	1	0	1	1
maker_00000092	KDML-105_scf7180000030044	1	0	0	0	0	0	0	0	0	0	0	0	0	0	0	0	0	0	0	0	0	1	0	0	0	0	1	0	1	0	0	1	0	0	0	0	0	0	0	1	0	0	0	0	1	0	0	0
maker_00000093	KDML-105_scf7180000030044	1	1	1	1	0	1	1	1	1	0	0	1	0	1	1	0	1	1	1	1	1	1	1	1	1	1	1	1	1	1	1	1	1	1	1	1	0	1	1	1	1	0	1	1	1	1	1	1
maker_00000609	KDML-105_scf7180000030050	1	1	0	1	1	1	1	0	0	0	0	1	0	0	1	0	0	0	1	1	1	0	0	1	1	0	1	1	0	1	1	1	0	0	1	1	0	1	0	1	1	0	0	0	1	1	1	1
maker_00000300	KDML-105_scf7180000030056	0	0	1	1	1	1	1	1	1	0	1	0	1	1	0	1	1	1	0	1	1	0	1	0	1	1	1	1	1	1	0	1	1	0	0	1	1	1	0	1	0	0	0	0	1	1	1	1
maker_00000363	KDML-105_scf7180000030058	0	0	0	0	0	0	0	0	0	0	0	0	0	0	0	0	0	0	0	0	0	0	0	0	0	0	1	0	0	0	0	0	0	0	0	0	0	1	0	0	0	0	0	0	1	0	0	0
maker_00000364	KDML-105_scf7180000030058	0	0	0	0	0	0	0	0	0	0	0	0	0	0	0	0	0	0	0	0	0	0	0	0	0	0	1	0	0	0	0	0	0	0	0	0	0	1	0	0	0	0	0	0	1	0	0	0
maker_00000494	KDML-105_scf7180000030074	1	1	0	0	0	1	1	1	0	0	0	1	0	0	1	0	0	1	1	1	0	1	0	1	0	1	1	0	1	1	1	1	1	1	1	1	0	0	1	0	1	0	0	0	1	1	0	0
maker_00000737	KDML-105_scf7180000030081	1	0	1	1	0	0	1	1	1	0	0	1	1	1	1	0	1	0	1	1	1	1	1	0	1	1	1	1	1	1	1	0	0	1	1	0	0	1	1	0	1	1	1	1	1	1	1	1
maker_00001397	KDML-105_scf7180000030087	1	1	0	0	0	1	1	1	1	0	0	1	0	1	1	0	0	1	1	1	0	1	0	1	1	1	1	0	1	1	1	1	1	1	1	1	1	1	1	1	1	0	1	0	1	1	1	1
maker_00001235	KDML-105_scf7180000030092	0	0	0	0	0	0	0	0	0	0	0	0	0	0	0	0	0	0	0	0	0	0	0	0	0	0	1	0	0	0	0	0	0	0	0	0	0	1	0	0	0	0	0	0	1	0	0	0
maker_00001459	KDML-105_scf7180000030098	1	1	1	1	0	1	1	1	1	1	1	1	1	1	1	0	1	1	1	1	1	1	1	1	1	1	1	1	1	1	1	1	1	1	1	1	0	1	1	1	1	0	0	1	1	1	1	1
maker_00001552	KDML-105_scf7180000030099	0	0	0	1	0	1	1	1	0	0	0	0	0	0	0	0	0	1	1	0	0	1	0	0	0	1	1	0	0	0	0	0	1	0	0	0	0	0	1	1	1	0	0	0	1	1	0	1
maker_00002236	KDML-105_scf7180000030118	1	1	0	0	0	1	1	1	0	0	1	1	0	1	1	1	0	1	0	1	0	1	0	1	0	1	1	0	0	0	1	1	0	0	0	0	0	1	1	0	1	0	0	0	1	1	0	1
maker_00002558	KDML-105_scf7180000030122	0	1	0	0	0	1	0	1	0	0	0	0	0	0	1	0	0	0	0	0	0	0	0	1	0	0	1	0	0	0	1	0	1	0	0	1	0	1	0	0	0	0	0	0	1	0	1	1
maker_00000019	KDML-105_scf7180000030214	0	0	0	0	0	0	0	0	0	0	0	0	0	0	0	0	0	0	0	1	0	0	0	0	1	1	0	0	0	1	1	0	0	0	1	0	0	0	0	0	0	0	0	0	1	1	1	0
maker_00000101	KDML-105_scf7180000030218	1	1	0	0	0	0	0	1	0	0	0	0	0	0	0	0	0	1	0	0	0	0	0	0	0	0	0	0	1	0	0	0	0	0	0	0	0	0	0	0	0	0	0	0	1	0	0	1
maker_00000126	KDML-105_scf7180000030219	0	1	0	0	1	1	1	1	0	0	0	0	1	0	1	0	1	1	0	1	1	0	1	1	1	1	1	1	1	1	1	1	0	0	0	1	0	1	1	1	0	0	1	1	1	0	1	1
maker_00000227	KDML-105_scf7180000030228	1	0	1	1	0	0	1	0	0	0	0	0	1	0	1	0	1	0	0	1	0	0	0	1	1	0	0	0	1	1	1	1	0	0	0	0	0	0	1	0	0	0	0	1	1	1	1	0
maker_00000716	KDML-105_scf7180000030231	1	1	0	1	0	1	1	1	1	0	0	1	0	1	1	0	0	1	1	1	0	1	0	1	1	1	1	0	1	1	1	1	1	1	1	1	0	1	1	1	1	0	0	0	1	1	1	1
maker_00000607	KDML-105_scf7180000030237	1	1	1	1	0	1	1	1	0	0	0	1	1	1	1	0	1	1	1	1	0	0	0	1	1	1	1	0	1	1	1	1	1	1	1	1	0	1	1	1	0	1	0	0	1	1	1	1
maker_00000941	KDML-105_scf7180000030241	0	0	0	0	0	0	0	0	0	0	0	0	0	0	0	0	0	0	0	0	0	0	0	0	0	0	0	0	0	0	0	0	0	0	0	0	0	0	0	0	1	0	0	0	1	1	0	0
maker_00000253	KDML-105_scf7180000030247	1	1	0	0	0	1	1	1	1	0	0	1	0	1	1	0	0	1	1	1	0	1	0	1	1	1	1	0	1	1	1	1	1	1	1	1	0	0	1	1	1	0	0	0	1	1	1	1
maker_00000756	KDML-105_scf7180000030252	1	1	1	1	0	1	1	0	1	1	0	1	1	1	0	0	1	1	1	1	1	1	1	1	1	1	1	1	1	1	1	1	1	1	1	1	0	1	1	1	1	1	1	1	1	1	1	1
maker_00000963	KDML-105_scf7180000030257	0	0	0	0	0	0	0	0	0	0	0	0	0	0	0	0	0	0	0	1	0	0	1	0	0	0	0	0	1	0	0	0	0	0	0	0	0	0	0	0	1	0	1	0	1	0	0	0
maker_00001307	KDML-105_scf7180000030267	1	1	1	1	1	1	1	1	1	1	1	1	1	1	1	1	1	1	0	1	1	1	1	1	1	1	1	1	1	1	1	1	1	1	1	0	1	1	1	1	1	1	1	1	1	1	1	1
maker_00001030	KDML-105_scf7180000030269	1	0	1	1	1	1	1	1	1	0	0	1	1	0	1	0	0	0	0	1	0	1	1	1	1	0	1	0	1	1	1	1	1	0	0	1	0	1	0	1	1	0	0	0	1	1	1	1
maker_00001675	KDML-105_scf7180000030320	1	1	0	0	0	1	1	1	1	0	0	1	0	1	1	0	0	1	1	1	0	1	0	1	1	1	1	0	1	1	1	1	1	1	1	1	0	1	1	1	1	0	0	0	1	1	1	1
maker_00001000	KDML-105_scf7180000030336	1	1	0	0	0	0	1	1	0	0	0	1	0	1	1	0	0	1	1	1	0	1	0	1	0	1	1	0	1	1	1	1	1	1	1	1	0	1	1	1	1	0	0	0	1	0	1	1
maker_00001972	KDML-105_scf7180000030360	1	1	0	0	0	1	1	1	1	0	0	1	0	1	1	0	0	1	1	1	0	1	0	1	1	1	1	0	1	1	1	1	1	1	1	1	0	1	1	1	1	0	0	0	1	1	1	1
maker_00002349	KDML-105_scf7180000030377	1	1	0	0	0	1	0	0	0	0	0	1	0	0	1	0	0	0	0	1	0	0	0	0	1	0	1	0	1	1	1	0	1	0	0	1	0	0	0	1	0	0	0	0	1	0	1	1
maker_00003088	KDML-105_scf7180000030497	1	1	0	0	0	1	1	1	1	1	0	1	0	1	1	0	0	1	1	1	0	1	0	1	1	1	1	0	1	1	1	1	1	1	1	1	0	1	1	1	1	0	0	0	1	1	1	1
maker_00000061	KDML-105_scf7180000030688	1	1	0	0	0	1	1	0	1	1	0	1	0	1	1	0	0	1	0	1	0	1	1	1	1	1	1	0	1	1	1	1	1	1	1	1	0	1	1	1	1	0	0	0	1	1	1	1
maker_00000062	KDML-105_scf7180000030688	1	1	0	0	0	1	1	0	1	1	0	1	0	1	1	0	0	1	0	1	0	1	1	1	1	1	1	0	1	1	1	1	1	1	1	1	0	1	1	1	1	0	0	0	1	1	1	1
maker_00000064	KDML-105_scf7180000030690	0	1	0	0	0	1	1	1	1	0	1	1	0	1	1	0	0	1	1	1	1	1	1	1	1	1	1	1	1	0	1	0	1	1	1	0	1	1	1	1	1	1	1	1	1	0	1	1
maker_00000042	KDML-105_scf7180000030692	1	0	1	1	1	1	1	1	1	0	0	1	1	1	1	0	1	1	1	1	1	1	1	1	1	1	1	1	1	1	1	1	1	1	1	1	0	1	1	1	1	0	0	1	1	1	1	1
maker_00000207	KDML-105_scf7180000030693	1	1	1	0	0	1	1	1	1	0	0	1	1	1	1	0	1	1	1	1	0	1	1	1	1	1	1	0	1	1	1	1	1	1	1	1	0	1	1	1	1	0	0	0	1	1	1	1
maker_00000118	KDML-105_scf7180000030696	1	1	0	0	0	1	1	0	1	1	0	1	0	1	1	0	0	1	0	1	0	1	0	1	1	1	1	0	1	1	1	1	1	1	1	1	0	1	1	1	1	0	0	0	1	1	1	1
maker_00000119	KDML-105_scf7180000030696	1	0	0	0	0	1	0	0	0	1	0	0	0	0	0	0	0	0	0	1	0	1	0	1	1	0	1	0	1	1	0	1	0	0	0	1	0	1	1	1	1	0	0	0	1	1	1	1
maker_00000323	KDML-105_scf7180000030698	0	0	1	1	1	1	1	0	1	0	1	1	0	1	1	1	1	0	1	1	1	0	1	0	1	1	1	1	1	1	1	1	1	1	1	1	0	1	1	1	1	1	1	1	1	1	1	1
maker_00000274	KDML-105_scf7180000030699	1	1	1	1	0	1	0	1	0	0	1	1	0	1	1	1	0	1	0	0	0	1	0	1	1	1	0	0	1	1	1	1	1	1	0	0	0	1	1	0	0	1	0	0	1	1	1	0
maker_00000212	KDML-105_scf7180000030704	0	0	0	0	0	0	1	1	0	0	0	0	0	0	0	0	0	0	1	1	0	1	0	0	1	0	1	0	0	0	1	1	0	1	1	0	0	0	0	0	1	0	0	0	1	1	1	0
maker_00000600	KDML-105_scf7180000030714	1	0	0	0	0	0	1	0	0	0	0	1	0	0	0	0	0	0	1	0	0	0	0	1	1	1	0	0	1	1	0	1	1	0	1	1	0	0	1	0	1	0	0	0	1	0	0	0
maker_00000489	KDML-105_scf7180000030715	0	0	0	0	0	1	1	0	1	0	0	0	0	1	0	0	0	0	0	1	0	0	0	0	1	0	1	0	1	1	0	1	1	0	0	1	0	0	0	1	1	1	0	0	1	1	1	1
maker_00000279	KDML-105_scf7180000030718	0	0	0	0	0	0	1	0	0	0	0	0	0	0	0	0	0	0	0	1	0	0	0	0	0	0	0	0	0	0	0	0	0	0	0	0	0	0	0	0	0	0	0	0	1	0	0	0
maker_00000286	KDML-105_scf7180000030722	1	1	0	0	0	0	1	1	1	0	0	1	0	1	1	0	0	0	1	1	0	0	0	1	1	1	1	0	1	0	0	1	1	1	0	1	0	1	1	1	0	0	0	0	1	1	1	0
maker_00000795	KDML-105_scf7180000030728	0	0	0	0	0	1	0	0	0	0	0	0	0	0	0	0	0	0	1	0	0	0	0	0	1	0	0	0	1	0	0	0	0	0	0	0	0	0	0	1	0	0	0	0	1	1	1	1
maker_00000796	KDML-105_scf7180000030728	0	0	0	0	0	1	0	0	0	0	0	0	0	0	0	0	0	0	1	0	0	0	0	0	1	0	0	0	1	0	0	0	0	0	0	0	0	0	0	1	0	0	0	0	1	1	1	1
maker_00000541	KDML-105_scf7180000030731	1	0	0	1	0	0	1	1	0	0	0	1	0	1	0	0	0	1	1	1	0	1	1	0	1	1	1	0	1	0	0	1	1	0	1	0	1	0	1	1	1	0	1	1	1	1	1	0
maker_00000475	KDML-105_scf7180000030741	1	0	1	1	1	1	0	1	0	1	1	0	1	0	1	1	0	1	0	1	1	0	1	0	0	1	0	0	1	0	1	0	1	0	0	1	1	0	1	0	1	1	1	1	1	0	0	1
maker_00000398	KDML-105_scf7180000030756	1	0	0	0	0	1	1	1	1	0	0	0	0	0	1	0	0	1	0	1	0	0	0	0	1	0	1	0	1	1	1	1	0	0	0	1	0	1	1	1	1	0	0	0	1	1	0	1
maker_00001134	KDML-105_scf7180000030758	0	1	0	0	0	0	1	0	0	0	0	0	0	1	0	0	0	0	1	1	0	0	0	0	1	0	1	0	1	1	0	1	0	1	1	1	0	1	0	1	1	0	0	0	1	1	1	1
maker_00000975	KDML-105_scf7180000030803	1	1	0	0	0	1	1	1	1	1	0	1	0	1	1	0	0	1	1	1	0	1	0	1	1	1	1	0	1	1	0	1	1	1	0	1	0	1	1	1	1	0	0	0	1	1	1	1
maker_00001527	KDML-105_scf7180000030811	0	0	0	0	0	1	1	1	1	0	0	1	0	0	0	0	0	1	1	1	0	1	0	1	1	1	1	0	1	1	0	1	1	1	1	1	0	1	1	1	0	0	0	0	1	1	0	1
maker_00001378	KDML-105_scf7180000030824	1	1	0	0	0	1	0	1	1	0	0	1	0	1	1	0	0	1	1	1	1	1	0	1	0	1	0	1	1	1	1	1	1	1	1	1	0	1	1	0	1	0	0	0	1	1	1	1
maker_00000995	KDML-105_scf7180000030826	0	1	1	1	0	1	0	1	1	0	0	1	1	1	1	0	1	0	1	0	1	1	1	1	1	1	1	1	1	1	1	1	1	0	0	1	0	1	1	1	1	0	0	1	1	0	1	1
maker_00000750	KDML-105_scf7180000030831	1	0	0	0	0	0	1	0	0	0	0	0	0	0	1	0	0	0	1	1	0	1	0	1	1	0	0	0	1	1	1	1	1	0	1	1	0	0	0	1	1	0	1	0	1	1	1	1
maker_00001399	KDML-105_scf7180000030858	0	0	0	0	0	0	0	0	0	1	0	1	1	0	0	0	1	1	1	0	0	1	0	1	1	1	0	0	0	0	0	0	1	1	1	0	1	1	1	0	0	0	1	0	1	0	0	0
maker_00001401	KDML-105_scf7180000030858	0	0	0	0	0	0	0	0	0	0	0	1	0	0	0	0	0	1	0	0	0	1	0	1	1	1	0	0	0	0	0	0	1	0	0	0	0	0	1	0	0	0	0	0	1	0	0	0
maker_00001186	KDML-105_scf7180000030883	0	1	0	1	0	1	0	1	1	0	0	1	0	1	1	0	0	1	1	1	0	1	0	1	1	1	1	1	1	1	1	1	1	0	1	1	0	1	1	1	0	0	0	0	1	0	1	1
maker_00001006	KDML-105_scf7180000030890	1	1	0	0	1	1	0	1	0	0	0	1	0	0	1	0	0	1	1	0	1	1	0	1	0	1	0	1	0	1	1	1	0	1	1	0	1	1	1	0	0	0	1	1	1	0	0	0
maker_00000983	KDML-105_scf7180000030917	1	0	1	1	0	0	1	0	0	0	0	0	1	1	0	0	1	0	0	0	0	0	0	0	1	1	0	1	1	0	0	0	0	1	0	1	0	1	0	0	0	0	0	1	1	0	1	0
maker_00001730	KDML-105_scf7180000030919	1	1	0	0	0	1	1	0	0	0	1	1	0	1	1	0	0	0	1	1	1	0	0	1	1	1	1	1	1	1	1	1	1	1	1	1	0	1	0	1	0	0	0	0	1	1	1	1
maker_00002034	KDML-105_scf7180000030920	1	1	1	1	0	1	1	0	1	1	0	1	1	1	0	0	1	1	1	1	1	1	1	1	1	1	1	1	1	1	1	1	1	1	1	1	0	1	1	1	1	1	1	1	1	1	1	1
maker_00001432	KDML-105_scf7180000030961	1	0	1	1	0	1	1	1	1	0	0	1	1	1	1	0	1	0	1	1	0	0	0	0	1	0	1	0	0	1	1	1	0	0	1	1	0	0	0	1	1	0	0	0	1	0	1	1
maker_00001433	KDML-105_scf7180000030961	1	0	1	1	0	1	1	1	1	0	0	1	1	1	1	0	1	0	1	1	0	0	0	0	1	0	1	0	0	1	1	0	0	0	1	1	0	0	0	1	1	0	0	0	1	0	1	1
maker_00001840	KDML-105_scf7180000030995	1	0	0	0	0	0	0	1	1	0	0	1	0	0	0	0	0	0	0	0	0	0	0	0	1	1	0	0	1	0	0	0	0	1	0	1	0	0	0	0	1	0	1	0	1	0	1	0
maker_00001556	KDML-105_scf7180000030999	1	1	0	0	0	1	1	1	1	0	0	1	0	1	1	0	0	1	1	1	0	1	0	1	1	1	0	0	1	1	1	1	0	1	1	1	0	1	1	1	1	0	0	0	1	1	1	1
maker_00002275	KDML-105_scf7180000031003	1	1	0	0	0	1	1	1	1	0	0	1	0	1	1	0	0	1	1	1	0	1	0	1	1	1	1	0	1	0	1	1	1	1	1	1	0	1	1	1	1	0	0	0	1	1	1	1
maker_00001679	KDML-105_scf7180000031011	1	1	0	0	0	1	1	1	1	0	0	0	0	0	1	0	0	1	1	1	0	1	0	1	1	1	1	0	1	1	1	0	1	1	1	1	0	1	1	1	1	0	0	0	1	1	1	1
maker_00002003	KDML-105_scf7180000031055	1	1	0	0	0	1	1	1	1	0	0	0	0	1	1	0	0	1	0	1	0	0	0	1	1	0	1	0	1	1	1	1	0	0	0	1	0	1	1	1	1	0	0	0	1	1	0	1
maker_00002524	KDML-105_scf7180000031110	1	0	0	0	0	1	1	0	1	0	0	1	0	1	1	0	0	1	1	1	0	1	0	1	1	0	1	0	1	1	1	1	1	1	1	1	0	1	1	1	1	0	0	0	1	1	1	1
maker_00002787	KDML-105_scf7180000031227	0	1	0	0	0	1	0	1	1	0	0	1	0	0	0	0	0	1	1	0	0	1	0	0	1	1	1	0	0	1	0	0	1	0	1	1	0	0	1	1	1	0	0	0	1	0	1	1
maker_00002610	KDML-105_scf7180000031264	0	1	0	0	0	1	1	1	0	0	0	1	0	1	1	0	0	1	0	0	0	1	0	1	0	1	0	0	1	1	0	1	1	1	0	1	0	0	1	0	1	0	0	0	1	1	1	1
maker_00002566	KDML-105_scf7180000031273	0	1	0	0	0	1	1	0	0	0	0	1	0	0	0	0	0	1	1	0	0	1	0	0	1	1	1	0	1	1	0	0	1	1	1	1	0	1	1	1	0	0	0	0	1	0	0	0
maker_00002822	KDML-105_scf7180000031424	0	0	0	0	0	0	0	0	0	0	0	1	0	0	1	0	0	0	0	1	0	0	0	1	0	0	0	0	0	0	0	1	0	1	0	0	0	1	0	0	1	0	0	0	1	0	0	1
maker_00002619	KDML-105_scf7180000031444	1	1	0	0	0	1	1	1	1	0	0	0	0	0	1	0	0	1	0	1	0	0	0	0	0	0	0	0	1	1	1	0	0	1	0	1	0	1	1	1	1	0	0	0	1	1	0	0
maker_00000082	KDML-105_scf7180000032413	1	0	1	1	0	0	0	1	0	1	1	1	0	0	0	0	0	1	0	0	0	0	0	0	1	0	1	0	1	0	0	0	0	0	0	1	1	0	1	1	1	1	1	0	1	1	0	0
maker_00000039	KDML-105_scf7180000032419	0	0	1	0	1	0	1	0	1	0	0	0	0	1	0	0	1	0	1	1	1	0	1	0	1	0	1	1	0	1	0	1	1	1	1	0	1	0	1	1	1	0	1	1	1	0	1	1
maker_00000041	KDML-105_scf7180000032419	0	0	1	0	1	0	1	0	1	0	0	0	0	1	0	0	1	0	1	1	1	0	1	0	1	0	1	1	0	1	0	1	1	1	1	0	1	0	1	1	1	0	1	1	1	0	1	1
maker_00000183	KDML-105_scf7180000032420	1	1	0	0	0	1	1	0	1	0	0	1	0	1	1	0	0	1	1	1	1	1	0	1	1	0	1	0	1	1	1	1	0	0	1	1	0	0	1	1	0	0	0	0	1	1	0	1
maker_00000156	KDML-105_scf7180000032422	0	1	0	0	0	1	1	1	1	1	0	0	0	1	0	0	0	1	1	1	0	1	1	0	1	1	1	0	1	1	0	1	1	1	1	1	0	1	1	1	1	0	1	0	1	1	1	1
maker_00000238	KDML-105_scf7180000032424	1	1	0	0	0	0	1	1	0	0	0	1	0	1	1	0	0	1	1	1	0	0	1	1	1	1	0	1	1	1	1	1	0	0	0	1	0	1	1	0	1	0	0	1	1	1	1	1
maker_00000149	KDML-105_scf7180000032426	0	0	0	0	0	0	1	1	1	1	0	0	0	1	1	0	0	1	1	1	0	1	0	1	0	1	0	0	1	0	0	1	1	1	0	0	0	1	1	0	0	0	0	0	1	0	0	1
maker_00000264	KDML-105_scf7180000032434	1	1	1	1	1	1	1	1	1	1	1	1	1	1	1	1	1	1	1	1	1	1	1	1	1	1	1	1	1	1	1	1	1	1	1	1	1	1	1	1	1	1	1	1	1	1	1	1
maker_00000265	KDML-105_scf7180000032434	1	1	1	1	1	1	1	1	1	1	1	1	1	1	1	1	1	1	1	1	1	1	1	1	1	1	1	1	1	1	1	1	1	1	1	1	1	1	1	1	1	1	1	1	1	1	1	1
maker_00000201	KDML-105_scf7180000032443	0	0	1	1	0	0	0	0	1	0	0	0	1	0	1	0	1	0	0	0	0	0	1	0	0	0	0	0	1	0	0	1	0	1	1	0	0	1	0	0	1	0	0	1	1	0	0	0
maker_00000356	KDML-105_scf7180000032448	1	1	1	1	1	1	1	1	1	1	1	1	1	1	1	1	1	1	1	1	1	1	1	1	1	1	1	1	1	1	1	1	1	1	1	1	1	1	1	1	1	1	1	1	1	1	1	1
maker_00000466	KDML-105_scf7180000032451	0	0	0	0	0	0	0	0	0	0	0	0	0	0	0	0	0	0	0	0	0	0	0	0	0	0	0	0	0	1	0	0	0	0	1	0	0	0	0	0	0	0	0	0	1	1	1	0
maker_00000521	KDML-105_scf7180000032462	1	1	1	1	0	1	1	1	1	0	1	1	1	1	1	1	1	1	1	1	1	1	1	1	1	1	1	1	1	1	1	1	1	1	1	1	1	1	1	1	1	1	0	0	1	1	1	1
maker_00000568	KDML-105_scf7180000032464	1	1	0	0	0	1	1	1	1	1	0	1	0	1	1	0	0	1	1	1	0	1	1	1	1	1	1	0	1	1	1	1	1	1	1	1	0	1	1	1	1	0	0	0	1	1	1	1
maker_00000440	KDML-105_scf7180000032466	1	0	1	1	0	0	1	0	0	0	0	1	1	1	0	0	1	1	1	0	0	1	1	1	0	1	0	0	1	0	0	1	1	0	1	1	0	1	1	0	1	0	0	0	1	0	1	0
maker_00000561	KDML-105_scf7180000032468	0	0	0	0	0	0	1	1	0	0	0	0	0	1	0	0	0	1	1	1	0	0	0	0	1	1	1	0	0	0	0	0	1	0	1	0	0	0	1	1	1	0	0	0	1	1	1	0
maker_00000622	KDML-105_scf7180000032469	1	1	1	1	0	1	1	1	1	0	0	1	0	1	1	0	0	1	1	1	0	1	0	1	1	1	1	0	1	1	1	1	1	1	1	1	0	1	1	1	1	0	0	0	1	1	1	1
maker_00000579	KDML-105_scf7180000032470	1	1	1	1	1	1	1	1	1	0	1	1	1	0	1	1	1	1	1	1	1	1	1	1	1	1	1	1	1	1	1	1	1	1	1	1	0	1	1	1	0	0	0	0	1	1	1	1
maker_00000632	KDML-105_scf7180000032472	1	1	0	0	0	0	0	0	0	0	0	0	0	1	0	0	0	0	0	0	0	1	0	0	0	0	0	0	1	1	0	1	0	0	0	1	0	0	0	0	1	0	0	0	1	0	0	0
maker_00000678	KDML-105_scf7180000032479	0	1	1	1	1	1	1	0	1	1	1	1	1	1	1	1	1	0	1	1	1	0	1	1	1	1	1	1	1	1	1	1	0	1	1	1	1	1	1	1	1	1	1	1	1	1	1	1
maker_00000681	KDML-105_scf7180000032485	1	1	1	1	0	1	0	0	0	0	0	1	1	1	0	0	1	1	1	1	1	1	1	1	1	1	1	1	0	0	1	1	1	0	1	1	0	1	1	1	0	0	0	0	1	0	1	1
maker_00000757	KDML-105_scf7180000032491	1	1	1	1	0	1	1	1	1	0	0	1	1	1	1	0	1	1	1	1	0	1	1	1	1	1	1	0	1	1	1	1	1	1	1	1	0	1	1	1	1	0	0	0	1	1	1	1
maker_00000854	KDML-105_scf7180000032500	0	0	0	0	0	0	0	1	0	0	0	0	0	0	0	0	0	1	0	0	0	1	0	0	0	1	0	0	1	1	0	0	1	0	0	0	0	0	1	0	0	0	0	0	1	0	0	0
maker_00000851	KDML-105_scf7180000032506	1	1	1	1	1	1	1	1	1	1	1	1	1	1	1	1	1	1	1	1	1	1	1	1	1	1	1	1	1	1	1	1	1	1	1	1	1	1	1	1	1	1	1	1	1	1	1	1
maker_00000984	KDML-105_scf7180000032525	0	0	0	0	0	1	0	0	0	0	0	0	0	1	1	0	0	1	0	0	1	0	0	0	0	0	1	1	0	0	0	1	0	0	0	0	0	0	0	0	0	0	0	1	1	0	0	1
maker_00001046	KDML-105_scf7180000032542	1	0	0	0	0	1	1	1	1	0	0	1	0	1	1	0	0	1	1	1	0	1	0	1	1	1	1	0	1	1	0	1	1	1	1	1	0	1	1	1	1	0	1	0	1	1	1	0
maker_00000932	KDML-105_scf7180000032553	1	0	0	0	0	1	0	0	0	0	0	0	0	0	1	0	0	0	0	1	0	0	0	0	0	0	0	0	0	1	1	0	0	0	0	1	0	1	1	0	1	0	0	0	1	1	1	0
maker_00000543	KDML-105_scf7180000032590	1	1	0	0	0	0	1	0	0	0	0	1	0	1	1	0	0	0	0	0	0	0	0	0	0	0	1	0	1	1	0	0	0	0	0	0	0	1	0	1	1	0	0	0	1	0	0	0
maker_00001209	KDML-105_scf7180000032591	1	1	0	0	0	1	1	1	1	0	0	1	0	1	1	0	0	1	1	1	0	1	0	1	1	1	1	0	1	1	0	1	1	1	1	1	0	1	1	1	1	0	0	0	1	1	1	1
maker_00001256	KDML-105_scf7180000032595	1	1	0	0	0	1	1	1	1	0	0	0	0	1	1	0	0	1	1	1	0	1	0	1	1	1	1	0	1	1	1	1	1	1	1	1	0	1	1	1	0	0	0	0	1	1	1	1
maker_00000935	KDML-105_scf7180000032615	1	1	0	0	0	1	1	1	1	0	0	1	0	1	1	0	0	1	1	1	0	1	0	1	1	1	1	0	1	1	1	1	1	1	1	1	0	1	1	1	1	0	0	0	1	1	1	1
maker_00001496	KDML-105_scf7180000032646	0	1	0	0	0	0	0	1	0	0	0	1	0	0	0	0	0	0	0	0	0	1	0	0	1	1	1	0	0	0	0	0	1	0	0	0	0	0	0	0	1	0	0	0	1	0	0	0
maker_00001483	KDML-105_scf7180000032669	1	1	0	0	0	1	1	1	1	0	0	1	0	1	1	0	0	1	1	1	0	1	0	1	1	1	1	0	1	1	1	1	1	0	1	1	0	1	1	1	1	0	0	0	1	1	1	1
maker_00001545	KDML-105_scf7180000032672	1	1	1	1	0	1	1	1	1	0	0	1	1	1	1	0	1	1	1	1	0	1	1	1	1	1	1	0	1	1	1	1	1	1	1	1	0	1	1	1	1	0	0	0	1	1	1	1
maker_00001562	KDML-105_scf7180000032675	1	0	0	0	0	0	1	0	0	0	0	0	0	0	1	0	0	0	1	1	0	1	0	1	1	0	0	0	1	1	1	1	1	0	1	1	0	0	0	1	1	0	1	0	1	1	1	1
maker_00001620	KDML-105_scf7180000032691	0	1	0	0	0	0	0	1	0	0	0	1	0	0	1	0	0	1	0	1	0	0	0	1	1	0	1	0	0	1	0	1	0	0	0	1	0	1	1	1	1	0	0	0	1	0	1	1
maker_00001404	KDML-105_scf7180000032697	1	1	1	1	0	0	0	1	0	0	1	1	0	1	1	1	0	1	0	0	0	1	0	1	1	1	0	0	1	1	1	1	1	1	0	0	0	1	1	0	0	1	0	0	1	1	1	1
maker_00001588	KDML-105_scf7180000032698	1	1	0	0	0	1	1	1	1	0	0	1	0	1	1	0	0	1	1	1	1	1	0	1	1	1	1	1	1	1	1	1	1	1	1	1	0	1	1	1	1	0	0	0	1	1	1	1
maker_00001298	KDML-105_scf7180000032716	1	1	1	1	0	1	1	1	1	0	0	1	0	1	1	0	0	1	1	1	0	1	0	1	1	1	1	0	1	1	1	1	1	1	1	1	0	1	1	1	1	0	0	0	1	1	1	1
maker_00001398	KDML-105_scf7180000032744	0	1	1	1	1	0	1	1	0	0	0	0	1	0	0	0	1	1	1	1	1	0	1	1	1	1	1	1	0	0	0	1	1	0	0	0	0	1	0	0	1	0	0	0	1	0	0	1
maker_00001176	KDML-105_scf7180000032745	1	1	1	1	0	1	1	1	1	0	1	1	1	1	1	0	1	1	1	1	1	1	1	1	1	1	1	1	1	1	1	1	1	0	1	1	0	1	1	1	1	0	1	1	1	1	1	1
maker_00001743	KDML-105_scf7180000032748	1	1	0	0	0	1	1	1	1	0	0	1	0	1	1	0	0	1	1	1	0	1	0	1	1	1	1	0	1	1	1	1	1	1	1	1	0	1	1	1	1	0	0	0	1	1	1	1
maker_00001731	KDML-105_scf7180000032750	0	0	0	1	1	1	1	1	1	0	0	1	1	1	1	0	1	0	0	1	0	1	1	1	1	0	1	0	1	1	1	1	1	0	0	1	0	1	0	1	1	0	0	0	1	1	1	1
maker_00001755	KDML-105_scf7180000032772	1	1	1	1	0	1	1	1	0	1	1	1	1	1	1	0	1	1	1	1	1	1	1	1	1	1	1	1	1	1	1	1	1	1	1	1	1	1	1	1	1	1	1	1	1	1	1	1
maker_00001623	KDML-105_scf7180000032784	0	1	0	0	0	0	1	0	0	0	0	0	0	1	1	0	0	0	0	0	0	1	0	1	0	0	0	0	0	0	0	1	0	1	0	0	0	0	0	1	1	0	1	0	1	0	0	1
maker_00001299	KDML-105_scf7180000032788	1	1	1	0	0	1	1	1	1	0	0	1	1	1	1	0	0	1	1	1	1	0	0	1	1	1	1	1	1	1	1	1	1	1	1	1	0	1	1	1	1	1	0	1	1	1	1	1
maker_00001680	KDML-105_scf7180000032795	1	1	1	1	1	1	1	1	1	0	0	1	1	1	1	1	1	1	1	1	1	1	1	1	1	1	1	1	1	1	1	1	1	1	1	1	0	1	1	1	1	1	1	1	1	1	1	1
maker_00001803	KDML-105_scf7180000032810	1	1	1	1	0	1	1	1	1	0	0	1	1	1	1	0	1	1	1	1	1	1	0	1	1	1	1	1	1	1	1	1	1	1	0	1	1	0	1	1	1	0	0	1	1	1	1	1
maker_00001370	KDML-105_scf7180000032841	1	1	0	0	0	1	1	0	1	0	0	0	1	1	1	0	0	0	1	1	0	0	0	1	1	1	1	1	0	1	1	1	0	1	1	1	0	1	1	1	1	0	0	1	1	1	1	0
maker_00001937	KDML-105_scf7180000032852	0	0	0	0	0	0	0	0	0	0	0	1	0	0	0	0	0	1	0	0	0	1	0	1	1	1	0	0	0	0	0	0	1	0	0	0	0	0	1	0	0	0	0	0	1	0	0	0
maker_00002009	KDML-105_scf7180000032884	0	0	1	1	1	0	0	1	0	0	0	0	1	0	1	0	0	0	0	1	0	0	1	0	0	0	0	0	1	1	1	1	0	0	0	1	0	1	0	0	1	0	0	0	1	1	0	0
maker_00002135	KDML-105_scf7180000032968	1	0	1	0	0	1	1	0	1	0	0	0	1	1	1	0	1	1	1	1	0	1	0	1	1	0	1	1	1	1	1	1	1	1	1	1	0	1	1	1	1	0	1	0	1	1	1	1
maker_00001790	KDML-105_scf7180000032981	1	1	1	1	0	1	1	1	1	1	0	1	1	1	1	0	1	1	1	1	0	1	1	1	1	1	1	0	1	1	0	1	1	1	1	1	0	1	1	1	1	0	1	1	1	1	1	1
maker_00002216	KDML-105_scf7180000033011	1	1	1	1	0	0	1	1	1	0	0	1	1	1	1	0	0	1	1	1	0	1	0	1	1	1	1	0	1	1	1	1	1	0	1	1	0	1	1	1	1	0	0	0	1	1	1	1
maker_00002289	KDML-105_scf7180000033061	1	1	0	0	0	1	1	1	1	0	0	1	0	1	1	0	0	1	0	1	0	1	0	1	1	1	1	0	1	1	1	1	1	1	1	1	0	1	1	1	1	0	0	0	1	1	1	1
maker_00002313	KDML-105_scf7180000033068	0	0	0	0	0	1	0	0	1	0	0	0	0	0	0	0	0	0	0	1	0	0	0	0	0	0	1	0	0	0	0	0	0	0	1	0	0	0	0	1	0	0	0	0	1	0	0	1
maker_00001936	KDML-105_scf7180000033127	0	0	0	1	0	1	1	1	1	0	0	1	0	0	0	0	0	1	1	1	0	1	0	1	1	1	1	0	1	1	0	1	1	1	1	1	0	1	1	1	1	0	0	0	1	0	0	1
maker_00002087	KDML-105_scf7180000033146	1	1	1	1	0	1	1	1	1	0	0	1	1	1	1	0	1	1	1	1	1	1	1	1	1	1	1	1	1	1	1	1	1	1	1	1	0	1	1	1	1	0	0	1	1	1	1	1
maker_00002225	KDML-105_scf7180000033163	0	1	0	0	0	0	0	0	0	0	1	0	1	0	1	1	1	0	0	0	0	0	1	1	0	0	1	1	0	1	0	0	0	1	1	0	1	0	0	0	0	0	1	0	1	0	0	0
maker_00002249	KDML-105_scf7180000033210	0	0	0	0	0	0	0	0	0	0	0	0	0	0	1	0	0	0	0	1	0	0	0	1	0	0	0	0	0	0	0	1	0	1	0	0	0	1	0	0	1	0	0	0	1	0	0	1
maker_00002419	KDML-105_scf7180000033244	1	1	1	1	1	1	1	1	1	1	1	1	1	1	1	1	1	1	1	1	1	1	1	1	1	1	1	1	1	1	1	1	1	1	1	1	1	1	1	1	1	1	1	1	1	1	1	1
maker_00002476	KDML-105_scf7180000033291	1	1	0	1	1	1	1	1	1	1	1	1	1	1	1	1	1	1	1	1	1	0	0	1	1	0	1	1	1	1	1	1	1	1	1	1	1	1	1	1	1	1	1	1	1	1	1	1
maker_00002501	KDML-105_scf7180000033377	1	1	1	1	0	1	1	1	1	0	1	1	1	0	1	1	1	1	1	1	1	1	1	1	1	1	1	1	1	1	1	1	1	1	1	1	1	1	1	1	1	1	1	1	1	1	1	1
maker_00002295	KDML-105_scf7180000033446	0	0	0	0	0	0	0	0	0	0	0	0	0	0	0	0	0	0	0	0	0	0	0	0	0	0	0	0	0	0	0	0	0	0	0	0	0	0	0	0	1	0	0	0	1	0	0	0
maker_00002723	KDML-105_scf7180000033609	0	1	0	0	0	1	1	1	0	0	0	0	0	1	1	0	0	1	0	1	0	0	0	0	1	0	1	0	0	1	1	1	0	0	0	1	0	0	1	1	0	0	0	0	1	1	0	1
maker_00002529	KDML-105_scf7180000033715	0	0	0	0	0	0	1	0	0	0	0	0	0	0	0	0	0	0	0	0	0	0	0	0	0	0	1	0	0	1	0	0	0	0	0	1	0	0	0	1	0	0	0	0	1	0	0	1
maker_00002893	KDML-105_scf7180000033768	1	1	0	0	0	0	1	0	0	0	0	0	0	0	0	0	0	0	0	0	0	0	0	0	0	0	0	0	0	0	0	0	0	0	0	0	0	1	0	0	0	0	0	0	1	0	0	0
maker_00000894	KDML-105_scf7180000040045	1	1	1	1	1	1	1	1	1	1	1	1	1	1	1	1	1	1	1	1	1	1	1	1	1	1	1	1	1	1	1	1	1	1	1	1	1	1	1	1	1	1	1	1	1	1	1	1
maker_00000016	LABELLE_scf7180000025515	1	1	1	1	0	1	1	1	1	0	1	1	1	1	1	0	1	1	1	1	0	1	1	1	1	1	1	0	1	1	1	1	1	1	1	1	1	1	1	1	1	1	0	1	1	1	1	1
maker_00000017	LABELLE_scf7180000025515	1	1	1	1	0	1	1	1	1	0	1	1	1	1	1	0	1	1	1	1	0	1	1	1	1	1	1	0	1	1	1	1	1	1	1	1	1	1	1	1	1	1	0	1	1	1	1	1
maker_00000018	LABELLE_scf7180000025515	1	1	1	1	0	1	1	1	1	0	1	1	1	1	1	0	1	1	1	1	0	1	1	1	1	1	1	0	1	1	1	1	1	1	0	1	1	1	1	1	1	1	0	1	1	1	1	1
maker_00000123	LABELLE_scf7180000025526	1	1	1	0	0	1	0	1	1	0	0	1	1	1	1	0	0	1	0	0	0	0	0	1	0	1	0	0	1	1	1	1	1	1	0	1	0	1	1	0	0	0	0	0	0	0	1	0
maker_00000143	LABELLE_scf7180000025540	1	0	1	1	0	1	1	0	0	0	0	1	1	1	0	0	1	1	0	0	1	1	1	0	0	1	0	1	1	1	0	0	0	0	0	0	0	1	0	0	1	0	1	1	1	1	1	0
maker_00001487	LABELLE_scf7180000025647	1	0	1	1	1	1	1	0	1	0	0	1	1	1	1	0	1	0	1	1	1	1	1	0	1	0	1	1	1	1	1	1	1	1	1	1	1	1	0	1	0	0	1	1	0	1	1	1
maker_00000727	LABELLE_scf7180000025723	1	1	1	1	0	1	1	1	1	0	1	1	1	1	1	0	1	1	1	1	1	1	1	1	1	1	1	1	1	1	1	1	1	0	1	1	0	1	1	0	1	0	1	1	1	1	1	1
maker_00000728	LABELLE_scf7180000025723	1	1	1	1	0	1	1	1	1	0	1	1	1	1	1	0	1	1	1	1	1	1	1	1	1	1	1	1	1	1	1	1	1	0	1	1	0	1	1	1	1	0	1	1	1	1	1	1
maker_00001279	LABELLE_scf7180000025786	0	0	0	1	1	1	1	0	1	0	0	0	1	0	0	0	0	0	0	1	0	0	0	0	1	0	1	0	1	0	0	0	0	0	0	1	0	1	0	1	1	0	0	0	0	1	1	1
maker_00001237	LABELLE_scf7180000025795	1	1	1	1	0	1	1	0	1	0	0	0	1	1	1	0	1	0	0	1	1	0	1	1	1	0	0	1	1	1	1	1	0	1	0	1	1	1	0	0	1	1	0	1	1	1	1	1
maker_00001481	LABELLE_scf7180000025800	0	0	1	1	0	0	0	0	0	1	0	0	1	0	0	1	1	0	1	0	1	0	1	0	0	0	0	1	0	0	0	0	0	0	0	0	1	0	0	0	0	1	0	1	0	0	0	0
maker_00001250	LABELLE_scf7180000025801	1	0	1	0	0	0	0	0	0	0	0	0	1	0	1	1	0	0	1	0	0	0	1	0	0	1	0	0	1	0	0	0	0	1	1	0	1	0	0	1	0	0	0	1	1	0	0	0
maker_00001543	LABELLE_scf7180000025938	0	1	1	1	0	1	0	1	1	0	0	1	1	1	1	0	1	0	1	0	1	1	1	1	1	0	1	1	0	1	1	1	1	0	0	1	0	1	1	1	1	0	0	1	1	0	1	1
maker_00001786	LABELLE_scf7180000025946	0	0	1	0	0	0	0	0	0	0	0	0	1	0	0	0	0	0	0	0	0	0	1	0	0	0	0	0	0	0	0	0	0	0	0	0	0	0	0	0	0	0	0	0	0	0	0	0
maker_00001782	LABELLE_scf7180000025955	0	0	0	1	1	1	1	1	1	0	0	0	1	1	0	0	0	0	0	1	0	1	1	0	1	0	1	0	1	1	1	1	1	0	0	1	0	1	0	1	1	0	0	0	1	1	1	1
maker_00002377	LABELLE_scf7180000025966	1	0	1	1	0	0	0	0	0	0	0	0	1	0	0	0	1	0	0	0	0	0	1	0	0	0	0	0	1	0	0	1	0	1	0	1	1	1	0	0	0	0	1	0	0	1	0	0
maker_00002070	LABELLE_scf7180000026189	0	1	0	0	0	1	1	1	0	0	0	0	1	1	1	0	0	1	1	1	0	0	0	1	1	1	1	0	1	1	1	1	1	0	1	1	0	1	1	1	1	0	0	0	0	0	1	1
maker_00002281	LABELLE_scf7180000026368	0	0	1	1	0	0	1	0	0	0	0	0	1	0	1	0	1	0	0	0	1	0	0	0	0	0	0	0	0	0	0	0	0	0	0	0	0	0	0	0	1	0	0	0	0	0	0	0
maker_00002389	LABELLE_scf7180000026640	1	1	1	0	0	1	1	1	1	0	0	1	1	1	1	0	0	1	0	1	0	0	0	1	1	1	1	0	0	0	1	1	1	1	0	1	0	1	0	1	0	0	0	0	0	1	1	1
maker_00002948	LABELLE_scf7180000027156	1	1	1	1	0	1	0	1	1	0	0	1	1	0	1	0	1	1	0	0	0	1	1	1	0	0	0	0	0	0	0	1	0	1	1	1	0	1	1	0	0	0	0	0	0	0	1	1
maker_00002901	LABELLE_scf7180000028752	1	1	1	1	0	1	1	0	1	0	0	1	1	0	1	0	1	1	0	1	1	1	1	0	1	1	1	1	1	1	1	1	1	0	1	1	0	1	1	1	0	0	0	1	0	1	1	1
maker_00000813	M202_scf7180000016936	0	0	0	0	0	1	0	1	0	0	0	0	0	0	0	0	0	0	1	1	0	1	0	1	1	0	1	0	0	0	0	1	0	0	1	0	0	0	0	1	0	1	1	1	0	1	1	0
maker_00001888	M202_scf7180000017075	0	0	1	1	0	0	0	0	0	0	0	0	1	0	1	0	0	0	0	1	0	0	1	0	0	0	0	0	0	0	0	1	0	0	0	0	0	0	0	0	1	0	1	1	1	0	0	1
maker_00002278	M202_scf7180000017546	0	0	1	1	1	0	0	0	1	1	1	0	1	1	0	1	1	0	0	1	1	0	1	0	1	1	0	1	1	1	1	1	0	0	1	1	1	1	1	1	1	1	1	1	1	1	1	0
maker_00001012	M202_scf7180000018064	0	0	0	1	0	0	0	0	0	0	0	0	0	0	0	0	0	0	0	0	0	0	0	0	0	0	0	0	0	0	0	0	0	0	0	0	1	0	0	0	0	0	1	0	0	0	0	0
maker_00001969	M202_scf7180000018075	1	1	0	0	0	1	1	1	1	0	0	0	0	1	1	0	0	0	1	1	0	1	1	1	1	1	1	1	1	1	0	1	1	1	1	1	0	1	0	1	1	0	1	0	1	1	1	1
maker_00001817	MILYANG-46_scf7180000035662	0	0	0	1	0	1	1	0	1	0	1	0	1	1	0	1	1	0	0	1	0	0	0	0	1	0	1	0	0	0	0	0	1	0	0	0	1	0	0	1	0	0	0	0	0	1	1	1
maker_00001818	MILYANG-46_scf7180000035662	0	0	0	1	0	1	1	0	1	0	1	0	1	1	0	1	1	0	0	1	0	0	0	0	1	0	1	0	0	0	0	0	1	0	0	1	1	0	0	1	0	0	0	0	0	1	1	1
maker_00000736	MILYANG-46_scf7180000035693	1	1	1	1	0	1	0	0	0	0	0	1	1	1	0	0	1	1	1	1	1	1	1	1	1	1	1	1	1	0	1	1	1	0	1	1	0	1	1	1	0	0	0	0	1	0	1	1
maker_00001429	MILYANG-46_scf7180000035981	1	0	0	0	0	1	1	0	1	0	0	1	0	1	1	0	0	0	0	1	0	1	0	1	0	1	0	0	1	1	1	1	0	1	0	1	0	1	0	0	1	0	0	0	0	1	1	1
maker_00001521	MILYANG-46_scf7180000035987	1	1	1	0	0	1	1	0	1	0	0	1	0	1	1	0	1	0	1	1	1	1	1	1	1	1	1	0	1	1	1	1	1	1	1	1	0	1	1	1	1	0	0	1	1	1	1	0
maker_00002624	MILYANG-46_scf7180000040758	1	0	0	0	0	0	0	0	0	0	0	0	0	1	1	0	0	0	0	0	0	0	0	0	1	0	1	0	1	0	0	0	0	0	0	0	0	0	0	0	0	0	1	0	1	0	1	0
maker_00000361	MILYANG23_scf7180000037208	1	1	0	0	0	1	1	1	1	0	0	0	0	1	1	0	0	1	0	1	0	0	0	1	0	0	1	0	1	0	1	0	0	0	0	1	0	1	0	1	1	0	0	0	1	1	0	1
maker_00003123	MILYANG23_scf7180000037260	0	0	0	0	0	1	1	1	0	0	0	0	0	1	1	0	0	0	0	1	0	0	0	0	1	0	1	0	1	1	1	0	0	0	0	0	1	1	0	1	1	0	0	0	1	1	1	1
maker_00000080	MILYANG23_scf7180000037299	1	0	1	1	1	1	1	1	1	0	0	1	1	1	1	0	1	1	1	1	1	1	1	1	1	1	1	1	1	1	1	1	1	1	1	1	0	1	1	1	1	0	0	1	1	1	1	1
maker_00000130	MILYANG23_scf7180000037301	0	0	0	0	0	1	1	0	1	0	0	1	0	1	1	0	0	0	0	1	1	0	1	1	1	0	1	0	1	1	1	1	0	1	0	0	0	1	0	1	1	0	0	0	0	0	1	1
maker_00000051	MILYANG23_scf7180000037326	1	1	0	0	0	1	1	1	1	1	0	1	0	1	1	0	0	1	1	1	0	1	1	1	1	1	1	0	1	1	1	1	1	1	1	1	0	1	1	1	1	0	0	0	1	1	1	1
maker_00000436	MILYANG23_scf7180000037382	0	1	1	0	0	1	1	1	1	0	0	1	0	1	1	0	0	1	1	1	0	1	0	1	1	1	1	0	1	1	1	1	1	0	1	1	0	1	0	1	1	0	0	0	0	1	1	1
maker_00000437	MILYANG23_scf7180000037382	0	0	0	0	0	1	1	0	0	0	0	1	0	0	0	0	0	0	1	1	0	1	0	0	1	0	1	0	1	1	1	1	0	0	1	0	0	0	0	1	1	0	0	0	0	0	1	0
maker_00000438	MILYANG23_scf7180000037382	0	0	0	0	0	1	1	0	0	0	0	1	0	0	0	0	0	0	1	1	0	1	0	0	1	0	1	0	0	1	1	1	0	0	1	0	0	0	0	1	1	0	0	0	0	0	1	0
maker_00001010	MILYANG23_scf7180000037392	0	0	0	0	0	1	1	0	0	0	0	0	0	0	1	0	0	0	0	0	0	0	0	1	0	0	0	0	1	1	1	0	0	1	0	0	0	0	0	0	0	0	0	0	0	0	1	1
maker_00001358	MILYANG23_scf7180000037400	0	1	0	0	0	0	0	0	0	1	0	1	0	1	1	0	0	0	1	1	0	0	0	1	1	0	1	0	0	0	1	1	0	0	1	0	0	1	0	1	1	0	0	0	0	0	0	1
maker_00000230	MILYANG23_scf7180000037451	1	1	0	0	0	1	1	1	0	0	0	1	0	1	1	0	0	1	1	1	0	1	0	1	0	1	1	0	0	0	1	1	0	0	0	0	0	1	1	0	1	0	0	0	1	1	0	1
maker_00000231	MILYANG23_scf7180000037451	1	1	0	0	0	1	1	1	0	0	0	1	0	1	1	0	0	1	1	1	0	1	0	1	0	1	1	0	0	0	1	1	0	0	0	0	0	1	1	0	1	0	0	0	1	1	0	1
maker_00000283	MILYANG23_scf7180000037460	1	1	0	0	0	1	1	1	0	0	0	1	0	0	1	0	0	1	1	1	0	1	0	1	0	1	1	0	1	1	1	1	1	1	1	1	0	0	1	0	1	0	0	0	1	1	0	0
maker_00001313	MILYANG23_scf7180000037470	1	0	1	1	0	1	0	0	1	0	0	0	1	1	1	0	0	1	1	0	0	1	0	1	0	1	0	0	1	1	1	1	0	1	1	0	0	1	1	0	0	0	0	0	0	1	1	1
maker_00001314	MILYANG23_scf7180000037470	1	0	0	0	0	1	0	0	1	0	0	0	0	1	1	0	0	1	1	0	0	1	0	1	0	1	0	0	1	1	1	1	0	1	1	0	0	1	1	0	0	0	0	0	0	1	1	1
maker_00001085	MILYANG23_scf7180000037480	1	1	0	0	0	1	1	1	0	0	0	1	0	0	1	0	0	1	1	1	0	1	0	1	0	1	1	0	1	1	1	1	1	1	1	1	0	0	1	0	1	0	0	0	1	1	0	0
maker_00001709	MILYANG23_scf7180000037485	1	1	0	0	0	0	1	1	0	0	0	0	0	1	1	0	0	0	1	1	0	1	0	1	1	0	1	0	1	0	1	1	0	1	1	1	0	0	0	1	1	0	0	0	1	1	1	0
maker_00000863	MILYANG23_scf7180000037494	1	0	0	0	0	1	1	1	0	0	0	0	0	1	1	0	0	0	1	0	0	0	0	0	0	0	0	0	1	0	1	1	0	0	1	1	0	0	0	0	1	0	0	0	0	0	1	1
maker_00001351	MILYANG23_scf7180000037499	1	0	0	0	0	1	1	0	1	0	0	0	0	1	1	0	0	1	1	1	0	0	0	1	1	0	1	0	1	0	1	0	0	1	1	1	0	1	1	1	1	0	1	0	1	1	0	1
maker_00002415	MILYANG23_scf7180000037528	1	1	0	0	0	1	1	1	1	0	0	1	0	1	1	0	0	1	1	1	0	1	0	1	1	1	1	0	1	1	1	1	1	1	1	1	0	1	1	1	1	0	0	0	1	1	1	1
maker_00002297	MILYANG23_scf7180000037537	1	1	0	0	0	0	1	1	1	0	0	1	0	1	1	0	0	1	1	1	0	0	0	1	1	1	1	0	1	0	1	1	0	0	0	0	0	0	1	1	1	0	0	0	0	1	1	1
maker_00000184	MILYANG23_scf7180000037650	1	1	0	0	0	0	1	1	0	0	0	1	0	1	1	0	0	0	1	1	0	1	0	1	1	0	1	0	0	0	1	1	0	1	1	1	0	0	0	1	1	0	0	0	1	1	1	0
maker_00000278	MILYANG23_scf7180000037652	1	1	0	0	0	1	1	1	1	0	0	1	0	1	1	0	0	1	1	1	0	1	0	1	1	1	1	0	0	1	1	1	1	1	1	1	0	0	1	1	1	0	0	0	1	1	1	1
maker_00000730	MILYANG23_scf7180000037673	0	0	0	0	0	0	1	0	1	0	0	0	1	1	1	0	0	0	0	1	0	1	1	1	1	0	1	0	1	1	1	0	1	1	0	1	0	0	0	1	0	0	0	1	0	1	1	1
maker_00001414	MILYANG23_scf7180000037707	1	1	0	1	0	1	1	1	1	0	0	0	0	1	1	0	0	1	0	1	0	0	0	1	1	0	1	0	1	1	1	1	0	0	1	1	0	1	1	1	1	0	0	0	1	1	1	1
maker_00000929	MILYANG23_scf7180000037721	1	1	1	1	1	1	1	1	1	1	1	1	1	1	1	1	1	1	1	1	1	1	1	1	1	1	1	1	1	1	1	1	1	1	1	1	1	1	1	1	1	1	1	1	1	1	1	1
maker_00001878	MILYANG23_scf7180000037775	1	1	0	0	0	1	1	1	1	0	0	1	0	1	1	0	0	1	1	1	0	1	0	1	1	1	1	0	1	1	1	1	1	1	1	1	0	1	1	1	1	0	0	0	1	1	1	1
maker_00001699	MILYANG23_scf7180000037781	0	1	1	1	1	0	1	1	0	1	1	1	1	1	0	0	1	1	0	1	0	0	1	1	1	0	1	1	1	1	1	1	1	1	0	0	1	1	0	1	0	0	1	1	0	0	0	1
maker_00002607	MILYANG23_scf7180000037831	0	1	0	0	0	0	1	1	0	0	0	0	0	0	1	0	0	0	1	0	1	1	0	1	1	1	1	0	0	0	1	1	0	0	1	1	0	0	0	1	0	0	0	1	0	0	1	1
maker_00002717	MILYANG23_scf7180000037890	1	1	0	0	0	1	1	1	1	0	0	1	0	1	1	0	0	1	1	1	0	1	0	1	1	1	1	0	1	1	1	1	1	0	1	1	0	1	1	1	1	0	0	1	1	1	1	1
maker_00000635	MILYANG23_scf7180000038153	1	1	1	1	1	1	1	1	1	1	1	1	1	1	1	1	1	1	1	1	1	1	1	1	1	1	1	1	1	1	1	1	1	1	1	1	1	1	1	1	1	1	1	1	1	1	1	1
maker_00000636	MILYANG23_scf7180000038153	1	1	1	1	1	1	1	1	1	1	1	1	1	1	1	1	1	1	1	1	1	1	1	1	1	1	1	1	1	1	1	1	1	1	1	1	1	1	1	1	1	1	1	1	1	1	1	1
maker_00000582	MILYANG23_scf7180000038156	1	1	1	1	0	1	1	1	1	0	1	1	1	1	1	0	1	1	1	1	1	1	1	1	1	1	1	1	1	1	1	1	1	1	1	1	0	1	1	1	1	1	1	1	1	1	1	1
maker_00001229	MILYANG23_scf7180000038201	1	1	0	0	0	1	1	1	1	0	0	1	0	1	1	0	0	0	1	1	0	1	0	1	1	1	1	0	1	1	1	1	1	1	1	1	0	0	0	1	1	0	0	0	1	1	1	1
maker_00001511	MILYANG23_scf7180000038249	1	1	0	0	0	0	0	1	0	0	0	0	0	1	1	0	0	0	0	0	0	0	0	0	0	0	0	0	1	1	1	0	0	0	0	0	0	0	0	0	0	0	0	0	0	0	1	0
maker_00001052	MILYANG23_scf7180000038259	1	0	1	1	0	0	1	0	0	0	0	1	1	1	1	0	1	1	1	0	1	0	1	0	0	0	0	1	1	0	1	0	1	0	0	1	1	0	1	0	0	1	1	1	0	0	0	1
maker_00001438	MILYANG23_scf7180000038329	0	1	0	1	1	1	1	1	1	0	0	0	1	1	1	1	0	0	1	1	0	1	1	1	0	1	1	0	1	0	1	0	1	1	1	1	0	1	0	1	1	0	0	1	1	0	1	1
maker_00001767	MILYANG23_scf7180000038379	1	1	0	0	0	1	1	1	1	0	0	1	0	1	1	0	0	1	1	1	0	1	0	1	0	1	0	0	1	1	1	1	1	1	1	1	0	1	1	0	1	0	0	0	1	1	1	1
maker_00002379	MILYANG23_scf7180000038426	0	1	0	0	0	1	1	1	0	0	0	0	0	1	1	0	0	1	0	1	0	0	0	0	1	0	1	1	0	1	1	1	0	0	0	1	0	0	1	1	0	0	0	0	1	1	0	1
maker_00002337	MILYANG23_scf7180000038436	1	1	1	1	1	1	1	1	1	0	0	1	1	0	1	0	1	1	1	1	1	1	1	1	1	1	1	1	1	1	1	1	1	1	1	1	0	1	1	1	1	0	0	0	1	1	1	1
maker_00002038	MILYANG23_scf7180000038459	1	1	0	0	0	1	0	1	1	0	0	1	0	1	1	0	0	1	1	1	0	1	0	1	1	1	1	0	1	1	1	1	1	1	1	1	0	1	1	1	1	0	0	0	1	1	1	1
maker_00002357	MILYANG23_scf7180000038549	0	1	0	0	0	1	1	0	1	0	0	0	0	1	1	0	0	0	1	1	0	0	0	1	1	0	1	0	1	1	1	0	0	0	1	1	0	1	0	1	1	0	0	0	0	1	1	1
maker_00002425	MILYANG23_scf7180000038561	1	1	0	0	0	1	0	1	1	0	0	0	0	1	1	0	0	0	0	1	0	0	0	1	1	0	1	0	1	0	1	1	1	0	0	1	0	1	0	1	0	0	0	0	1	1	1	1
maker_00002416	MILYANG23_scf7180000038622	1	1	0	0	0	1	1	0	1	0	1	0	0	1	1	0	0	0	1	1	0	1	0	1	1	0	1	0	0	0	1	1	0	0	0	0	0	0	0	1	1	0	0	0	1	1	1	1
maker_00000245	MILYANG23_scf7180000039577	1	1	0	1	0	1	1	1	1	0	0	1	1	1	1	0	1	1	1	0	1	1	1	1	1	1	1	0	1	1	1	0	0	0	1	1	0	0	1	1	1	1	0	1	0	1	1	1
maker_00000261	MILYANG23_scf7180000039578	1	1	1	1	1	1	1	1	1	1	1	1	1	1	1	1	1	1	1	1	1	1	1	1	1	1	1	1	1	1	1	1	1	1	1	1	1	1	1	1	1	1	1	1	1	1	1	1
maker_00000262	MILYANG23_scf7180000039578	1	1	1	1	1	1	1	1	1	1	1	1	1	1	1	1	1	1	1	1	1	1	1	1	1	1	1	1	1	1	1	1	1	1	1	1	1	1	1	1	1	1	1	1	1	1	1	1
maker_00000555	MILYANG23_scf7180000039585	1	1	0	0	0	1	1	1	1	1	0	1	0	1	1	0	0	1	1	1	0	1	1	1	1	1	1	0	1	1	1	1	1	1	1	1	0	1	1	1	1	0	0	0	1	1	1	1
maker_00000834	MILYANG23_scf7180000039604	1	1	1	1	1	1	1	1	1	1	1	1	1	1	1	1	1	1	1	1	1	1	1	1	1	1	1	1	1	1	1	1	1	1	1	1	1	1	1	1	1	1	1	1	1	1	1	1
maker_00000836	MILYANG23_scf7180000039604	0	0	1	1	1	1	1	1	1	1	1	1	0	1	1	1	1	1	1	1	0	1	1	1	1	1	1	1	1	1	1	1	0	1	1	0	0	1	0	1	1	1	1	1	1	1	1	1
maker_00000847	MILYANG23_scf7180000039606	0	1	0	1	0	0	0	0	0	0	1	0	1	0	1	1	0	1	0	0	0	1	0	1	0	1	1	0	0	0	1	0	1	1	0	0	1	0	0	1	0	1	0	0	0	1	1	0
maker_00001469	MILYANG23_scf7180000039698	1	1	0	0	0	1	1	1	0	1	0	1	0	1	1	1	0	1	1	1	0	1	0	1	1	1	1	0	1	1	1	1	1	1	1	1	0	1	1	1	1	0	0	0	1	1	1	1
maker_00001087	MILYANG23_scf7180000039816	0	0	0	0	0	1	0	0	0	0	0	1	0	0	1	0	0	0	0	0	0	1	0	1	0	0	0	0	0	1	1	1	0	0	0	1	0	0	0	0	0	0	0	0	0	0	0	1
maker_00001919	MILYANG23_scf7180000039822	1	1	0	0	0	1	1	1	1	0	0	1	1	1	1	0	0	1	1	1	0	1	0	1	1	1	1	1	1	1	1	1	1	1	1	1	0	1	1	1	1	0	0	1	1	1	1	1
maker_00001917	MILYANG23_scf7180000039892	1	0	0	0	0	1	1	0	1	0	0	1	0	1	1	0	0	1	1	1	1	1	0	1	1	1	1	0	1	1	1	0	1	0	0	1	0	0	1	1	1	0	0	0	0	1	1	1
maker_00001918	MILYANG23_scf7180000039892	1	0	0	0	0	1	1	0	1	0	0	1	0	1	1	0	0	1	1	1	0	1	0	1	1	0	1	0	1	1	1	0	1	0	0	1	0	0	1	1	0	0	0	0	0	0	1	1
maker_00001832	MILYANG23_scf7180000039937	0	0	0	0	0	0	0	0	0	0	0	0	0	0	0	0	0	0	0	0	0	0	0	0	1	0	1	0	0	0	1	0	0	0	0	0	1	0	0	0	0	0	0	0	0	0	0	0
maker_00001881	MILYANG23_scf7180000040032	1	0	1	1	1	0	1	1	0	0	1	0	1	0	1	0	1	0	0	1	1	0	1	1	0	0	0	1	1	0	1	1	0	0	1	0	0	0	0	0	1	0	1	1	0	0	1	0
maker_00002304	MILYANG23_scf7180000040101	0	1	0	1	0	1	1	1	1	0	1	0	1	1	1	1	1	1	1	1	0	1	1	1	1	1	1	0	0	0	1	1	1	0	1	0	1	0	0	1	1	0	1	1	0	1	1	1
maker_00002502	MILYANG23_scf7180000040257	0	0	0	0	0	1	1	0	0	0	0	1	0	0	0	0	0	0	1	1	0	1	0	0	1	0	1	0	1	1	1	1	0	0	1	0	0	0	0	1	1	0	0	0	0	0	1	0
maker_00002091	MILYANG23_scf7180000040402	1	0	0	0	0	0	0	0	0	0	0	0	0	1	1	0	0	0	0	0	0	0	0	0	1	0	1	0	1	1	1	1	0	0	0	0	0	1	0	1	0	0	0	0	0	1	0	0
maker_00002626	MILYANG23_scf7180000040420	1	1	0	0	0	1	0	1	1	0	0	1	0	1	1	0	0	1	1	1	0	1	0	1	1	1	1	0	1	1	1	1	1	1	1	1	0	1	1	1	1	0	0	0	1	1	1	1
maker_00002744	MILYANG23_scf7180000040614	1	1	0	1	0	1	1	1	0	0	1	1	1	1	1	0	1	1	1	0	1	1	0	1	0	0	1	1	1	1	1	1	1	0	0	1	1	1	1	0	1	1	0	1	1	1	0	1
maker_00002991	MILYANG23_scf7180000040767	1	1	0	0	0	1	1	1	0	0	0	1	0	0	1	0	0	1	1	1	1	1	1	1	1	1	0	1	1	1	1	1	1	1	1	0	0	1	1	0	1	0	0	0	1	1	1	1
maker_00002676	MILYANG23_scf7180000041017	1	1	0	0	0	1	0	1	1	0	0	1	0	1	1	0	0	1	1	1	1	0	0	1	0	1	1	1	1	0	1	1	1	0	1	0	0	1	1	1	1	0	0	0	0	0	1	1
maker_00002752	MILYANG23_scf7180000041077	1	1	0	0	0	1	1	1	1	0	0	0	0	1	1	0	0	1	1	1	0	1	0	1	1	1	1	0	1	1	1	1	1	1	1	1	0	1	1	1	0	0	0	0	1	1	1	1
maker_00003113	MILYANG23_scf7180000041184	1	1	0	0	0	1	1	1	1	0	0	1	0	1	1	0	0	1	1	1	0	1	0	1	1	1	1	0	1	1	1	1	1	1	1	1	0	1	1	1	1	0	0	0	1	1	1	1
maker_00003126	MILYANG23_scf7180000041272	1	1	0	0	0	1	1	1	1	0	0	1	0	1	1	0	0	1	1	1	1	1	0	1	1	1	1	1	1	1	1	1	1	1	1	1	0	1	1	1	1	0	1	1	0	1	0	1
maker_00001580	MILYANG23_scf7180000043938	0	0	1	1	0	1	0	1	1	0	0	0	0	0	1	0	0	0	0	0	0	1	0	0	1	1	0	0	1	1	1	0	0	1	0	0	0	1	0	0	1	0	0	0	1	0	1	0
maker_00001740	MILYANG23_scf7180000043950	1	1	0	0	0	0	1	1	1	1	0	1	0	1	1	1	0	1	1	1	0	1	0	1	1	1	1	0	1	1	1	1	1	1	1	0	1	1	1	1	0	1	0	0	1	1	1	1
maker_00001863	MILYANG23_scf7180000043966	1	1	0	0	0	1	1	1	1	0	0	1	0	1	1	0	0	1	1	0	0	1	0	1	1	1	1	0	1	1	1	1	1	0	0	1	0	0	1	1	1	0	0	0	1	1	1	0
maker_00000306	MINGHUI-63_scf7180000028778	1	1	1	1	0	1	1	1	1	0	1	1	1	1	1	0	1	1	1	1	1	1	1	1	1	1	1	1	1	1	1	1	1	1	1	1	0	1	1	1	1	1	1	1	1	1	1	1
maker_00001295	MINGHUI-63_scf7180000028808	1	1	0	0	0	0	0	0	1	0	0	0	0	0	0	0	0	0	0	0	0	0	0	0	0	0	0	0	1	0	0	0	0	0	0	0	0	1	0	0	0	0	0	0	0	0	0	0
maker_00000131	MINGHUI-63_scf7180000028819	1	0	0	0	0	0	1	0	0	0	0	0	0	0	1	0	0	0	1	1	0	1	0	1	1	0	0	0	1	0	1	1	1	0	1	0	0	1	0	1	0	0	1	0	1	1	1	1
maker_00000193	MINGHUI-63_scf7180000028837	1	1	0	0	0	0	1	1	1	0	0	1	0	1	1	0	0	0	1	1	0	0	0	1	1	1	1	0	1	0	0	1	1	1	0	1	0	1	1	1	0	0	0	0	1	1	1	0
maker_00001688	MINGHUI-63_scf7180000028858	1	1	0	0	0	0	1	0	1	1	0	1	0	1	1	0	0	0	1	1	0	1	0	0	1	1	1	0	1	1	0	1	0	1	1	1	0	1	1	1	1	0	0	0	1	1	1	1
maker_00002170	MINGHUI-63_scf7180000028869	1	1	0	0	0	0	1	1	0	0	0	1	0	1	0	0	0	1	1	0	0	0	1	0	1	1	1	1	1	1	0	1	1	0	0	0	0	1	1	1	0	0	0	1	0	0	1	0
maker_00000292	MINGHUI-63_scf7180000028879	1	1	0	0	0	0	0	1	0	0	0	0	0	0	0	0	0	1	0	0	0	0	0	0	0	0	0	0	1	0	0	0	0	0	0	0	0	0	0	0	0	0	0	0	1	0	0	1
maker_00000170	MINGHUI-63_scf7180000028881	1	1	0	0	0	1	1	1	1	0	0	1	0	1	1	0	0	1	1	1	0	1	0	1	1	1	1	0	1	1	1	1	1	1	1	1	0	1	1	1	1	0	0	0	1	1	1	1
maker_00000313	MINGHUI-63_scf7180000028925	1	1	0	0	0	0	1	1	1	0	0	1	0	1	1	0	0	0	1	1	0	0	0	1	1	1	1	0	1	0	0	1	1	1	0	1	0	1	1	1	0	0	0	0	1	1	1	0
maker_00000647	MINGHUI-63_scf7180000028926	1	1	1	0	0	1	1	1	1	0	0	1	1	1	1	0	0	1	0	1	0	0	0	1	1	1	1	0	1	0	1	1	1	1	0	1	0	1	1	1	0	0	0	0	0	1	1	1
maker_00001138	MINGHUI-63_scf7180000028931	1	0	1	1	0	0	1	0	0	0	0	1	1	1	0	0	1	1	1	0	0	1	1	1	0	1	0	0	1	0	0	1	1	0	1	1	0	1	1	0	1	0	0	0	1	0	1	0
maker_00001473	MINGHUI-63_scf7180000028957	1	1	0	0	0	1	1	1	1	0	0	1	0	0	0	0	0	1	1	1	0	1	0	1	1	1	1	1	1	1	0	1	1	1	1	1	0	1	1	1	1	0	0	0	1	1	0	0
maker_00000664	MINGHUI-63_scf7180000028999	1	1	0	0	0	1	1	0	1	0	1	0	0	1	1	0	0	0	1	1	0	1	0	1	1	0	1	0	1	0	1	1	0	0	0	0	0	0	0	1	1	0	0	0	1	1	1	1
maker_00000326	MINGHUI-63_scf7180000029007	1	1	0	0	0	0	1	0	0	0	0	1	0	1	1	0	0	0	0	1	0	0	0	1	1	0	1	0	1	0	1	1	0	1	1	1	0	0	0	1	0	0	0	0	1	1	1	0
maker_00000472	MINGHUI-63_scf7180000029009	1	1	0	0	0	0	0	1	0	0	0	0	0	1	1	0	0	0	0	0	0	0	0	0	0	0	0	0	1	1	1	1	0	0	0	0	0	0	0	0	0	0	0	0	1	0	1	0
maker_00000525	MINGHUI-63_scf7180000029017	1	0	0	0	0	1	0	0	1	0	0	1	0	1	0	0	0	1	0	1	1	0	0	0	0	0	0	0	1	1	0	0	0	0	1	0	0	1	1	0	1	0	0	1	1	0	1	0
maker_00000527	MINGHUI-63_scf7180000029017	1	0	0	0	0	1	0	0	1	0	0	1	0	1	0	0	0	1	0	1	1	0	0	1	0	0	0	0	1	1	0	0	0	0	1	0	0	1	1	0	1	0	0	1	1	0	1	1
maker_00001079	MINGHUI-63_scf7180000029021	1	1	1	1	0	1	1	1	1	0	1	1	1	1	1	0	1	1	1	1	1	1	1	1	1	1	1	1	1	1	1	1	1	1	1	1	0	1	1	1	1	1	1	1	1	1	1	1
maker_00001369	MINGHUI-63_scf7180000029023	1	1	0	0	0	1	1	1	1	0	0	1	0	1	1	0	0	1	1	1	0	1	0	1	1	1	1	0	1	1	1	1	1	1	1	1	0	1	1	1	1	0	0	0	1	1	1	1
maker_00001581	MINGHUI-63_scf7180000029032	1	0	1	1	0	1	0	0	1	0	0	0	0	1	1	0	0	1	1	0	0	1	0	1	0	1	0	0	1	1	1	1	0	1	1	0	0	1	1	1	0	0	1	0	1	1	1	1
maker_00000097	MINGHUI-63_scf7180000029191	1	0	1	1	0	0	0	1	0	1	1	1	0	0	0	0	0	1	0	0	0	0	0	0	1	0	1	0	1	0	0	0	0	0	0	1	1	0	1	1	1	1	1	0	1	1	0	0
maker_00000482	MINGHUI-63_scf7180000029197	1	1	0	0	0	1	1	1	1	0	0	1	0	1	1	0	0	1	1	1	0	1	0	1	1	1	1	0	1	1	1	1	1	0	1	1	0	1	1	1	1	0	0	0	1	1	1	1
maker_00000669	MINGHUI-63_scf7180000029212	1	0	0	0	0	0	0	0	1	0	0	0	0	0	0	0	0	0	0	0	0	0	0	0	0	0	1	0	1	0	1	0	0	0	0	0	0	0	0	1	0	0	0	0	0	0	1	0
maker_00001061	MINGHUI-63_scf7180000029219	1	1	0	0	0	1	1	1	1	0	0	1	0	1	1	0	0	1	1	1	0	1	0	1	1	1	1	0	1	1	1	1	1	1	1	1	0	1	1	1	0	0	0	0	1	1	1	1
maker_00000448	MINGHUI-63_scf7180000029230	1	1	0	0	0	0	0	1	0	0	0	0	0	1	1	0	0	0	0	0	0	1	0	0	0	0	0	0	1	1	1	0	0	0	0	0	0	1	0	0	0	0	0	0	0	1	1	0
maker_00000676	MINGHUI-63_scf7180000029237	1	0	0	0	0	1	1	0	1	0	1	1	0	1	1	0	0	1	1	1	0	1	0	1	1	0	1	0	1	0	1	1	1	1	1	1	1	1	1	1	1	0	0	0	1	1	1	1
maker_00001702	MINGHUI-63_scf7180000029275	1	1	0	0	0	0	0	1	1	0	0	1	0	0	0	0	0	1	1	0	0	1	0	0	0	1	0	0	1	0	0	0	1	0	0	0	0	1	1	0	1	0	0	0	1	0	0	1
maker_00001217	MINGHUI-63_scf7180000029278	1	1	0	0	0	1	1	1	1	0	0	1	0	1	1	0	0	1	1	1	0	1	0	1	1	1	1	0	1	1	1	1	1	1	1	1	0	1	1	1	1	0	0	0	1	1	1	1
maker_00001319	MINGHUI-63_scf7180000029282	1	0	0	0	0	0	0	0	0	0	0	0	0	0	0	0	0	1	0	0	0	0	0	0	0	0	0	0	0	0	0	0	0	0	0	1	0	1	1	0	1	0	0	0	0	0	0	1
maker_00001393	MINGHUI-63_scf7180000029284	1	0	0	0	0	0	0	0	0	0	0	0	0	1	0	0	0	0	0	1	0	0	0	0	0	0	0	0	1	1	0	0	0	0	1	0	0	1	0	0	1	0	0	0	1	0	1	0
maker_00002207	MINGHUI-63_scf7180000029303	1	1	0	1	0	0	0	0	0	0	0	1	0	1	1	0	0	1	0	0	0	0	0	0	0	0	1	0	1	0	1	0	1	0	1	0	0	1	0	0	0	0	0	0	0	0	0	1
maker_00002180	MINGHUI-63_scf7180000029313	1	0	0	0	0	1	0	0	1	0	0	0	0	1	1	0	0	1	1	0	0	1	0	1	0	1	0	0	1	1	1	1	0	1	1	0	0	1	1	0	0	0	0	0	0	1	1	1
maker_00001392	MINGHUI-63_scf7180000029320	1	0	0	0	0	1	0	0	1	0	0	0	0	1	1	0	0	1	1	0	0	1	0	1	0	1	0	0	1	1	1	1	0	1	1	0	0	1	1	0	0	0	0	0	0	1	1	1
maker_00002252	MINGHUI-63_scf7180000029364	1	1	0	0	0	1	1	1	0	0	0	0	0	1	1	0	0	1	0	1	0	0	0	1	1	0	1	0	1	1	1	1	0	0	0	1	0	0	1	1	1	0	0	0	0	1	0	1
maker_00002738	MINGHUI-63_scf7180000029481	1	1	1	1	0	1	1	1	1	0	0	1	1	1	1	0	1	1	1	1	0	1	0	1	1	0	1	1	1	1	1	1	0	0	1	1	0	1	1	1	1	0	0	0	1	1	1	1
maker_00003114	MINGHUI-63_scf7180000029621	1	0	0	0	0	0	1	1	1	0	0	1	0	0	1	0	0	1	1	1	0	1	0	1	1	1	1	0	1	1	0	1	1	1	1	1	0	1	1	1	1	0	0	0	1	1	1	1
maker_00000100	MINGHUI-63_scf7180000029762	1	1	0	0	0	1	1	1	1	0	0	1	0	1	1	0	0	1	1	1	0	1	0	1	1	1	1	0	0	1	1	1	1	1	1	1	0	0	1	1	1	0	0	0	1	1	1	1
maker_00000164	MINGHUI-63_scf7180000029763	1	0	1	1	0	0	0	0	0	0	0	0	1	0	0	0	1	0	0	0	0	0	1	0	0	0	0	0	1	0	0	1	0	0	0	0	0	1	0	0	0	0	0	0	0	1	0	0
maker_00000191	MINGHUI-63_scf7180000029766	1	1	0	0	0	1	1	1	1	0	0	1	0	1	1	0	0	1	1	1	0	1	0	1	1	1	1	0	1	1	1	1	1	1	1	1	0	1	1	1	1	0	0	0	1	1	1	1
maker_00000192	MINGHUI-63_scf7180000029766	1	1	0	0	0	1	1	1	1	0	0	1	0	1	1	0	0	1	1	1	0	1	0	1	1	1	1	0	1	1	1	1	1	1	1	1	0	1	1	1	1	0	0	0	1	1	1	1
maker_00000091	MINGHUI-63_scf7180000029776	1	0	0	0	0	1	0	0	1	0	0	0	0	0	0	0	0	0	0	0	0	0	0	0	0	0	0	0	0	0	0	0	0	0	0	1	0	1	0	0	0	0	0	0	0	0	0	0
maker_00000754	MINGHUI-63_scf7180000029790	1	0	0	1	0	0	0	0	0	0	0	1	1	0	0	0	0	0	1	0	0	0	0	0	0	0	0	0	1	0	0	0	0	0	1	0	0	1	1	0	1	1	1	1	1	1	0	0
maker_00000244	MINGHUI-63_scf7180000029793	1	1	1	1	0	1	1	1	1	0	0	1	1	0	1	0	1	1	1	1	1	1	1	1	1	1	1	1	1	1	1	1	1	1	1	1	1	1	1	1	1	1	1	1	1	1	1	1
maker_00000391	MINGHUI-63_scf7180000029794	1	1	1	1	1	1	1	1	1	1	1	1	1	1	1	1	1	1	0	1	0	1	1	1	0	1	1	1	1	1	1	0	1	0	1	1	1	1	1	1	0	0	1	1	1	1	1	1
maker_00000241	MINGHUI-63_scf7180000029802	1	0	0	0	0	0	0	0	0	0	0	1	0	0	0	0	0	0	0	0	0	0	0	0	0	0	0	0	1	0	0	0	0	0	0	0	0	0	0	0	1	0	0	0	0	0	0	0
maker_00000281	MINGHUI-63_scf7180000029808	1	0	1	0	0	1	0	0	1	0	0	1	1	1	1	0	1	1	1	1	0	1	1	0	1	1	1	0	1	1	1	1	1	1	1	1	0	1	1	1	1	0	0	0	1	1	1	1
maker_00000771	MINGHUI-63_scf7180000029816	1	1	0	0	0	0	1	1	1	1	0	1	0	1	1	0	0	1	0	1	0	1	0	1	0	1	1	0	1	1	1	1	1	1	1	1	0	1	1	1	1	0	0	0	0	0	0	0
maker_00000889	MINGHUI-63_scf7180000029818	1	0	0	0	0	0	0	0	0	0	0	1	0	0	0	0	0	0	0	0	0	0	0	0	0	0	0	0	1	0	0	0	0	0	0	0	0	0	0	0	0	0	1	1	0	0	0	0
maker_00000500	MINGHUI-63_scf7180000029835	1	1	1	1	0	1	1	1	0	0	1	1	1	1	1	0	1	1	1	1	1	1	1	1	1	1	1	1	1	1	1	1	1	0	0	1	0	1	1	1	1	1	0	1	0	1	1	1
maker_00000501	MINGHUI-63_scf7180000029835	1	1	1	1	0	1	1	1	0	0	1	1	1	1	1	0	1	1	1	1	1	1	1	1	1	1	1	1	1	1	1	1	1	0	0	1	0	1	1	1	1	1	0	1	0	1	1	1
maker_00001609	MINGHUI-63_scf7180000029871	1	0	1	1	1	1	0	0	0	0	0	1	1	0	0	0	1	0	0	0	0	0	0	0	0	0	0	0	0	1	0	1	0	0	0	1	0	0	0	0	1	0	0	0	1	0	0	0
maker_00001745	MINGHUI-63_scf7180000029889	1	1	1	1	1	1	1	1	1	1	1	1	1	1	1	1	1	1	1	1	1	1	1	1	1	1	1	1	1	1	1	1	1	1	1	1	1	1	1	1	1	1	1	1	1	1	1	1
maker_00001126	MINGHUI-63_scf7180000029890	1	1	0	0	0	0	1	1	0	0	0	0	0	0	0	0	0	1	0	0	0	0	0	0	0	0	0	0	1	1	0	0	0	0	0	1	0	1	1	0	0	0	0	0	1	1	0	0
maker_00001647	MINGHUI-63_scf7180000029891	1	1	0	0	0	1	1	1	1	0	0	1	0	1	1	0	0	0	1	1	0	1	0	1	1	1	1	0	1	1	1	1	1	0	1	1	0	1	0	1	1	0	0	0	1	1	1	1
maker_00001712	MINGHUI-63_scf7180000029892	1	1	0	0	0	1	1	1	1	0	0	1	0	1	1	0	0	1	1	1	0	1	0	1	1	1	1	0	1	1	0	1	1	1	1	1	0	1	1	1	1	0	0	0	1	1	1	1
maker_00001713	MINGHUI-63_scf7180000029892	1	1	0	0	0	1	1	1	1	0	0	1	0	1	1	0	0	1	1	1	0	1	0	1	1	1	1	0	1	1	0	1	1	1	1	1	0	1	1	1	1	0	0	0	1	1	1	1
maker_00001281	MINGHUI-63_scf7180000029901	1	0	0	0	0	0	0	1	1	0	0	0	0	0	0	0	0	1	0	0	0	1	0	0	0	1	0	0	1	0	0	0	1	1	0	0	0	1	1	0	0	0	0	0	0	0	0	0
maker_00001154	MINGHUI-63_scf7180000029917	1	1	1	0	0	1	1	1	1	0	0	1	1	0	1	0	1	1	1	1	1	1	1	1	1	1	1	0	1	1	1	1	1	0	1	1	0	0	1	1	1	0	0	1	1	1	1	1
maker_00001563	MINGHUI-63_scf7180000029967	1	0	0	0	0	0	0	0	0	0	0	0	0	0	0	0	0	0	0	0	0	0	0	0	0	0	0	0	1	0	0	1	0	0	0	1	0	0	0	0	0	0	0	0	0	1	0	0
maker_00001829	MINGHUI-63_scf7180000029985	1	1	0	0	0	1	1	0	1	0	0	1	0	1	1	0	0	0	1	1	0	1	0	1	1	1	1	0	1	1	1	1	1	0	1	1	0	1	1	1	1	0	1	0	1	1	1	1
maker_00001526	MINGHUI-63_scf7180000029998	1	1	0	0	0	1	1	1	0	0	0	1	0	0	1	0	0	1	1	1	0	1	0	1	1	1	0	0	1	0	1	1	1	1	1	0	0	1	1	1	0	0	1	0	1	1	1	1
maker_00001884	MINGHUI-63_scf7180000030051	1	1	0	0	0	1	1	1	1	0	0	1	0	1	1	0	0	1	1	1	0	1	0	1	1	1	1	0	1	1	1	1	1	1	1	1	0	1	1	1	1	0	0	0	1	1	1	1
maker_00001690	MINGHUI-63_scf7180000030067	1	1	1	1	0	1	1	1	0	1	1	0	1	1	1	0	1	0	0	1	1	0	1	0	1	0	1	1	1	0	1	0	0	0	1	0	0	1	0	1	0	1	1	1	0	0	1	1
maker_00002908	MINGHUI-63_scf7180000030612	1	1	1	1	0	1	1	1	0	0	1	0	1	1	1	0	1	0	0	1	1	0	1	0	1	0	0	1	1	0	1	0	0	0	0	0	0	1	0	1	0	1	1	1	0	0	1	0
maker_00000046	MINGHUI-63_scf7180000031606	1	0	0	0	0	1	1	1	1	1	0	1	0	1	1	0	0	1	1	1	0	0	1	0	1	1	1	0	1	1	1	1	0	1	1	1	0	1	1	1	1	0	0	0	1	1	1	1
maker_00000133	MINGHUI-63_scf7180000031608	1	1	0	0	0	1	1	0	1	1	0	1	0	1	1	0	0	1	0	1	0	1	1	1	1	1	1	0	1	1	1	1	1	1	1	1	0	1	1	1	1	0	0	0	1	1	1	1
maker_00000158	MINGHUI-63_scf7180000031610	1	1	1	1	1	1	1	1	1	1	1	1	1	1	1	1	1	1	1	1	1	1	1	1	1	1	1	1	1	1	1	1	1	1	1	1	1	1	1	1	1	1	1	1	1	1	1	1
maker_00000111	MINGHUI-63_scf7180000031611	1	1	1	1	0	1	1	1	1	1	0	1	1	1	1	0	1	1	1	1	1	1	1	1	1	1	1	1	1	1	0	1	1	1	1	1	1	1	1	1	1	0	1	1	1	1	1	1
maker_00000112	MINGHUI-63_scf7180000031611	1	1	1	1	0	1	1	1	1	0	0	1	1	1	1	0	1	1	1	1	0	1	1	1	1	1	1	0	1	1	0	1	1	1	1	1	0	1	1	1	1	0	1	0	1	1	1	1
maker_00000113	MINGHUI-63_scf7180000031611	1	0	0	1	0	1	0	1	1	1	0	0	0	1	0	0	0	0	1	1	0	0	1	0	1	1	1	1	1	0	0	1	0	1	1	0	1	1	1	1	1	0	0	1	1	1	1	1
maker_00000114	MINGHUI-63_scf7180000031611	1	1	0	0	0	0	1	0	0	0	0	1	0	1	1	0	0	0	0	0	0	1	0	1	1	0	1	0	1	1	0	0	0	1	1	1	0	1	0	1	0	0	1	0	0	1	1	1
maker_00000263	MINGHUI-63_scf7180000031617	1	1	1	1	0	1	1	1	1	0	1	1	1	1	1	0	1	1	1	1	1	1	1	1	1	1	1	1	1	1	1	1	1	1	1	1	0	1	1	1	1	1	1	1	1	1	1	0
maker_00000463	MINGHUI-63_scf7180000031623	1	0	0	0	0	1	0	0	1	0	0	0	0	1	1	0	0	1	1	0	0	1	0	0	0	1	0	0	1	1	1	1	0	0	1	0	0	1	1	0	0	0	0	0	0	1	1	1
maker_00000382	MINGHUI-63_scf7180000031627	1	0	0	0	0	0	0	0	0	0	0	0	0	0	0	0	0	0	0	0	0	0	0	0	0	0	0	0	0	0	0	0	0	0	0	0	0	0	0	0	0	0	0	0	0	0	0	0
maker_00000773	MINGHUI-63_scf7180000031645	1	0	1	1	0	0	0	0	0	0	0	0	1	0	1	0	1	0	0	1	0	0	1	1	0	0	0	0	1	0	0	1	0	0	0	0	0	0	0	0	0	0	0	1	0	0	0	1
maker_00000611	MINGHUI-63_scf7180000031651	1	0	0	0	0	1	1	1	0	0	0	1	0	1	1	0	0	1	1	1	0	0	0	1	1	1	1	0	1	1	1	1	1	0	0	0	0	1	1	1	1	0	0	0	1	1	1	1
maker_00000569	MINGHUI-63_scf7180000031660	1	1	0	1	0	1	0	1	0	0	0	1	1	1	1	1	1	1	1	1	0	1	1	1	1	1	0	0	1	0	1	1	1	1	1	0	0	1	1	0	1	0	0	1	0	1	1	0
maker_00000967	MINGHUI-63_scf7180000031682	1	1	0	0	0	1	0	1	1	0	0	0	0	1	1	0	0	0	0	1	0	1	0	1	1	0	1	0	1	1	1	0	0	1	0	0	0	1	1	1	1	0	0	0	0	1	1	1
maker_00000407	MINGHUI-63_scf7180000031723	1	1	1	1	1	1	1	1	1	0	0	1	0	1	1	0	1	1	1	1	1	1	1	1	1	1	1	1	1	1	1	1	1	1	1	1	0	1	1	1	1	0	1	1	1	1	1	1
maker_00001443	MINGHUI-63_scf7180000031766	1	1	0	0	0	1	1	0	1	0	0	1	0	1	1	0	0	1	1	1	1	1	0	1	1	0	1	0	1	1	1	1	0	0	1	1	0	0	1	1	0	0	0	0	1	1	0	1
maker_00001117	MINGHUI-63_scf7180000031793	1	1	1	1	1	1	1	1	1	1	1	1	1	1	1	1	1	1	1	1	1	1	1	1	1	1	1	1	1	1	1	1	1	1	1	1	1	1	1	1	1	1	1	1	1	1	1	1
maker_00001118	MINGHUI-63_scf7180000031793	1	1	1	1	1	1	1	1	1	1	1	1	1	1	1	1	1	1	1	1	1	1	1	1	1	1	1	1	1	1	1	1	1	1	1	1	1	1	1	1	1	1	1	1	1	1	1	1
maker_00001498	MINGHUI-63_scf7180000031810	1	1	0	0	0	1	0	1	1	1	0	1	0	1	1	0	0	1	1	1	0	1	0	1	1	1	1	0	1	1	1	1	1	1	1	1	0	1	1	0	1	0	0	0	1	1	1	1
maker_00001515	MINGHUI-63_scf7180000031893	1	1	0	0	0	0	0	0	0	0	0	0	0	1	1	0	0	0	0	0	0	0	0	0	1	0	1	0	1	1	1	1	0	0	0	0	0	1	0	1	0	0	0	0	0	1	0	0
maker_00001110	MINGHUI-63_scf7180000031896	1	1	0	0	1	1	0	0	1	1	0	0	0	1	1	0	0	0	1	1	0	0	0	1	0	0	1	0	0	0	1	1	0	0	1	0	1	0	0	1	1	0	0	0	1	0	1	1
maker_00002024	MINGHUI-63_scf7180000032001	1	1	0	1	1	1	1	0	1	0	0	0	0	1	1	0	0	0	0	1	1	0	0	1	1	0	1	1	1	1	1	1	0	0	0	1	1	1	0	1	1	0	0	0	0	0	1	1
maker_00001823	MINGHUI-63_scf7180000032028	1	1	0	0	0	0	0	0	0	0	0	1	0	0	0	0	0	1	0	0	0	0	0	0	1	0	1	0	0	0	0	1	0	0	0	1	0	0	1	1	0	0	0	0	1	1	1	1
maker_00002061	MINGHUI-63_scf7180000032057	1	0	0	0	0	1	1	0	1	0	0	0	0	0	0	0	0	0	0	1	0	0	0	1	1	0	0	0	1	0	1	1	0	1	0	1	0	1	0	0	0	0	0	0	0	1	1	1
maker_00002242	MINGHUI-63_scf7180000032135	1	1	1	1	0	1	1	1	1	0	0	1	1	1	1	0	1	1	1	1	1	1	1	1	1	1	1	1	1	1	1	1	1	1	1	1	0	1	1	1	1	0	0	1	0	1	1	1
maker_00002217	MINGHUI-63_scf7180000032312	1	1	0	1	0	0	0	1	1	0	0	1	0	1	1	0	0	1	1	1	1	0	1	1	0	1	1	1	1	0	1	1	1	1	1	1	0	1	1	1	1	0	0	1	1	0	1	0
maker_00002647	MINGHUI-63_scf7180000032541	1	1	1	1	1	1	1	1	1	1	1	1	1	1	1	0	1	1	1	1	1	1	1	1	1	1	1	1	1	1	1	1	1	1	1	1	1	1	1	1	1	1	1	1	1	1	1	1
maker_00002414	MINGHUI-63_scf7180000032620	1	0	0	0	0	0	0	0	0	0	0	0	1	0	0	0	0	0	0	0	0	0	0	0	0	0	0	0	1	0	0	0	0	0	0	1	0	0	0	0	0	1	0	0	0	0	0	0
maker_00002495	MINGHUI-63_scf7180000032844	1	1	0	0	0	1	1	1	1	0	0	1	0	1	1	0	0	1	1	1	0	1	0	1	1	1	1	0	1	1	0	1	1	1	1	1	0	1	1	1	1	0	0	0	1	1	1	1
maker_00003122	MINGHUI-63_scf7180000033406	1	1	0	0	0	1	1	1	1	0	0	1	0	1	1	0	0	1	1	1	0	1	0	1	0	0	1	0	1	0	1	0	1	1	1	1	0	1	0	0	0	0	0	0	1	0	0	1
maker_00003023	MINGHUI-63_scf7180000033744	1	0	0	0	0	0	0	0	0	0	0	1	1	0	0	0	0	0	0	0	1	1	1	0	0	0	0	1	1	0	0	0	0	0	0	0	0	0	0	0	0	0	0	0	1	0	0	0
maker_00001272	MINGHUI-63_scf7180000038983	1	0	0	0	0	0	0	0	1	0	0	0	0	0	0	0	0	0	0	1	0	0	0	0	0	0	0	0	1	1	1	0	0	1	0	0	0	1	0	0	0	0	0	0	1	1	1	0
maker_00002745	MOROBEREKAN_scf7180000048701	1	1	0	0	0	1	1	1	1	0	0	1	0	1	1	0	0	1	1	1	1	0	0	1	1	1	1	1	1	1	1	1	1	1	1	1	0	1	1	1	1	0	0	0	1	1	1	1
maker_00001505	N22_scf7180000023305	0	0	0	0	0	1	1	0	0	0	0	1	0	0	0	0	0	1	1	0	0	1	0	1	0	1	0	0	0	0	0	0	1	0	1	0	0	1	1	0	0	0	0	0	1	1	0	0
maker_00001403	N22_scf7180000023569	0	1	0	0	0	0	0	0	1	0	0	0	0	0	0	0	0	0	0	0	0	0	0	0	1	0	1	0	1	1	0	0	0	1	0	0	0	0	0	1	0	0	0	0	0	1	0	0
maker_00001456	N22_scf7180000024174	0	0	0	0	0	1	1	1	1	0	0	1	0	0	0	0	0	1	1	1	0	1	0	1	1	1	1	0	1	1	0	1	1	1	1	1	0	1	1	1	1	0	0	0	1	1	0	1
maker_00001547	N22_scf7180000024188	1	0	0	0	0	1	1	0	1	0	0	0	0	1	1	0	0	1	1	1	0	0	0	1	1	0	1	0	1	0	1	0	0	1	1	0	0	1	1	1	0	0	1	0	0	1	0	1
maker_00001548	N22_scf7180000024188	1	0	0	0	0	0	1	0	1	0	0	0	0	1	1	0	0	1	1	1	0	0	0	1	1	0	1	0	1	0	1	0	0	1	1	0	0	1	1	1	0	0	1	0	0	1	0	1
maker_00001705	N22_scf7180000024215	0	0	0	0	0	0	0	0	0	0	0	0	0	0	0	0	0	0	0	0	0	0	0	0	0	0	0	0	0	0	0	0	0	0	0	0	0	0	0	0	0	0	0	0	0	0	0	0
maker_00002866	N22_scf7180000024669	0	0	0	0	0	0	0	0	0	0	0	0	0	0	0	0	0	0	0	0	0	0	0	0	0	0	0	0	1	0	0	0	0	1	0	0	0	0	0	0	0	0	0	0	0	0	0	0
maker_00002992	N22_scf7180000024894	0	0	0	0	0	0	0	0	0	0	0	0	0	0	0	0	0	0	0	0	0	0	0	0	0	0	0	0	0	0	0	0	0	1	0	0	0	0	0	0	0	0	0	0	0	0	0	0
maker_00000943	NERICA-L19_scf7180000030480	1	1	1	1	0	1	1	1	1	0	0	1	0	1	1	0	1	1	1	1	1	1	1	1	1	1	1	1	1	1	1	1	1	1	1	1	0	1	1	1	1	0	1	1	1	1	1	1
maker_00000944	NERICA-L19_scf7180000030480	0	1	1	1	0	1	1	1	1	0	0	1	0	1	1	0	1	1	1	0	1	0	1	1	0	1	0	1	1	1	1	0	0	1	1	1	0	1	1	0	0	0	1	1	0	0	1	0
maker_00001916	NERICA-L19_scf7180000030920	1	1	0	0	0	1	1	1	1	0	0	1	0	1	1	0	0	1	1	1	0	1	0	1	1	1	1	0	1	1	1	1	1	1	1	1	0	1	1	1	1	0	0	0	0	1	1	1
maker_00001070	NERICA-L19_scf7180000031566	1	1	1	1	1	1	1	1	1	1	1	1	1	1	1	1	1	1	1	1	1	1	1	1	1	1	1	1	1	1	1	1	1	1	1	1	1	1	1	1	1	1	1	1	1	1	1	1
maker_00001296	NERICA-L19_scf7180000031583	0	1	1	0	1	1	1	1	0	0	0	0	1	0	1	0	1	1	0	1	1	1	1	1	1	1	1	1	1	1	1	1	1	0	0	1	0	1	1	1	0	0	1	1	1	0	1	1
maker_00001974	NERICA-L19_scf7180000031851	1	1	1	1	0	1	1	1	1	0	0	1	1	1	1	0	1	1	1	1	0	1	1	1	1	1	1	0	1	1	1	1	1	1	1	1	0	1	1	1	1	0	0	0	1	1	1	1
maker_00002136	NERICA-L19_scf7180000031888	0	0	0	0	0	0	0	0	1	0	0	0	0	0	0	0	0	0	0	0	0	0	0	0	1	0	0	0	1	0	0	0	0	1	0	1	0	1	0	0	0	0	0	0	0	0	0	0
maker_00000549	NERICA-L19_scf7180000033738	0	1	1	0	1	1	1	1	0	0	0	0	1	0	1	0	1	1	0	1	1	1	1	1	1	1	1	1	1	1	1	1	1	0	0	1	0	1	1	1	0	0	1	1	1	0	1	1
maker_00001710	NERICA-L19_scf7180000033925	0	0	0	0	0	1	1	0	0	0	0	1	0	0	0	0	0	0	1	1	0	1	0	0	1	0	1	0	0	1	1	1	0	0	1	0	0	0	0	1	1	0	0	0	0	0	1	0
maker_00001905	NERICA-L19_scf7180000033977	0	0	0	0	0	1	1	0	1	0	0	0	0	0	0	0	0	0	0	1	0	0	0	1	1	0	0	0	1	0	1	1	0	1	0	1	0	1	0	0	0	0	0	0	0	1	1	1
maker_00002351	NERICA-L19_scf7180000034239	1	0	1	1	0	0	1	0	0	0	0	0	1	0	1	0	1	0	0	1	0	0	0	1	1	0	0	0	1	1	1	1	0	0	0	0	0	0	1	0	0	0	0	1	1	1	1	0
maker_00002930	NERICA-L19_scf7180000034736	1	0	1	0	0	0	1	1	0	0	0	1	1	0	0	0	0	1	1	1	0	1	0	0	0	1	0	0	1	1	0	0	1	0	1	1	0	0	1	0	1	0	0	1	0	1	0	1
maker_00003062	NERICA-L19_scf7180000035110	1	1	0	0	0	1	1	1	1	0	0	1	0	1	1	0	0	1	1	1	0	1	0	1	1	1	1	0	1	1	1	1	1	1	1	1	0	1	1	1	1	0	0	0	1	1	1	1
maker_00002104	NERICA-L19_scf7180000040784	0	0	0	0	0	0	0	0	0	0	0	0	0	0	0	0	0	0	0	0	0	0	0	0	0	0	0	0	0	1	1	0	0	0	0	0	0	0	0	0	0	0	0	0	0	0	0	0
maker_00001476	PEH-KUH_scf7180000034706	1	1	0	0	0	0	1	1	0	0	0	1	0	1	1	0	0	1	0	1	0	1	0	1	1	1	1	0	1	1	1	1	1	0	0	1	0	1	1	1	0	0	0	0	0	1	1	1
maker_00002255	PEH-KUH_scf7180000034773	0	1	0	0	0	0	1	1	0	0	0	0	0	1	1	0	0	1	0	0	0	1	0	0	0	0	1	1	1	0	0	0	1	0	0	0	0	1	1	1	1	1	0	1	0	1	0	1
maker_00001924	R207_scf7180000038224	1	1	1	1	0	1	1	0	1	0	0	0	1	1	0	0	1	1	1	0	1	1	1	0	1	1	1	1	1	0	0	0	1	1	1	0	0	1	1	1	0	0	1	1	0	1	0	1
maker_00001182	R207_scf7180000038359	1	1	0	0	0	1	1	1	1	0	0	1	0	1	1	0	0	1	1	1	0	1	0	1	1	1	1	0	1	1	1	1	1	1	1	1	1	1	1	1	1	0	0	0	1	1	1	1
maker_00001128	R207_scf7180000038990	0	1	1	0	1	1	1	1	0	0	0	0	1	0	1	0	1	1	0	1	1	1	1	1	1	1	1	1	1	1	1	1	1	0	0	1	0	1	1	1	0	0	1	1	1	0	1	1
maker_00000867	R207_scf7180000039537	1	1	1	1	1	1	1	1	0	1	1	1	1	1	1	1	1	1	0	1	1	1	1	1	0	1	1	1	1	0	1	0	1	1	1	1	1	1	1	0	0	0	1	1	1	1	0	1
maker_00001839	R207_scf7180000039689	0	1	0	0	0	0	0	0	0	0	0	0	0	0	0	0	0	1	0	0	0	0	0	0	0	1	0	0	0	0	0	0	0	0	0	0	0	0	0	0	0	0	0	0	0	0	0	0
maker_00002508	R207_scf7180000041199	1	1	0	0	0	1	1	1	0	0	0	1	0	0	1	0	0	1	1	1	0	1	0	1	0	1	1	0	1	1	1	1	1	1	1	1	0	0	1	0	1	0	0	0	1	1	0	0
maker_00003098	R207_scf7180000044693	0	1	0	0	0	0	0	1	0	0	0	0	0	0	0	0	0	0	0	0	0	0	0	0	0	0	0	0	0	0	0	0	0	0	0	0	0	1	0	0	1	0	0	0	1	0	0	0
maker_00003053	R207_scf7180000045419	0	1	0	0	0	0	1	0	1	0	0	0	0	0	0	0	0	0	0	1	0	0	0	0	0	0	1	0	1	0	0	0	0	1	1	0	0	1	0	1	1	0	0	0	0	0	0	1
maker_00000011	SAMBA_MAHSHURI_scf7180000030301	1	1	0	0	0	1	1	0	1	1	0	1	0	1	1	0	0	1	0	1	0	1	1	1	1	1	1	0	1	1	1	1	1	1	1	1	0	1	1	1	1	0	0	0	1	1	1	1
maker_00000012	SAMBA_MAHSHURI_scf7180000030301	1	1	0	0	0	1	1	0	1	1	0	1	0	1	1	0	0	1	0	1	0	1	1	1	1	1	1	0	1	1	1	1	1	1	1	1	0	1	1	1	1	0	0	0	1	1	1	1
maker_00000014	SAMBA_MAHSHURI_scf7180000030301	1	1	0	0	0	1	1	0	1	1	0	1	0	1	1	0	0	1	0	1	0	1	1	1	1	1	1	0	1	1	1	1	1	1	1	1	0	1	1	1	1	0	0	0	1	1	1	1
maker_00000177	SAMBA_MAHSHURI_scf7180000030343	1	1	1	1	1	1	1	1	1	1	1	1	1	1	1	1	1	1	1	1	1	1	1	1	1	1	1	1	1	1	1	1	1	1	1	1	1	1	1	1	1	1	1	1	1	1	1	1
maker_00000401	SAMBA_MAHSHURI_scf7180000030347	0	1	1	0	1	1	1	1	0	0	0	0	1	0	1	0	1	1	0	1	1	1	1	1	1	1	1	1	1	1	1	1	1	0	0	1	0	1	1	1	0	0	1	1	1	0	1	1
maker_00000069	SAMBA_MAHSHURI_scf7180000030377	1	1	0	0	0	1	1	1	1	0	0	1	0	1	1	0	0	1	1	1	0	1	0	1	1	1	1	0	1	1	1	1	1	1	1	1	0	1	1	1	1	0	0	0	1	1	1	1
maker_00000371	SAMBA_MAHSHURI_scf7180000030381	0	0	0	0	0	0	0	0	0	0	0	0	0	0	0	0	0	0	0	0	0	0	0	0	0	0	0	0	0	0	0	0	0	0	0	1	0	0	0	0	0	0	0	0	0	0	0	0
maker_00000389	SAMBA_MAHSHURI_scf7180000030384	1	1	1	1	0	1	1	1	0	0	1	1	1	1	1	0	1	1	1	1	1	1	1	1	1	1	1	1	1	1	1	1	1	0	0	1	0	1	1	1	1	1	0	1	0	1	1	1
maker_00000390	SAMBA_MAHSHURI_scf7180000030384	1	1	1	1	0	1	1	1	0	0	1	1	1	1	1	0	1	1	1	1	1	1	1	1	1	1	1	1	1	1	1	1	1	0	0	1	0	1	1	1	1	1	0	1	0	1	1	1
maker_00000739	SAMBA_MAHSHURI_scf7180000030387	0	0	0	0	0	0	0	0	1	0	0	1	0	0	0	0	0	0	0	0	0	0	0	0	1	0	1	0	0	0	0	0	0	0	0	1	0	0	0	1	0	0	0	0	0	0	0	0
maker_00001367	SAMBA_MAHSHURI_scf7180000030399	1	1	0	0	0	1	0	1	1	0	0	1	0	1	1	0	0	1	1	1	1	1	0	1	0	1	0	1	1	1	1	1	1	1	1	1	0	1	1	0	1	0	0	0	1	1	1	1
maker_00000085	SAMBA_MAHSHURI_scf7180000030432	0	0	0	0	0	1	1	1	0	0	0	0	0	1	1	0	0	1	1	1	0	1	0	1	1	1	1	0	0	1	1	0	1	0	1	1	0	0	1	1	1	0	0	0	1	1	1	1
maker_00000087	SAMBA_MAHSHURI_scf7180000030432	0	0	0	0	0	1	1	1	0	0	0	0	0	1	1	0	0	1	1	1	0	1	0	1	1	1	1	0	0	1	1	0	1	0	1	1	0	0	1	1	1	0	0	0	1	1	1	1
maker_00000427	SAMBA_MAHSHURI_scf7180000030434	0	0	0	0	0	0	1	0	1	0	0	0	0	0	0	0	0	0	0	0	0	0	0	0	1	1	0	0	1	1	0	1	0	1	1	1	0	1	1	0	1	0	0	0	0	1	0	0
maker_00000587	SAMBA_MAHSHURI_scf7180000030453	1	0	1	1	1	1	0	0	1	0	0	1	1	0	1	0	1	0	0	0	1	1	0	1	0	0	0	1	0	1	1	1	0	0	0	1	1	1	0	0	0	0	0	0	0	0	0	1
maker_00001573	SAMBA_MAHSHURI_scf7180000030479	0	1	0	0	0	1	1	1	1	1	0	1	0	1	1	0	0	1	1	1	0	1	0	1	1	1	1	0	1	1	0	1	1	1	1	1	0	1	1	1	1	0	0	0	1	1	1	1
maker_00002098	SAMBA_MAHSHURI_scf7180000030493	1	1	1	1	0	1	1	1	0	0	1	1	1	1	1	0	1	1	1	0	1	1	1	1	0	0	1	1	1	1	1	1	1	1	1	1	0	1	1	0	1	1	0	1	1	1	0	1
maker_00000057	SAMBA_MAHSHURI_scf7180000030581	1	1	0	0	0	1	1	1	1	1	0	1	0	1	1	0	0	1	1	1	0	1	1	1	1	1	1	0	1	1	1	1	1	1	1	1	0	1	1	1	1	0	0	0	1	1	1	1
maker_00001093	SAMBA_MAHSHURI_scf7180000030611	1	1	1	1	0	1	1	1	0	0	1	1	1	1	1	0	1	1	1	1	1	1	1	1	1	1	1	1	1	1	1	1	1	0	0	1	0	1	1	1	1	1	0	1	0	1	1	1
maker_00000785	SAMBA_MAHSHURI_scf7180000030627	1	1	0	0	0	0	1	0	0	0	0	0	0	1	1	0	0	0	0	1	0	0	0	1	1	0	1	0	1	1	1	1	0	0	0	1	0	0	0	1	0	0	0	0	1	1	1	0
maker_00000786	SAMBA_MAHSHURI_scf7180000030627	1	1	0	0	0	0	1	0	0	0	0	0	0	1	1	0	0	0	0	1	0	0	0	1	1	0	1	0	1	1	1	1	0	0	0	1	0	0	0	1	0	0	0	0	1	1	1	0
maker_00001208	SAMBA_MAHSHURI_scf7180000030631	0	0	0	0	0	0	0	0	0	0	0	0	0	0	0	0	0	0	0	0	0	0	0	0	0	0	0	0	0	1	0	0	0	0	0	1	0	0	0	0	1	0	0	0	0	0	0	0
maker_00000729	SAMBA_MAHSHURI_scf7180000030644	0	1	1	1	1	1	1	1	1	1	0	1	1	1	1	1	1	1	1	1	1	1	1	1	1	1	1	1	1	1	1	1	1	1	1	1	1	1	1	1	1	1	1	1	0	1	1	1
maker_00000693	SAMBA_MAHSHURI_scf7180000030664	1	1	0	0	0	0	0	0	1	0	0	0	0	0	0	0	0	1	1	1	0	0	0	0	1	0	1	0	1	1	1	0	0	0	0	1	0	1	0	1	1	0	0	0	0	0	0	1
maker_00002364	SAMBA_MAHSHURI_scf7180000030737	0	0	0	0	0	1	1	1	1	0	0	0	0	1	1	0	0	1	1	1	0	1	0	1	1	1	1	0	0	1	1	0	1	0	1	1	0	0	1	1	1	0	0	0	1	1	1	1
maker_00000065	SAMBA_MAHSHURI_scf7180000031041	0	0	0	0	0	1	1	0	1	0	0	1	0	0	0	0	0	1	1	1	0	1	0	1	1	1	1	0	0	0	0	0	1	0	1	1	0	1	1	1	1	0	0	0	1	1	0	1
maker_00000067	SAMBA_MAHSHURI_scf7180000031041	0	0	0	0	0	1	1	0	1	0	0	1	0	0	0	0	0	1	1	1	0	1	0	1	1	1	1	0	0	0	0	0	1	0	1	1	0	1	1	1	1	0	0	0	1	1	0	1
maker_00001246	SAMBA_MAHSHURI_scf7180000031091	0	0	0	0	0	0	0	0	1	0	0	0	0	0	0	0	0	0	0	1	0	0	0	0	1	0	1	0	1	0	0	1	0	1	0	1	0	0	0	1	1	0	0	0	0	0	0	1
maker_00000973	SAMBA_MAHSHURI_scf7180000031092	0	0	0	1	0	0	0	0	0	0	1	0	1	0	1	1	0	0	1	0	0	1	0	1	0	0	0	0	0	0	1	0	0	1	1	1	1	0	1	0	1	1	0	0	0	1	0	0
maker_00000445	SAMBA_MAHSHURI_scf7180000031114	0	0	0	0	0	1	0	0	0	0	0	0	0	0	0	0	0	0	0	0	0	0	0	0	0	0	0	0	0	0	0	0	0	0	0	1	0	0	0	0	0	0	0	0	0	0	0	0
maker_00000628	SAMBA_MAHSHURI_scf7180000031122	0	1	0	0	0	0	1	0	0	0	0	1	0	0	1	0	0	0	1	0	0	1	0	1	0	0	0	0	1	1	0	0	0	0	1	1	0	0	0	1	0	0	1	0	0	0	0	0
maker_00001451	SAMBA_MAHSHURI_scf7180000031142	0	0	0	0	0	0	0	0	0	0	0	0	0	0	0	0	0	0	0	0	0	0	0	0	1	0	1	0	1	0	0	1	0	1	0	1	0	0	0	0	1	0	0	0	0	0	0	1
maker_00000742	SAMBA_MAHSHURI_scf7180000031154	1	1	1	0	0	1	1	1	1	0	0	1	1	1	1	0	1	1	1	1	1	1	1	1	1	1	1	0	1	1	1	1	1	1	1	1	0	1	1	1	1	0	1	0	1	1	1	1
maker_00001711	SAMBA_MAHSHURI_scf7180000031188	0	0	0	0	0	0	1	1	1	0	0	0	0	0	0	0	0	0	1	1	0	0	0	1	1	1	1	0	1	0	0	0	1	1	1	1	0	1	0	0	0	0	0	0	0	0	0	1
maker_00001809	SAMBA_MAHSHURI_scf7180000031279	0	1	0	0	0	0	1	0	1	0	0	0	1	1	0	0	0	0	0	1	0	0	0	0	1	0	1	0	1	0	0	1	0	1	0	1	0	1	0	1	0	0	0	0	0	1	1	1
maker_00002214	SAMBA_MAHSHURI_scf7180000031322	1	0	0	0	0	0	1	0	0	0	0	1	0	1	0	0	0	0	0	0	0	1	0	0	1	0	1	0	1	1	0	0	0	0	0	1	0	0	0	0	0	0	0	0	1	0	1	0
maker_00002001	SAMBA_MAHSHURI_scf7180000031332	1	0	0	0	0	1	0	0	1	0	0	0	0	1	1	0	0	0	0	0	0	1	0	1	0	0	0	0	0	0	0	0	0	0	0	1	0	1	0	0	1	0	0	0	0	0	1	1
maker_00002371	SAMBA_MAHSHURI_scf7180000031523	0	0	0	0	0	0	0	0	0	0	0	0	0	0	0	0	0	0	0	0	0	0	0	0	0	0	1	0	0	0	0	0	0	0	0	1	0	0	0	1	0	0	0	0	0	0	0	0
maker_00002758	SAMBA_MAHSHURI_scf7180000031703	0	1	0	0	0	1	1	1	0	0	0	0	1	1	1	0	0	1	1	1	0	0	0	1	1	1	1	0	0	1	1	1	1	0	1	1	0	1	1	1	1	0	0	0	0	0	1	1
maker_00000490	SAMBA_MAHSHURI_scf7180000032710	0	0	0	0	0	1	0	1	1	0	0	0	0	0	0	0	0	1	0	0	0	1	0	0	0	0	0	0	0	0	0	0	1	0	0	1	0	0	1	0	1	0	0	0	0	1	0	0
maker_00000666	SAMBA_MAHSHURI_scf7180000032734	1	1	1	0	0	1	0	1	1	0	0	1	1	1	1	0	0	1	0	0	0	0	0	1	0	1	0	0	1	1	1	1	1	1	0	1	0	1	1	0	0	0	0	0	0	0	1	0
maker_00000603	SAMBA_MAHSHURI_scf7180000032740	0	0	0	0	0	0	0	0	0	0	0	0	0	0	0	0	0	0	0	0	0	0	0	0	0	0	0	0	0	1	0	0	0	1	0	1	0	0	0	0	1	0	0	0	0	1	0	0
maker_00000818	SAMBA_MAHSHURI_scf7180000032741	1	1	1	1	1	1	1	0	1	1	1	1	1	1	1	1	1	1	1	1	1	1	1	0	1	1	1	1	1	1	1	1	0	1	1	1	1	1	1	1	1	1	1	1	1	1	1	1
maker_00000471	SAMBA_MAHSHURI_scf7180000032742	0	1	0	0	0	0	1	0	1	0	0	1	0	0	0	1	0	1	1	1	0	1	0	1	0	1	0	1	1	1	1	1	1	1	1	1	1	1	1	0	1	1	1	1	1	1	0	1
maker_00001132	SAMBA_MAHSHURI_scf7180000032778	0	0	0	0	0	0	1	0	1	0	0	0	0	1	1	0	0	0	0	1	0	1	0	1	1	0	1	0	1	1	1	0	1	0	0	1	0	0	0	1	0	0	0	0	0	1	1	1
maker_00001342	SAMBA_MAHSHURI_scf7180000032820	1	1	0	0	0	0	1	1	0	0	0	1	0	1	1	0	0	1	1	1	0	1	0	1	0	1	1	0	1	1	1	1	1	1	1	1	0	1	1	1	1	0	0	0	1	0	1	1
maker_00001494	SAMBA_MAHSHURI_scf7180000032937	0	0	0	0	0	0	1	0	0	0	0	0	0	0	0	0	0	0	0	0	0	0	0	0	0	0	1	0	0	1	0	0	0	0	0	1	0	0	0	1	0	0	0	0	1	0	0	1
maker_00001784	SAMBA_MAHSHURI_scf7180000032951	1	1	0	0	0	1	0	1	1	0	0	1	0	1	1	0	0	1	1	1	0	1	0	1	1	1	1	0	1	1	1	1	1	1	1	1	0	1	1	1	1	0	0	0	1	1	1	1
maker_00001721	SAMBA_MAHSHURI_scf7180000032999	0	0	0	0	0	0	0	0	0	0	0	0	0	0	0	0	0	0	0	0	0	0	0	0	0	0	0	0	0	0	0	0	0	0	0	1	0	0	0	0	0	0	0	0	0	0	0	0
maker_00001897	SAMBA_MAHSHURI_scf7180000033030	1	1	0	0	0	1	1	1	1	0	0	1	0	1	1	0	0	1	1	1	0	1	0	1	1	0	1	0	1	1	1	1	0	1	1	1	1	1	1	1	1	0	0	0	1	1	1	1
maker_00002097	SAMBA_MAHSHURI_scf7180000033107	1	1	0	1	0	1	1	1	1	0	0	1	1	1	1	0	1	1	1	1	1	1	1	1	1	1	1	0	1	1	1	1	1	1	0	1	0	1	1	1	1	0	0	1	1	1	1	1
maker_00001931	SAMBA_MAHSHURI_scf7180000033120	0	1	0	1	1	1	1	0	1	0	0	0	0	1	1	0	0	0	0	1	1	0	0	1	1	0	1	1	1	1	1	1	0	0	0	1	1	1	0	1	1	0	0	0	0	0	1	1
maker_00001486	SAMBA_MAHSHURI_scf7180000033140	0	0	0	0	0	1	1	0	1	0	0	0	0	1	0	0	0	0	0	1	0	0	0	0	1	0	1	0	1	1	0	1	1	0	0	1	0	0	0	1	1	1	0	0	1	1	1	1
maker_00002184	SAMBA_MAHSHURI_scf7180000033167	1	1	0	0	0	1	1	1	0	0	0	1	1	0	1	0	1	1	1	1	1	1	1	1	1	1	1	1	1	1	1	1	1	0	1	1	0	0	1	1	1	0	0	1	1	1	1	1
maker_00002243	SAMBA_MAHSHURI_scf7180000033181	0	0	0	0	0	1	0	0	1	0	0	0	0	0	0	0	0	1	1	0	0	1	0	1	0	1	0	0	0	0	0	0	0	0	1	1	0	0	1	0	1	0	0	0	0	0	1	0
maker_00002096	SAMBA_MAHSHURI_scf7180000033233	0	1	0	0	0	1	1	1	1	0	0	1	0	0	1	0	0	1	1	1	0	1	0	1	1	1	1	1	1	0	1	1	1	1	1	1	0	1	1	1	1	0	0	0	0	1	0	0
maker_00002198	SAMBA_MAHSHURI_scf7180000033265	1	1	0	0	0	1	1	1	1	0	0	1	0	1	1	0	0	1	1	1	0	1	0	1	1	1	1	0	1	1	1	1	1	1	0	1	0	1	1	1	1	0	0	0	1	1	1	1
maker_00001835	SAMBA_MAHSHURI_scf7180000033294	1	1	0	0	0	1	0	1	0	0	0	0	0	1	1	0	0	0	0	1	0	1	0	1	1	0	1	0	1	1	1	1	0	0	0	1	0	0	0	0	1	0	0	0	0	1	1	1
maker_00002148	SAMBA_MAHSHURI_scf7180000033342	1	0	0	0	0	1	0	0	1	0	0	0	0	1	0	0	0	1	0	1	0	0	0	0	0	1	0	0	1	1	1	1	0	0	0	1	0	1	1	0	1	0	0	0	1	1	1	0
maker_00002020	SAMBA_MAHSHURI_scf7180000033385	0	0	0	0	0	0	0	0	1	0	0	1	0	0	0	0	0	0	0	1	0	0	0	0	0	0	0	0	1	1	0	1	1	1	0	1	0	1	1	0	1	0	0	0	0	1	0	0
maker_00002570	SAMBA_MAHSHURI_scf7180000033506	0	0	0	0	0	0	0	0	0	0	0	0	0	0	0	0	0	0	0	0	0	0	0	0	0	0	0	0	0	1	1	0	0	1	0	1	0	0	0	0	1	0	1	0	0	0	0	0
maker_00002513	SAMBA_MAHSHURI_scf7180000033513	1	1	1	1	0	1	1	1	1	1	0	1	1	1	1	1	1	1	0	1	1	1	1	1	1	0	1	1	1	0	1	0	1	1	1	1	1	1	1	1	1	0	1	1	1	1	1	1
maker_00002469	SAMBA_MAHSHURI_scf7180000033705	0	0	1	1	0	1	0	0	0	1	0	0	1	0	0	0	1	0	0	1	1	1	0	0	1	0	0	0	0	0	0	0	0	1	0	1	0	0	1	0	0	1	0	1	0	0	0	0
maker_00002890	SAMBA_MAHSHURI_scf7180000033923	1	1	0	0	1	1	1	1	1	0	0	1	0	1	1	0	0	1	1	1	0	0	0	1	1	1	1	0	1	1	1	1	1	0	1	1	0	1	1	1	1	1	0	0	1	1	1	1
maker_00002681	SAMBA_MAHSHURI_scf7180000034084	0	0	1	1	1	0	0	1	0	0	0	0	1	0	0	0	1	0	0	0	0	0	1	0	0	0	0	0	0	1	0	1	0	0	0	1	0	1	0	0	0	0	1	1	1	0	0	1
maker_00003079	SAMBA_MAHSHURI_scf7180000034378	1	0	0	0	0	1	0	0	1	0	0	0	0	1	1	0	0	0	1	1	0	0	0	0	1	0	1	0	1	1	1	1	0	1	1	1	0	0	0	1	1	0	0	0	1	1	1	1
maker_00001587	SAMBA_MAHSHURI_scf7180000040083	1	1	0	0	0	1	1	1	1	0	0	1	0	1	1	0	0	1	1	1	0	1	0	1	1	1	1	0	1	1	1	1	1	1	1	1	0	1	1	1	1	0	0	0	1	1	1	1
maker_00002459	SAMBA_MAHSHURI_scf7180000040182	0	0	0	0	0	0	0	0	0	0	0	0	0	0	0	0	0	0	0	0	0	0	0	0	0	0	0	0	0	0	0	0	0	0	0	1	0	1	0	0	0	0	0	0	0	0	0	0
maker_00002029	SINTANE_DIOFOR_scf7180000032201	1	1	1	1	1	1	1	1	1	1	1	1	1	1	1	1	1	1	1	1	1	1	1	1	1	1	1	1	1	1	1	1	1	1	1	1	1	1	1	1	1	1	1	1	1	1	1	1
maker_00001989	SWARNA_scf7180000026576	0	0	0	0	0	0	0	0	0	0	0	0	0	0	0	0	0	0	0	0	0	0	0	0	0	0	0	0	0	1	1	0	0	0	0	0	0	0	0	0	0	0	0	0	0	0	0	0
maker_00002310	SWARNA_scf7180000028015	1	1	0	0	0	1	1	1	1	0	0	1	0	1	1	0	0	0	1	1	0	1	0	1	1	1	1	0	1	1	1	1	1	0	1	1	0	1	0	1	1	0	0	0	1	1	1	1
maker_00002794	SWARNA_scf7180000031683	0	0	0	0	0	0	0	0	0	0	0	0	0	0	0	0	0	0	1	0	0	0	0	0	0	0	0	0	1	1	0	0	0	0	1	0	0	0	0	0	1	0	0	0	1	0	0	0
maker_00000815	TAINAN_IKU_487_scf7180000003458	1	1	1	1	1	1	1	1	1	1	1	1	1	1	1	1	1	1	1	1	1	1	1	1	1	1	1	1	1	1	1	1	1	1	1	1	1	1	1	1	1	1	1	1	1	1	1	1
maker_00000817	TAINAN_IKU_487_scf7180000003458	1	1	1	1	1	1	1	0	1	1	1	1	1	0	0	1	1	1	1	1	1	1	1	1	1	1	1	1	1	1	1	1	0	1	1	0	0	1	1	1	1	1	1	1	0	1	1	1
maker_00001843	TAINAN_IKU_487_scf7180000003601	1	0	1	1	1	1	0	0	0	0	0	1	1	0	0	0	1	0	0	0	0	0	0	0	0	0	0	0	0	1	0	1	0	0	0	1	0	0	0	0	1	0	0	0	1	0	0	0
maker_00000923	TAINUNG_67_scf7180000006161	0	0	0	0	0	0	0	0	0	0	1	0	0	0	0	1	0	0	0	0	0	0	1	0	0	0	0	1	0	0	0	0	0	0	0	0	0	0	0	0	1	1	0	1	0	1	0	0
maker_00002786	TAINUNG_67_scf7180000006609	0	0	0	0	0	0	0	0	0	0	1	0	0	0	0	0	0	0	0	0	0	0	0	0	0	0	0	0	0	0	0	0	0	0	0	0	0	0	0	0	0	0	0	0	0	0	0	0
maker_00000005	TEQING_scf7180000052289	1	1	0	0	0	1	1	0	1	1	0	1	0	1	1	0	0	1	0	1	0	1	0	1	1	1	1	0	1	1	1	1	1	1	1	1	0	1	1	1	1	0	0	0	1	1	1	1
maker_00000006	TEQING_scf7180000052289	1	1	0	0	0	1	1	0	1	1	0	1	0	1	1	0	0	1	0	1	0	1	1	1	1	1	1	0	1	1	1	1	1	1	1	1	0	1	1	1	1	0	0	0	1	1	1	1
maker_00000008	TEQING_scf7180000052289	1	1	0	0	0	1	1	0	1	1	0	1	0	1	1	0	0	1	0	1	0	1	1	1	1	1	1	0	1	1	1	1	1	1	1	1	0	1	1	1	1	0	0	0	1	1	1	1
maker_00000234	TEQING_scf7180000052319	0	0	0	0	0	1	1	0	0	0	0	0	0	0	0	0	0	1	1	0	0	1	0	1	0	1	0	0	0	0	0	0	0	0	1	0	0	0	0	0	0	0	0	0	0	0	1	0
maker_00000377	TEQING_scf7180000052338	0	0	0	0	0	1	1	0	1	0	0	0	0	0	0	0	0	0	0	1	0	0	0	0	1	0	0	0	0	0	0	0	0	0	0	0	0	0	0	0	0	0	0	0	0	0	0	1
maker_00000874	TEQING_scf7180000052347	0	1	0	0	0	1	1	0	1	0	0	1	0	1	1	0	0	1	1	1	0	1	0	1	1	1	1	0	0	1	1	1	1	1	1	1	0	1	1	1	1	0	0	0	1	1	1	1
maker_00000152	TEQING_scf7180000052359	1	1	0	0	0	1	1	1	1	0	0	1	0	0	1	0	0	1	1	1	0	1	0	1	0	1	0	0	1	1	1	1	1	1	1	1	0	1	1	0	1	0	0	0	1	1	1	1
maker_00000441	TEQING_scf7180000052379	0	0	0	0	0	1	0	1	0	0	0	0	0	0	0	0	0	0	1	1	0	1	0	1	1	0	1	0	0	0	0	1	0	0	1	0	0	0	0	1	0	1	1	1	0	1	1	0
maker_00000338	TEQING_scf7180000052388	0	0	0	0	0	1	1	0	1	0	0	0	0	1	0	0	0	0	1	1	0	0	0	0	1	0	1	0	1	0	0	0	1	0	1	1	0	0	0	1	0	0	0	0	0	1	1	1
maker_00000213	TEQING_scf7180000052417	0	0	0	0	0	1	0	0	1	0	0	0	0	0	1	0	0	1	1	0	0	1	0	1	0	1	0	0	0	1	1	1	0	0	1	0	0	1	1	0	0	0	0	0	0	1	1	1
maker_00000214	TEQING_scf7180000052417	1	0	0	0	0	1	0	0	1	0	0	0	0	1	1	0	0	1	1	0	0	1	0	1	0	1	0	0	0	1	1	1	0	0	1	0	0	1	1	0	0	0	0	0	0	1	1	1
maker_00000531	TEQING_scf7180000052426	0	0	1	1	0	1	0	0	0	0	1	0	0	0	0	1	0	0	0	0	0	0	0	0	0	0	0	0	0	0	0	0	0	1	0	0	0	0	0	0	0	1	0	0	0	0	0	0
maker_00000596	TEQING_scf7180000052431	1	1	1	1	0	1	0	1	0	0	1	1	0	1	1	1	0	1	0	0	0	1	0	1	1	1	0	0	0	1	1	1	1	1	0	0	0	1	1	0	0	1	0	0	1	1	1	0
maker_00001004	TEQING_scf7180000052452	1	1	0	0	1	1	0	0	1	1	0	0	0	1	1	0	0	0	1	1	0	0	0	1	0	0	1	0	0	0	1	1	0	0	1	0	1	0	0	1	1	0	0	0	1	0	1	1
maker_00001072	TEQING_scf7180000052455	0	1	0	0	0	1	1	1	1	1	0	1	0	1	1	0	0	1	1	1	0	1	1	1	1	1	1	0	1	1	1	1	1	1	1	1	0	1	1	1	0	0	0	0	0	1	1	1
maker_00001560	TEQING_scf7180000052471	0	1	0	0	0	1	0	0	0	0	0	0	0	0	0	0	0	1	0	0	0	0	0	0	0	1	0	0	0	0	0	0	0	0	0	0	0	0	0	0	0	0	0	0	0	1	0	0
maker_00000570	TEQING_scf7180000052495	1	0	0	1	0	1	1	0	0	0	1	0	1	0	0	1	0	0	0	0	1	0	0	0	0	0	0	0	0	0	0	0	0	0	0	0	1	0	0	0	1	0	0	0	0	0	0	1
maker_00001193	TEQING_scf7180000052517	0	1	0	0	0	1	1	0	0	0	0	1	0	0	0	0	0	0	1	0	0	0	0	0	0	0	0	0	0	0	0	0	0	0	1	0	0	0	0	0	1	0	0	0	0	0	1	1
maker_00000711	TEQING_scf7180000052620	0	1	0	0	0	1	0	1	0	0	0	0	0	0	1	0	0	1	1	1	1	1	1	1	1	1	1	1	0	1	1	1	1	0	1	1	0	1	1	0	0	0	0	0	0	1	1	0
maker_00000819	TEQING_scf7180000052629	1	1	1	1	0	1	1	1	1	0	1	1	1	1	1	0	1	1	1	1	1	1	1	1	1	1	1	1	1	1	1	1	1	1	1	1	0	1	1	1	1	1	1	1	1	1	1	1
maker_00001449	TEQING_scf7180000052642	1	0	1	1	1	1	1	0	1	0	0	1	0	1	0	0	0	0	0	1	0	1	1	0	1	0	1	0	1	1	1	1	1	0	0	0	0	1	0	1	1	0	0	0	1	1	1	1
maker_00001431	TEQING_scf7180000052656	1	1	0	0	0	1	1	1	1	0	0	1	0	1	1	0	0	1	1	1	0	0	0	1	1	1	0	0	1	1	1	1	1	1	1	0	1	1	1	1	1	0	1	0	0	1	1	0
maker_00001489	TEQING_scf7180000052665	0	0	0	0	0	1	1	0	0	0	0	0	0	1	0	0	0	0	0	0	0	0	0	0	1	0	1	0	1	0	0	0	0	0	0	1	0	0	0	0	1	1	0	0	1	1	1	1
maker_00001044	TEQING_scf7180000052886	0	0	0	0	0	1	1	0	1	0	0	1	0	0	0	0	0	0	1	1	0	1	0	0	1	1	1	0	1	1	1	1	0	1	1	0	0	1	1	1	1	0	0	0	0	1	1	0
maker_00001766	TEQING_scf7180000052949	0	0	1	1	0	1	0	0	1	1	0	1	1	1	0	0	1	1	0	0	1	0	1	0	0	0	1	1	0	0	0	0	0	0	0	0	1	0	1	1	0	1	0	1	0	0	0	0
maker_00002256	TEQING_scf7180000052989	1	1	0	0	0	1	1	1	1	0	0	1	0	0	1	0	0	0	1	1	0	1	0	1	1	1	1	0	1	1	1	1	1	1	1	0	0	1	1	0	1	0	0	0	1	1	1	1
maker_00001306	TEQING_scf7180000053090	1	1	1	1	1	1	1	1	1	1	1	1	1	1	1	1	1	1	1	1	1	1	1	1	1	1	1	1	1	1	1	1	1	1	1	1	1	1	1	1	1	1	1	1	1	1	1	1
maker_00000805	TEQING_scf7180000053094	1	1	0	0	0	1	1	1	0	0	0	1	0	0	1	0	0	1	1	1	0	1	0	1	1	1	0	0	1	1	1	1	1	0	1	0	0	0	1	0	0	0	0	0	1	1	1	1
maker_00001384	TEQING_scf7180000053099	1	1	1	1	1	1	1	1	1	1	1	1	1	1	1	1	1	1	1	1	1	1	1	1	1	1	1	1	1	1	1	1	1	1	1	1	1	1	1	1	1	1	1	1	1	1	1	1
maker_00001879	TEQING_scf7180000053211	0	0	0	0	0	1	0	0	0	0	0	0	0	0	0	0	0	0	0	0	0	0	0	0	0	0	0	0	0	0	0	0	0	1	0	0	0	1	0	0	0	0	0	0	1	0	0	1
maker_00002138	TEQING_scf7180000053218	1	0	1	1	1	1	1	1	1	0	0	1	1	1	1	0	1	1	1	1	1	0	1	1	0	1	1	1	1	1	1	1	1	0	0	1	0	1	0	0	1	0	0	1	1	0	1	1
maker_00002139	TEQING_scf7180000053218	1	0	1	1	1	1	1	1	1	0	0	1	1	1	1	0	1	1	1	1	1	0	1	1	0	1	1	1	1	1	1	1	1	0	0	1	0	1	0	0	1	0	0	1	1	0	1	1
maker_00002803	TEQING_scf7180000053762	1	1	0	0	0	1	1	1	1	0	0	1	0	1	1	0	0	1	1	1	0	1	0	1	1	1	1	0	1	1	1	1	1	1	1	1	0	1	1	1	1	0	0	0	1	1	1	1
maker_00002053	TEQING_scf7180000053968	0	0	0	0	0	1	1	0	1	0	0	0	0	1	0	0	0	0	0	1	0	0	0	0	1	0	1	0	0	0	0	0	1	0	1	0	0	0	1	1	0	1	0	0	0	0	1	1
maker_00001348	TEQING_scf7180000053996	1	1	0	0	1	1	0	0	1	1	0	0	0	1	1	0	0	0	1	1	0	0	0	1	0	0	1	0	0	0	1	1	0	0	1	0	1	0	0	1	1	0	0	0	1	0	1	1
maker_00001349	TEQING_scf7180000053996	1	1	0	0	1	1	0	0	1	1	0	0	0	1	1	0	0	0	1	1	0	0	0	1	0	0	1	0	0	0	1	1	0	0	1	0	1	0	0	1	1	0	0	0	1	0	1	1
maker_00002478	TEQING_scf7180000054284	1	0	0	0	0	1	0	0	1	0	0	0	0	0	0	0	0	0	0	0	0	0	0	0	0	0	0	0	1	1	0	1	0	1	1	1	0	1	1	0	1	0	0	0	1	0	0	0
maker_00001648	TEQING_scf7180000054854	1	0	1	1	1	1	1	1	1	1	1	0	1	0	0	1	1	1	1	1	1	1	1	0	1	1	0	1	1	0	1	1	1	1	1	1	1	1	1	1	0	1	1	1	0	1	1	0
maker_00002789	TEQING_scf7180000055435	0	1	0	0	0	1	1	1	1	0	0	1	0	0	1	0	0	1	1	1	0	1	0	1	1	1	1	1	0	0	1	1	1	1	1	1	0	1	1	1	1	0	0	0	0	1	0	0
maker_00003033	TEQING_scf7180000055551	1	1	0	0	0	1	0	1	1	0	0	1	0	0	1	0	0	1	1	1	0	1	0	1	1	1	0	0	1	1	1	1	1	1	1	1	0	1	1	1	1	0	0	0	1	1	1	1
maker_00002408	TEQING_scf7180000056696	1	0	0	0	0	1	1	0	0	0	0	1	0	1	1	0	0	1	0	0	0	1	0	1	0	0	1	0	0	0	1	0	1	0	0	1	1	1	0	0	0	0	0	0	1	0	0	1
maker_00002409	TEQING_scf7180000056696	1	0	0	0	0	1	1	0	0	0	0	1	0	1	1	0	0	1	0	0	0	1	0	1	0	0	1	0	0	0	1	0	1	0	0	1	1	1	0	0	0	0	0	0	1	0	0	1
maker_00002544	TEQING_scf7180000056859	1	1	0	0	0	1	1	1	0	0	0	1	0	0	1	0	0	1	0	1	1	1	1	1	1	0	0	1	0	1	1	1	1	0	1	1	0	1	1	1	0	0	1	1	1	1	1	1
maker_00002241	TEQING_scf7180000059828	1	1	0	0	0	1	1	1	1	0	0	1	0	1	1	0	0	1	1	1	0	1	0	1	1	1	1	0	1	1	1	1	1	1	1	1	0	1	1	1	1	0	0	0	1	1	1	1
maker_00002220	TEQING_scf7180000059839	0	1	0	0	0	1	1	1	1	0	0	1	0	1	1	0	0	1	1	1	0	1	0	1	1	1	1	0	1	1	0	1	1	1	1	1	0	1	1	1	1	0	0	0	1	0	1	1
maker_00002261	TEQING_scf7180000059859	0	0	1	1	0	1	0	1	0	0	0	0	0	0	0	0	1	1	0	0	1	0	0	0	0	1	0	1	1	0	0	0	1	0	0	0	0	1	1	0	0	0	0	1	0	1	0	1
maker_00002348	TEQING_scf7180000059895	1	0	1	1	0	1	1	0	1	0	0	1	0	1	1	0	1	1	1	1	1	1	1	1	1	0	1	0	1	1	1	1	0	0	1	0	0	1	1	1	0	0	0	1	1	1	1	1
maker_00002464	TEQING_scf7180000059901	0	0	0	0	0	1	0	0	1	0	0	0	0	0	1	0	0	0	1	1	1	0	0	0	0	0	1	0	0	1	1	0	0	1	0	0	0	0	0	0	1	0	0	0	0	0	0	0
maker_00002274	TEQING_scf7180000060012	1	1	1	0	0	1	1	1	1	1	0	1	1	1	1	0	1	1	1	1	0	1	1	1	1	1	1	0	1	1	1	1	1	1	1	1	0	1	1	1	1	0	0	0	1	1	1	1
maker_00002831	TEQING_scf7180000060887	1	1	1	1	0	1	1	1	1	0	0	1	0	1	1	0	0	1	1	1	0	1	1	1	1	1	1	1	1	1	1	1	1	1	1	1	0	1	1	1	1	0	0	1	1	1	1	1
maker_00002939	TEQING_scf7180000061012	0	0	0	0	0	1	0	0	0	1	0	0	0	0	0	0	0	0	0	0	0	0	1	0	0	0	0	0	1	0	0	0	0	1	1	0	1	1	0	0	0	0	1	0	0	0	0	0
maker_00000845	TN1_scf7180000046136	1	1	1	0	0	0	0	1	0	0	1	1	0	0	1	1	1	1	1	0	1	1	1	1	0	1	0	1	1	1	1	1	0	1	1	1	1	0	1	0	0	0	1	1	1	0	0	0
maker_00001769	TN1_scf7180000046939	0	0	0	0	0	0	0	0	0	0	0	0	0	0	0	0	0	0	1	0	0	0	0	0	0	0	0	0	0	0	0	0	0	0	1	0	0	0	0	0	0	0	0	0	0	0	0	0
maker_00002265	TN1_scf7180000047673	1	1	0	0	0	1	1	1	1	0	0	1	0	1	1	0	0	1	1	1	0	1	0	1	1	1	1	0	1	1	1	1	1	1	1	1	0	1	1	1	0	0	0	0	1	1	1	1
maker_00002937	TODOROKIWASE_scf7180000005070	1	1	1	1	1	1	1	1	1	1	1	1	1	1	1	1	1	1	1	1	1	1	1	1	1	1	1	1	1	1	1	1	1	1	1	1	1	1	1	1	1	1	1	1	1	1	1	1
maker_00000210	V20B_scf7180000047724	1	1	1	1	1	1	0	1	0	1	1	1	1	1	1	1	1	1	1	1	1	1	1	1	1	1	1	1	1	1	1	1	1	0	0	1	1	0	1	1	1	1	1	1	1	0	1	1
maker_00001598	V20B_scf7180000047738	1	1	0	0	0	1	1	1	1	0	0	1	0	1	1	0	0	1	1	1	0	1	0	1	1	1	1	0	1	1	1	1	1	1	1	1	0	1	1	1	1	0	0	0	1	1	1	1
maker_00001479	V20B_scf7180000047768	0	0	0	0	0	1	0	0	0	0	0	0	0	0	0	0	0	1	1	0	0	1	0	1	0	1	0	0	0	0	0	0	0	0	1	0	0	0	0	0	0	0	0	0	0	0	1	0
maker_00001189	V20B_scf7180000047791	1	1	1	0	0	1	1	1	1	0	0	0	0	1	1	0	0	1	1	1	1	1	1	1	1	1	1	1	1	1	0	1	1	1	1	1	0	1	1	1	1	0	1	1	1	1	1	1
maker_00000050	V20B_scf7180000047814	1	1	1	1	0	1	1	1	1	0	0	1	1	1	1	0	1	1	1	1	1	1	1	1	1	1	1	1	1	1	1	1	1	1	1	1	1	1	1	1	0	1	1	1	1	1	1	1
maker_00001350	V20B_scf7180000047827	0	0	0	0	0	0	1	0	0	0	0	0	0	1	0	0	1	1	1	0	1	1	1	1	0	1	0	1	0	1	0	1	1	0	1	0	0	0	1	0	1	0	0	1	1	0	1	0
maker_00002072	V20B_scf7180000047838	0	1	0	0	0	1	1	1	1	0	0	1	0	1	1	0	0	1	1	1	0	1	0	1	1	1	1	0	0	1	1	1	1	0	1	1	0	0	1	1	1	0	0	1	1	1	1	1
maker_00002146	V20B_scf7180000047845	1	1	0	0	0	1	1	1	0	0	0	1	0	1	1	0	0	1	1	1	0	1	0	1	0	1	1	0	0	0	1	1	0	0	0	0	0	1	1	0	1	0	0	0	1	1	0	1
maker_00001791	V20B_scf7180000047935	0	0	0	0	0	1	1	1	1	0	0	1	0	0	0	0	0	1	1	1	0	1	0	1	1	1	1	0	1	1	0	1	1	0	0	1	0	1	1	1	1	0	0	0	0	1	0	1
maker_00002453	V20B_scf7180000047956	1	1	0	0	0	1	1	1	1	0	0	1	0	1	1	0	0	1	1	1	0	1	0	1	1	1	1	0	1	1	1	1	1	1	1	1	0	1	1	1	1	0	0	0	1	1	1	1
maker_00000529	V20B_scf7180000048076	1	1	1	1	0	1	1	1	1	1	0	1	1	1	1	0	1	1	1	1	1	1	1	1	1	1	1	1	1	0	1	1	1	1	1	0	1	1	1	1	0	1	1	1	1	0	1	1
maker_00000687	V20B_scf7180000048085	0	0	0	0	0	1	1	1	0	0	0	0	0	1	1	0	0	1	1	1	0	1	0	1	1	1	1	0	0	1	1	0	1	0	1	1	0	0	1	1	1	0	0	0	1	1	1	1
maker_00000831	V20B_scf7180000048093	1	1	1	1	1	1	1	1	1	1	1	1	1	1	1	1	1	1	1	1	1	1	1	1	1	1	1	1	1	1	1	1	1	1	1	1	1	1	1	1	1	1	1	1	1	1	1	1
maker_00000832	V20B_scf7180000048093	1	1	1	1	1	1	1	1	1	1	1	1	1	1	1	1	1	1	1	1	1	1	1	1	1	1	1	1	1	1	1	1	1	1	1	1	1	1	1	1	1	1	1	1	1	1	1	1
maker_00001467	V20B_scf7180000048108	0	0	0	0	0	1	1	1	1	0	0	1	1	1	0	0	0	1	1	1	0	1	1	1	1	1	1	0	1	1	0	1	1	1	1	1	0	1	1	1	1	0	0	0	1	1	1	1
maker_00002504	V20B_scf7180000048351	1	0	0	0	0	1	1	0	1	0	0	1	0	1	1	0	0	1	1	1	0	1	0	1	1	1	1	0	1	1	1	1	0	1	1	0	0	1	1	1	1	0	0	0	1	1	1	0
maker_00000166	V20B_scf7180000048633	0	1	0	0	1	1	0	1	0	0	0	0	0	0	0	0	0	1	0	0	1	0	0	0	0	1	0	1	0	1	0	1	0	0	0	0	1	0	1	0	1	0	1	1	0	0	0	0
maker_00000359	V20B_scf7180000048635	1	1	1	1	1	1	1	1	1	1	1	1	1	1	1	1	1	1	1	1	1	1	1	1	1	1	1	1	1	1	1	1	1	1	1	1	1	1	1	1	1	1	1	1	1	1	1	1
maker_00000304	V20B_scf7180000048636	1	0	1	1	0	0	1	0	0	0	0	1	1	1	0	0	1	1	1	1	0	1	1	1	0	1	0	0	1	0	0	1	1	0	1	1	0	1	1	0	1	0	0	0	1	0	1	1
maker_00000683	V20B_scf7180000048668	1	1	0	0	0	1	1	1	1	1	1	1	0	1	1	0	0	1	1	1	0	1	0	1	1	1	1	0	1	0	1	1	1	0	1	1	1	0	1	1	1	1	1	0	1	1	1	1
maker_00000645	V20B_scf7180000048686	0	1	0	0	0	0	1	0	1	0	0	1	0	0	0	1	0	1	1	1	0	1	0	1	0	1	0	0	1	1	0	1	1	1	1	1	1	1	0	0	1	1	0	0	1	1	0	1
maker_00000646	V20B_scf7180000048686	0	1	0	0	0	0	1	0	1	0	0	1	0	0	0	1	0	1	1	1	0	1	0	1	0	1	0	0	1	1	0	1	1	1	1	1	1	1	0	0	1	1	0	0	1	1	0	1
maker_00001663	V20B_scf7180000048714	1	1	0	0	0	1	1	1	1	0	0	1	0	1	1	0	0	1	1	1	0	1	0	1	1	1	1	0	1	1	1	1	1	1	0	1	0	1	1	1	1	0	0	0	1	1	1	1
maker_00002083	V20B_scf7180000048832	0	0	0	0	0	0	0	0	1	0	0	1	0	0	0	0	0	1	0	0	0	0	0	0	1	1	1	0	1	0	0	0	1	0	0	0	0	0	1	1	1	0	0	0	0	0	0	0
maker_00001604	V20B_scf7180000048857	0	0	1	0	0	0	0	0	0	0	0	1	1	0	0	0	0	1	0	1	0	1	0	0	0	1	0	0	1	1	0	0	1	0	0	0	0	0	1	0	1	0	0	1	0	0	0	1
maker_00002376	V20B_scf7180000048895	0	0	0	1	0	1	1	1	0	0	0	1	0	0	0	0	0	0	1	0	0	1	0	0	0	1	0	0	0	1	1	1	1	0	1	0	1	1	0	0	0	1	1	1	0	1	0	1
maker_00001029	V20B_scf7180000050503	0	1	0	0	0	0	0	1	0	0	0	0	0	0	0	0	0	0	0	0	0	0	0	0	0	1	0	0	1	0	0	0	1	1	0	0	0	0	0	0	0	0	0	0	0	0	0	0
maker_00000896	V20B_scf7180000050527	0	0	0	0	0	0	1	1	1	1	0	0	0	1	1	0	0	1	1	1	0	1	0	1	0	1	0	0	1	0	0	1	1	1	1	0	0	1	1	0	0	0	0	0	1	0	0	1
maker_00000907	V20B_scf7180000050541	1	1	0	0	0	1	1	1	1	0	0	1	0	1	1	0	0	1	1	1	0	0	0	1	1	1	1	0	1	1	1	1	1	0	1	1	0	0	1	1	1	0	0	0	1	1	1	1
maker_00001334	V20B_scf7180000050575	1	1	0	0	0	1	1	1	1	0	0	1	0	1	1	0	0	1	1	1	1	1	0	1	1	1	1	1	1	1	1	1	1	1	0	1	0	1	1	1	1	0	1	1	1	0	0	1
maker_00001657	V20B_scf7180000050696	0	1	0	0	0	1	1	1	0	0	0	1	0	1	1	0	0	1	1	0	0	1	0	1	0	1	0	0	0	0	0	1	1	0	1	1	0	1	1	0	1	0	0	0	0	0	0	1
maker_00001582	V20B_scf7180000050858	0	0	0	1	0	1	1	1	0	0	0	0	0	0	0	0	0	1	1	0	0	1	0	0	0	1	1	0	0	0	0	0	1	0	0	0	0	0	1	1	1	0	0	0	1	1	0	1
maker_00002336	V20B_scf7180000051081	1	1	0	0	0	1	1	1	1	0	0	1	0	1	1	0	0	1	1	1	0	1	0	1	1	1	1	0	1	1	1	1	1	1	1	1	0	1	1	1	1	0	0	0	1	1	1	1
maker_00002436	V20B_scf7180000051111	1	1	0	0	0	0	1	1	1	0	0	1	0	1	1	0	0	1	1	1	0	1	0	1	1	1	1	0	1	0	1	1	1	1	1	1	0	1	1	1	1	0	0	0	0	1	0	1
maker_00002358	V20B_scf7180000051301	1	1	0	0	0	1	1	1	0	0	0	1	0	0	1	0	0	1	1	1	0	1	0	1	1	1	1	0	1	1	1	1	1	1	1	1	0	1	1	1	1	0	1	0	1	1	1	1
maker_00002683	V20B_scf7180000051465	1	1	0	1	1	1	1	1	1	1	1	1	1	1	1	0	1	1	1	1	0	1	1	1	0	1	1	1	1	0	1	1	1	1	1	1	0	1	1	1	0	0	1	0	1	1	1	1
maker_00000559	V20B_scf7180000056116	0	1	0	0	0	0	0	1	0	1	0	1	0	0	0	0	0	1	0	0	0	1	0	0	0	1	0	0	1	0	0	0	1	0	1	0	1	0	1	0	1	1	1	0	0	0	0	0
maker_00001379	V20B_scf7180000056137	0	1	0	0	0	0	0	0	1	0	0	1	0	0	0	0	0	1	1	0	0	0	0	0	1	1	1	0	0	0	0	0	0	0	1	1	0	0	1	1	0	0	0	0	0	1	0	0
maker_00002422	V20B_scf7180000056235	0	0	0	0	0	1	0	0	0	0	0	0	0	1	1	0	0	1	1	0	0	1	0	1	0	1	0	0	0	1	1	0	0	1	1	0	0	1	1	0	0	0	0	0	0	1	1	1
maker_00001981	VANDANA_scf7180000068772	1	1	0	0	0	1	1	1	1	0	0	1	0	1	1	0	0	1	1	1	0	1	0	1	1	1	1	0	1	1	0	1	1	1	1	1	0	1	1	1	1	0	0	0	1	1	1	1
maker_00001982	VANDANA_scf7180000068772	1	1	0	0	0	1	1	1	1	0	0	1	0	1	1	0	0	1	1	1	0	1	0	1	1	1	1	0	1	1	0	1	1	1	1	1	0	1	1	1	1	0	0	0	1	1	1	1
maker_00001908	VANDANA_scf7180000068796	0	0	0	0	0	0	0	0	0	0	0	0	0	0	0	0	0	0	0	0	0	0	0	0	0	0	0	0	1	0	0	0	0	1	1	0	0	1	0	0	0	0	0	0	0	0	0	0
maker_00000454	WUYUGENG3_scf7180000010601	0	0	1	1	0	0	0	1	1	1	0	0	1	1	1	0	1	1	0	0	1	1	1	1	1	1	1	1	1	0	1	1	1	1	1	0	1	1	1	1	0	0	1	1	0	0	0	0
maker_00000674	WUYUGENG3_scf7180000010617	1	1	0	0	1	1	0	0	1	1	0	0	0	1	1	0	0	0	1	1	0	0	0	1	0	0	1	0	0	0	1	1	0	0	1	0	1	0	0	1	1	0	0	0	1	0	1	1
maker_00000862	WUYUGENG3_scf7180000010625	1	1	1	1	0	1	1	0	1	1	0	1	1	1	0	0	1	1	1	1	1	1	1	1	1	1	1	1	1	1	1	1	1	1	1	1	0	1	1	1	1	1	1	1	1	1	1	1
maker_00000408	WUYUGENG3_scf7180000010636	0	1	0	0	1	0	0	1	0	1	1	0	0	0	0	0	0	0	0	0	1	0	0	0	0	1	0	0	0	0	0	0	0	0	0	0	0	0	0	0	0	1	1	1	1	0	0	0
maker_00000414	WUYUGENG3_scf7180000010649	0	1	1	1	0	1	1	1	1	1	0	1	1	1	1	1	1	0	0	1	1	1	1	1	1	1	1	1	1	1	1	1	1	0	1	1	1	1	0	1	1	1	1	1	1	1	1	1
maker_00001285	WUYUGENG3_scf7180000010731	0	0	0	0	0	0	0	0	0	1	0	0	0	0	0	0	0	0	0	1	1	0	1	0	0	0	0	1	1	0	0	0	0	0	0	0	1	1	0	1	0	0	0	1	0	0	0	0
maker_00001522	WUYUGENG3_scf7180000010759	0	0	1	0	1	0	1	1	0	1	1	0	1	1	0	0	1	1	0	0	0	1	1	0	0	0	0	1	0	0	0	0	0	1	0	0	0	0	0	0	0	0	1	0	0	0	0	0
maker_00002287	WUYUGENG3_scf7180000010795	0	0	1	1	0	0	0	0	0	1	0	0	0	0	0	0	0	0	0	0	0	0	0	0	0	0	0	0	0	0	0	1	0	0	0	0	0	1	0	0	0	1	0	0	0	0	0	0
maker_00001606	WUYUGENG3_scf7180000010815	0	1	0	0	0	0	1	0	0	1	0	1	0	1	1	1	0	0	0	0	0	0	0	0	0	0	1	0	0	0	0	0	0	1	1	0	0	0	0	0	0	0	0	0	0	0	0	0
maker_00001954	WUYUGENG3_scf7180000010839	0	0	0	0	0	1	0	0	1	1	0	0	0	0	0	0	0	0	0	0	0	0	0	0	1	0	0	0	0	0	0	0	0	0	0	0	0	0	0	1	0	1	1	0	0	1	0	1
maker_00001825	WUYUGENG3_scf7180000010865	0	0	1	1	1	0	0	0	0	1	0	1	1	0	0	0	1	1	0	0	1	1	0	1	1	1	0	1	0	0	0	0	1	0	0	0	1	0	1	0	0	0	1	0	1	0	0	0
maker_00002522	WUYUGENG3_scf7180000010965	1	1	0	0	0	1	1	1	1	1	0	0	0	1	1	0	0	1	1	1	0	1	0	1	1	0	1	0	1	1	0	1	1	1	1	1	0	1	1	1	1	0	0	0	1	1	1	1
maker_00001197	WUYUGENG3_scf7180000011035	1	1	1	1	1	1	1	1	1	1	1	1	1	1	1	1	1	1	1	1	1	1	1	1	1	1	1	1	1	1	1	0	1	1	1	1	1	1	1	1	1	1	1	1	1	1	1	1
maker_00000868	WUYUGENG3_scf7180000011038	1	1	1	1	1	1	1	0	1	1	1	1	1	0	0	1	1	1	1	1	1	1	1	0	1	1	1	1	1	1	1	1	0	1	1	1	0	1	1	1	1	1	1	1	1	1	1	1
maker_00000871	WUYUGENG3_scf7180000011038	1	1	1	1	1	1	1	1	1	1	1	1	1	1	1	1	1	1	1	1	1	1	1	1	1	1	1	1	1	1	1	1	1	1	1	1	1	1	1	1	1	1	1	1	1	1	1	1
maker_00000726	ZHONG9A_scf7180000032096	0	0	0	0	0	0	0	1	0	0	0	0	0	0	0	0	0	1	0	0	0	1	0	0	0	0	0	0	0	0	0	0	1	0	0	1	0	0	1	0	1	0	0	0	0	1	0	0
maker_00001824	ZHONG9A_scf7180000032107	0	0	0	0	0	1	1	1	1	0	0	1	0	0	0	0	0	1	1	1	0	1	0	1	1	1	1	0	1	1	0	1	1	1	1	1	0	1	1	1	0	0	0	0	1	1	1	1
maker_00000513	ZHONG9A_scf7180000032240	0	0	0	0	0	0	0	0	1	0	0	0	0	0	0	0	0	0	0	0	0	0	0	0	0	0	0	0	0	0	0	0	1	0	0	0	0	0	0	0	0	0	0	0	0	0	0	0
maker_00001470	ZHONG9A_scf7180000032269	1	1	1	1	1	1	1	1	1	0	0	1	0	1	1	0	1	1	0	1	1	1	1	1	1	1	1	1	1	1	1	1	1	1	1	1	0	1	1	1	1	0	1	1	1	1	1	1
maker_00000341	ZHONG9A_scf7180000032324	0	0	0	0	0	0	0	1	0	0	0	0	0	0	0	0	0	0	0	0	0	0	0	0	0	0	0	0	0	1	1	1	1	0	1	0	0	1	0	0	0	0	0	0	0	1	1	1
maker_00001875	ZHONG9A_scf7180000032432	0	0	0	0	0	0	0	0	1	0	0	0	0	0	0	0	0	0	0	0	0	0	0	0	0	0	0	0	1	0	0	0	1	1	0	0	0	0	0	0	0	0	0	0	0	0	0	0
maker_00000506	ZHONG9A_scf7180000032524	0	1	0	0	0	1	0	1	0	0	0	1	0	1	1	0	0	1	1	1	0	0	0	1	1	1	1	0	1	1	1	1	1	1	1	1	0	1	1	1	1	0	0	0	1	1	1	1
maker_00000987	ZHONG9A_scf7180000032571	0	1	0	0	0	0	0	0	1	0	0	1	0	0	0	0	0	1	1	0	0	0	0	0	1	1	1	0	0	0	0	0	1	0	1	1	0	0	1	1	0	0	0	0	0	1	0	0
maker_00000256	ZHONG9A_scf7180000032864	0	1	0	0	0	1	1	1	1	1	0	0	0	1	1	0	0	1	1	1	0	1	1	1	1	1	1	0	1	1	0	1	1	1	1	1	0	1	1	1	1	0	1	0	1	1	1	1
maker_00001848	ZHONG9A_scf7180000032948	0	0	0	0	0	0	0	0	0	0	0	0	0	0	0	0	0	0	0	0	0	0	0	0	0	0	0	0	0	0	0	0	1	0	0	0	0	0	0	0	0	0	0	0	0	0	1	0
maker_00001984	ZHONG9A_scf7180000033000	0	1	0	1	0	1	0	1	1	0	0	1	0	1	1	0	0	1	0	1	0	1	0	1	1	1	1	1	0	1	1	1	1	0	1	1	0	1	1	1	0	0	0	0	1	0	1	1
maker_00001985	ZHONG9A_scf7180000033000	0	1	0	1	0	1	0	1	1	0	0	1	0	1	1	0	0	1	1	1	0	1	0	1	1	1	1	1	1	1	1	1	1	0	1	1	0	1	1	1	0	0	0	0	1	0	1	1
maker_00002161	ZHONG9A_scf7180000033967	1	1	0	0	0	1	1	1	1	0	0	0	0	0	1	0	0	1	1	1	0	1	0	1	0	1	1	0	1	0	1	1	1	1	1	0	0	1	1	1	1	0	0	0	1	0	1	1
maker_00002952	ZHONG9A_scf7180000034296	1	1	1	1	1	1	1	1	1	1	1	1	1	1	1	1	1	1	1	1	1	1	1	1	1	1	1	1	1	1	1	1	1	1	1	1	1	1	1	1	1	1	1	1	1	1	1	1
maker_00002423	ZHONG9A_scf7180000034337	1	1	0	0	0	1	1	1	1	0	0	1	0	1	1	0	0	1	1	1	0	1	0	1	1	1	1	0	1	0	1	1	1	1	1	1	0	0	1	1	1	0	0	0	1	1	1	1
maker_00002575	ZHONG9A_scf7180000034542	1	1	1	0	0	1	1	1	0	0	0	1	0	1	1	0	1	1	1	1	0	1	0	1	1	1	1	0	1	1	1	1	1	1	1	1	0	1	1	1	1	0	0	0	1	1	1	1
Os01t0100100	chr01	1	1	1	1	1	1	1	1	1	1	1	1	1	1	1	1	1	1	1	1	1	1	1	1	1	1	1	1	1	1	1	1	1	1	1	1	1	1	1	1	1	1	1	1	1	1	1	1
Os01t0100200	chr01	1	1	1	1	1	1	1	1	1	1	1	1	1	1	1	1	1	1	1	1	1	1	1	1	1	1	1	1	1	1	1	1	1	1	1	1	1	1	1	1	1	1	1	1	1	1	1	1
Os01t0100300	chr01	1	1	1	1	1	1	1	1	1	1	1	1	1	1	1	1	1	1	1	1	1	1	1	1	1	1	1	1	1	1	1	1	1	1	1	1	1	1	1	1	1	1	1	1	1	1	1	1
Os01t0100400	chr01	1	1	1	1	1	1	1	1	1	1	1	1	1	1	1	1	1	1	1	1	1	1	1	1	1	1	1	1	1	1	1	1	1	1	1	1	1	1	1	1	1	1	1	1	1	1	1	1
Os01t0100466	chr01	1	1	1	1	1	1	1	1	1	1	1	1	1	1	1	1	1	1	1	1	1	1	1	1	1	1	1	1	1	1	1	1	1	1	1	1	1	1	1	1	1	1	1	1	1	1	1	1
Os01t0100500	chr01	1	1	1	1	1	1	1	1	1	1	1	1	1	1	1	1	1	1	1	1	1	1	1	1	1	1	1	1	1	1	1	1	1	1	1	1	1	1	1	1	1	1	1	1	1	1	1	1
Os01t0100600	chr01	1	1	1	1	1	1	1	1	1	1	1	1	1	1	1	1	1	1	1	1	1	1	1	1	1	1	1	1	1	1	1	1	1	1	1	1	1	1	1	1	1	1	1	1	1	1	1	1
Os01t0100650	chr01	1	1	1	1	1	1	1	1	1	1	1	1	1	1	1	1	1	1	1	1	1	1	1	1	1	1	1	1	1	1	1	1	1	1	1	1	1	1	1	1	1	1	1	1	1	1	1	1
Os01t0100700	chr01	1	1	1	1	1	1	1	1	1	1	1	1	1	1	1	1	1	1	1	1	1	1	1	1	1	1	1	1	1	1	1	1	1	1	1	1	1	1	1	1	1	1	1	1	1	1	1	1
Os01t0100800	chr01	1	1	1	1	1	1	1	1	1	1	1	1	1	1	1	1	1	1	1	1	1	1	1	1	1	1	1	1	1	1	1	1	1	1	1	1	1	1	1	1	1	1	1	1	1	1	1	1
Os01t0100900	chr01	1	1	1	1	1	1	1	1	1	1	1	1	1	1	1	1	1	1	1	1	1	1	1	1	1	1	1	1	1	1	1	1	1	1	1	1	1	1	1	1	1	1	1	1	1	1	1	1
Os01t0101150	chr01	1	1	1	1	1	1	1	1	1	1	1	1	1	1	1	1	1	1	1	1	1	1	1	1	1	1	1	1	1	1	1	1	1	1	1	1	1	1	1	1	1	1	1	1	1	1	1	1
Os01t0101175	chr01	1	1	1	1	1	1	1	1	1	1	1	1	1	1	1	1	1	1	1	1	1	1	1	1	1	1	1	1	1	1	1	1	1	1	1	1	1	1	1	1	1	1	1	1	1	1	1	1
Os01t0101200	chr01	1	1	1	1	1	1	1	1	1	1	1	1	1	1	1	1	1	1	1	1	1	1	1	1	1	1	1	1	1	1	1	1	1	1	1	1	1	1	1	1	1	1	1	1	1	1	1	1
Os01t0101300	chr01	1	1	1	1	1	1	1	1	1	1	1	1	1	1	1	1	1	1	1	1	1	1	1	1	1	1	1	1	1	1	1	1	1	1	1	1	1	1	1	1	1	1	1	1	1	1	1	1
Os01t0101600	chr01	1	1	1	1	1	1	1	1	1	1	1	1	1	1	1	1	1	1	1	1	1	1	1	1	1	1	1	1	1	1	1	1	1	1	1	1	1	1	1	1	1	1	1	1	1	1	1	1
Os01t0101700	chr01	1	1	1	1	1	1	1	1	1	1	1	1	1	1	1	1	1	1	1	1	1	1	1	1	1	1	1	1	1	1	1	1	1	1	1	1	1	1	1	1	1	1	1	1	1	1	1	1
Os01t0101800	chr01	1	1	1	1	1	1	1	1	1	1	1	1	1	1	1	1	1	1	1	1	1	1	1	1	1	1	1	1	1	1	1	1	1	1	1	1	1	1	1	1	1	1	1	1	1	1	1	1
Os01t0101850	chr01	1	1	1	1	1	1	1	1	1	1	1	1	1	1	1	1	1	1	1	1	1	1	1	1	1	1	1	1	1	1	1	1	1	1	1	1	1	1	1	1	1	1	1	1	1	1	1	1
Os01t0101900	chr01	1	1	1	1	1	1	1	1	1	1	1	1	1	1	1	1	1	1	1	1	1	1	1	1	1	1	1	1	1	1	1	1	1	1	1	1	1	1	1	1	1	1	1	1	1	1	1	1
Os01t0102000	chr01	1	1	1	1	1	1	1	1	1	1	1	1	1	1	1	1	1	1	1	1	1	1	1	1	1	1	1	1	1	1	1	1	1	1	1	1	1	1	1	1	1	1	1	1	1	1	1	1
Os01t0102300	chr01	1	1	1	1	1	1	1	1	1	1	1	1	1	1	1	1	1	1	1	1	1	1	1	1	1	1	1	1	1	1	1	1	1	1	1	1	1	1	1	1	1	1	1	1	1	1	1	1
Os01t0102400	chr01	1	1	1	1	1	1	1	1	1	1	1	1	1	1	1	1	1	1	1	1	1	1	1	1	1	1	1	1	1	1	1	1	1	1	1	1	1	1	1	1	1	1	1	1	1	1	1	1
Os01t0102500	chr01	1	1	1	1	1	1	1	1	1	1	1	1	1	1	1	1	1	1	1	1	1	1	1	1	1	1	1	1	1	1	1	1	1	1	1	1	1	1	1	1	1	1	1	1	1	1	1	1
Os01t0102600	chr01	1	1	1	1	1	1	1	1	1	1	1	1	1	1	1	1	1	1	1	1	1	1	1	1	1	1	1	1	1	1	1	1	1	1	1	1	1	1	1	1	1	1	1	1	1	1	1	1
Os01t0102700	chr01	1	1	1	1	1	1	1	1	1	1	1	1	1	1	1	1	1	1	1	1	1	1	1	1	1	1	1	1	1	1	1	1	1	1	1	1	1	1	1	1	1	1	1	1	1	1	1	1
Os01t0102800	chr01	1	1	1	1	1	1	1	1	1	1	1	1	1	1	1	1	1	1	1	1	1	1	1	1	1	1	1	1	1	1	1	1	1	1	1	1	1	1	1	1	1	1	1	1	1	1	1	1
Os01t0102850	chr01	1	1	1	1	1	1	1	1	1	1	1	1	1	1	1	1	1	1	1	1	1	1	1	1	1	1	1	1	1	1	1	1	1	1	1	1	1	1	1	1	1	1	1	1	1	1	1	1
Os01t0102900	chr01	1	1	1	1	1	1	1	1	1	1	1	1	1	1	1	1	1	1	1	1	1	1	1	1	1	1	1	1	1	1	1	1	1	1	1	1	1	1	1	1	1	1	1	1	1	1	1	1
Os01t0103000	chr01	1	1	1	1	1	1	1	1	1	1	1	1	1	1	1	1	1	1	1	1	1	1	1	1	1	1	1	1	1	1	1	1	1	1	1	1	1	1	1	1	1	1	1	1	1	1	1	1
Os01t0103050	chr01	1	1	1	1	1	1	1	1	1	1	1	1	1	1	1	1	1	1	1	1	1	1	1	1	1	1	1	1	1	1	1	1	1	1	1	1	1	1	1	1	1	1	1	1	1	1	1	1
Os01t0103075	chr01	1	1	1	1	1	1	1	1	1	1	1	1	1	1	1	1	1	1	1	1	1	1	1	1	1	1	1	1	1	1	1	1	1	1	1	1	1	1	1	1	1	1	1	1	1	1	1	1
Os01t0103100	chr01	1	1	1	1	1	1	1	1	1	1	1	1	1	1	1	1	1	1	1	1	1	1	1	1	1	1	1	1	1	1	1	1	1	1	1	1	1	1	1	1	1	1	1	1	1	1	1	1
Os01t0103400	chr01	1	1	1	1	1	1	1	0	1	1	1	0	1	1	1	1	1	0	1	1	1	0	1	1	1	1	1	1	1	1	1	1	0	1	1	1	1	0	1	1	1	1	1	1	1	1	1	1
Os01t0103600	chr01	1	1	1	1	1	1	1	1	1	1	1	1	1	1	1	1	1	1	1	1	1	1	1	1	1	1	1	1	1	1	1	1	1	1	1	1	1	1	1	1	1	1	1	1	1	1	1	1
Os01t0103650	chr01	1	1	1	1	1	1	1	1	1	1	1	1	1	1	1	1	1	1	1	1	1	1	1	1	1	1	1	1	1	1	1	1	1	1	1	1	1	1	1	1	1	1	1	1	1	1	1	1
Os01t0103700	chr01	1	1	1	1	1	1	1	1	1	1	1	1	1	1	1	1	1	1	1	1	1	1	1	1	1	1	1	1	1	1	1	1	1	1	1	1	1	1	1	1	1	1	1	1	1	1	1	1
Os01t0103800	chr01	1	1	1	1	1	1	1	1	1	1	1	1	1	1	1	1	1	1	1	1	1	1	1	1	1	1	1	1	1	1	1	1	1	1	1	1	1	1	1	1	1	1	1	1	1	1	1	1
Os01t0103900	chr01	1	1	1	1	1	1	1	1	1	1	1	1	1	1	1	1	1	1	1	1	1	1	1	1	1	1	1	1	1	1	1	1	1	1	1	1	1	1	1	1	1	1	1	1	1	1	1	1
Os01t0104000	chr01	1	1	1	1	1	1	1	1	1	1	1	1	1	1	1	1	1	1	1	1	1	1	1	1	1	1	1	1	1	1	1	1	1	1	1	1	1	1	1	1	1	1	1	1	1	1	1	1
Os01t0104100	chr01	1	1	1	1	1	1	1	1	1	1	1	1	1	1	1	1	1	1	1	1	1	1	1	1	1	1	1	1	1	1	1	1	1	1	1	1	1	1	1	1	1	1	1	1	1	1	1	1
Os01t0104200	chr01	1	1	1	1	1	1	1	1	1	1	1	1	1	1	1	1	1	1	1	1	1	1	1	1	1	1	1	1	1	1	1	1	1	1	1	1	1	1	1	1	1	1	1	1	1	1	1	1
Os01t0104350	chr01	1	1	1	1	1	1	1	1	1	1	1	1	1	1	1	1	1	1	1	1	1	1	1	1	1	1	1	1	1	1	1	1	1	1	1	1	1	1	1	1	1	1	1	1	1	1	1	1
Os01t0104400	chr01	1	1	1	1	1	1	1	1	1	1	1	1	1	1	1	1	1	1	1	1	1	1	1	1	1	1	1	1	1	1	1	1	1	1	1	1	1	1	1	1	1	1	1	1	1	1	1	1
Os01t0104500	chr01	1	1	1	1	1	1	1	1	1	1	1	1	1	1	1	1	1	1	1	1	1	1	1	1	1	1	1	1	1	1	1	1	1	1	1	1	1	1	1	1	1	1	1	1	1	1	1	1
Os01t0104600	chr01	1	1	1	1	1	1	1	1	1	1	1	1	1	1	1	1	1	1	1	1	1	1	1	1	1	1	1	1	1	1	1	1	1	1	1	1	1	1	1	1	1	1	1	1	1	1	1	1
Os01t0104800	chr01	1	1	1	1	1	1	1	1	1	1	1	1	1	1	1	1	1	1	1	1	1	1	1	1	1	1	1	1	1	1	1	1	1	1	1	1	1	1	1	1	1	1	1	1	1	1	1	1
Os01t0104900	chr01	1	1	1	1	1	1	1	1	1	1	1	1	1	1	1	1	1	1	0	1	1	1	1	1	1	0	1	1	1	1	1	1	1	1	1	1	1	1	1	1	1	1	1	1	1	0	1	1
Os01t0105300	chr01	1	1	1	1	1	1	1	1	1	1	1	1	1	1	1	1	1	1	1	1	1	1	1	1	1	1	1	1	1	1	1	1	1	1	1	1	1	1	1	1	1	1	1	1	1	1	1	1
Os01t0105400	chr01	1	1	1	1	1	1	1	1	0	1	1	1	1	1	1	1	1	1	1	1	1	1	1	1	1	1	1	1	1	1	1	1	1	0	1	1	1	1	1	1	1	1	1	1	1	1	1	1
Os01t0105700	chr01	1	1	1	1	1	1	1	1	1	1	1	1	1	1	1	1	1	1	1	1	1	1	1	1	1	1	1	1	1	1	1	1	1	1	1	1	1	1	1	1	1	1	1	1	1	1	1	1
Os01t0105800	chr01	1	1	1	1	1	1	1	1	1	1	1	1	1	1	1	1	1	1	1	1	1	1	1	1	1	1	1	1	1	1	1	1	1	1	1	1	1	1	1	1	1	1	1	1	1	1	1	1
Os01t0105900	chr01	1	1	1	1	1	1	1	1	1	1	1	1	1	1	1	1	1	1	1	1	1	1	1	1	1	1	1	1	1	1	1	1	1	1	1	1	1	1	1	1	1	1	1	1	1	1	1	1
Os01t0106200	chr01	1	1	1	1	1	1	1	1	1	1	1	1	1	1	1	1	1	1	1	1	1	1	1	1	1	1	1	1	1	1	1	1	1	1	1	1	1	1	1	1	1	1	1	1	1	1	1	1
Os01t0106300	chr01	1	1	1	1	1	1	1	1	1	1	1	1	1	1	1	1	1	1	1	1	1	1	1	1	1	1	1	1	1	1	1	1	1	1	1	1	1	1	1	1	1	1	1	1	1	1	1	1
Os01t0106400	chr01	1	1	1	1	1	1	1	1	1	1	1	1	1	1	1	1	1	1	1	1	1	1	1	1	1	1	1	1	1	1	1	1	1	1	1	1	1	1	1	1	1	1	1	1	1	1	1	1
Os01t0106500	chr01	1	1	1	1	1	1	1	1	1	1	1	1	1	1	1	1	1	1	1	1	1	1	1	1	1	1	1	1	1	1	1	1	1	1	1	1	1	1	1	1	1	1	1	1	1	1	1	1
Os01t0106600	chr01	1	1	1	1	1	1	1	1	1	1	1	1	1	1	1	1	1	1	1	1	1	1	1	1	1	1	1	1	1	1	1	1	1	1	1	1	1	1	1	1	1	1	1	1	1	1	1	1
Os01t0106700	chr01	1	1	1	1	1	1	1	1	1	1	1	1	1	1	1	1	1	1	1	1	1	1	1	1	1	1	1	1	1	1	1	1	1	1	1	1	1	1	1	1	1	1	1	1	1	1	1	1
Os01t0106750	chr01	1	1	1	1	1	1	1	1	1	1	1	1	1	1	1	1	1	1	1	1	1	1	1	1	1	1	1	1	1	1	1	1	1	1	1	1	1	1	1	1	1	1	1	1	1	1	1	1
Os01t0106800	chr01	1	1	1	1	1	1	1	1	1	1	1	1	1	1	1	1	1	1	1	1	1	1	1	1	1	1	1	1	1	1	1	1	1	1	1	1	1	1	1	1	1	1	1	1	1	1	1	1
Os01t0106900	chr01	1	1	1	1	1	1	1	1	1	1	1	1	1	1	1	1	1	1	1	1	1	1	1	1	1	1	1	1	1	1	1	1	1	1	1	1	1	1	1	1	1	1	1	1	1	1	1	1
Os01t0107000	chr01	1	1	1	1	1	1	1	1	1	1	1	1	1	1	1	1	1	1	1	1	1	1	1	1	1	1	1	1	1	1	1	1	1	1	1	1	1	1	1	1	1	1	1	1	1	1	1	1
Os01t0107400	chr01	1	1	1	1	1	1	1	1	1	1	1	1	1	1	1	1	1	1	1	1	1	1	1	1	1	1	1	1	1	1	1	1	1	1	1	1	1	1	1	1	1	1	1	1	1	1	1	1
Os01t0107700	chr01	1	1	1	1	1	1	1	1	1	1	1	1	1	1	1	1	1	1	1	1	1	1	1	1	1	1	1	1	1	1	1	1	1	1	1	1	1	1	1	1	1	1	1	1	1	1	1	1
Os01t0107750	chr01	1	1	1	1	1	1	1	1	1	1	1	1	1	1	1	1	1	1	1	1	1	1	1	1	1	1	1	1	1	1	1	1	1	1	1	1	1	1	1	1	1	1	1	1	1	1	1	1
Os01t0107801	chr01	1	1	1	1	1	1	1	1	1	1	1	1	1	1	1	1	1	1	1	1	1	1	1	1	1	1	1	1	1	1	1	1	1	1	1	1	1	1	1	1	1	1	1	1	1	1	1	1
Os01t0107900	chr01	1	1	1	1	1	1	1	1	1	1	1	1	1	1	1	1	1	1	1	1	1	1	1	1	1	1	1	1	1	1	1	1	1	1	1	1	1	1	1	1	1	1	1	1	1	1	1	1
Os01t0108000	chr01	1	1	1	1	1	1	1	1	1	1	1	1	1	1	1	1	1	1	1	1	1	1	1	1	1	1	1	1	1	1	1	1	1	1	1	1	1	1	1	1	1	1	1	1	1	1	1	1
Os01t0108200	chr01	1	1	1	1	1	1	1	1	1	1	1	1	1	1	1	1	1	1	1	1	1	1	1	1	1	1	1	1	1	1	1	1	1	1	1	1	1	1	1	1	1	1	1	1	1	1	1	1
Os01t0108400	chr01	1	1	1	1	1	1	1	1	1	1	1	1	1	1	1	1	1	1	1	1	1	1	1	1	1	1	1	1	1	1	1	1	1	1	1	1	1	1	1	1	1	1	1	1	1	1	1	1
Os01t0108500	chr01	1	1	1	1	1	1	1	1	1	1	1	1	1	1	1	1	1	1	1	1	1	1	1	1	1	1	1	1	1	1	1	1	1	1	1	1	1	1	1	1	1	1	1	1	1	1	1	1
Os01t0108600	chr01	1	1	1	1	1	1	1	1	1	1	1	1	1	1	1	1	1	1	1	1	1	1	1	1	1	1	1	1	1	1	1	1	1	1	1	1	1	1	1	1	1	1	1	1	1	1	1	1
Os01t0108700	chr01	1	1	1	1	1	1	1	1	1	1	1	1	1	1	1	1	1	1	1	1	1	1	1	1	1	1	1	1	1	1	1	1	1	1	1	1	1	1	1	1	1	1	1	1	1	1	1	1
Os01t0108800	chr01	1	1	1	1	1	1	1	1	1	1	1	1	1	1	1	1	1	1	1	1	1	1	1	1	1	1	1	1	1	1	1	1	1	1	1	1	1	1	1	1	1	1	1	1	1	1	1	1
Os01t0109000	chr01	1	1	1	1	1	1	1	1	1	1	1	1	1	1	1	1	1	1	1	1	1	1	1	1	1	1	1	1	1	1	1	1	1	1	1	1	1	1	1	1	1	1	1	1	1	1	1	1
Os01t0109201	chr01	1	1	1	1	1	1	1	1	1	1	1	1	1	1	1	1	1	1	1	1	1	1	1	1	1	1	1	1	1	1	1	1	1	1	1	1	1	1	1	1	1	1	1	1	1	1	1	1
Os01t0109300	chr01	1	1	1	1	1	1	1	1	1	1	1	1	1	1	1	1	1	1	1	1	1	1	1	1	1	1	1	1	1	1	1	1	1	1	1	1	1	1	1	1	1	1	1	1	1	1	1	1
Os01t0109366	chr01	1	1	1	1	1	1	1	1	1	1	1	1	1	1	1	1	1	1	1	1	1	1	1	1	1	1	1	1	1	1	1	1	1	1	1	1	1	1	1	1	1	1	1	1	1	1	1	1
Os01t0109432	chr01	1	1	1	1	1	1	1	1	1	1	1	1	1	1	1	1	1	1	1	1	1	1	1	1	1	1	1	1	1	1	1	1	1	1	1	1	1	1	1	1	1	1	1	1	1	1	1	1
Os01t0109500	chr01	1	1	1	1	1	1	1	1	1	1	1	1	1	1	1	1	1	1	1	1	1	1	1	1	1	1	1	1	1	1	1	1	1	1	1	1	1	1	1	1	1	1	1	1	1	1	1	1
Os01t0109700	chr01	1	1	1	1	1	1	1	1	1	1	1	1	1	1	1	1	1	1	1	1	1	1	1	1	1	1	1	1	1	1	1	1	1	1	1	1	1	1	1	1	1	1	1	1	1	1	1	1
Os01t0109750	chr01	1	1	1	1	1	1	1	1	1	1	1	1	1	1	1	1	1	1	1	1	1	1	1	1	1	1	1	1	1	1	1	1	1	1	1	1	1	1	1	1	1	1	1	1	1	1	1	1
Os01t0110050	chr01	1	1	1	1	1	1	1	1	1	1	1	1	1	1	1	1	1	1	1	1	1	1	1	1	1	1	1	1	1	1	1	1	1	1	1	1	1	1	1	1	1	1	1	1	1	1	1	1
Os01t0110100	chr01	1	1	1	1	1	1	1	1	1	1	1	1	1	1	1	1	1	1	1	1	1	1	1	1	1	1	1	1	1	1	1	1	1	1	1	1	1	1	1	1	1	1	1	1	1	1	1	1
Os01t0110200	chr01	1	1	1	1	1	1	1	1	1	1	1	1	1	1	1	1	1	1	1	1	1	1	1	1	1	1	1	1	1	1	1	1	1	1	1	1	1	1	1	1	1	1	1	1	1	1	1	1
Os01t0110400	chr01	1	1	1	1	1	1	1	1	1	1	1	1	1	1	1	1	1	1	1	1	1	1	1	1	1	1	1	1	1	1	1	1	1	1	1	1	1	1	1	1	1	1	1	1	1	1	1	1
Os01t0110500	chr01	1	1	1	1	1	1	1	1	1	1	1	1	1	1	1	1	1	1	1	1	1	1	1	1	1	1	1	1	1	1	1	1	1	1	1	1	1	1	1	1	1	1	1	1	1	1	1	1
Os01t0110600	chr01	1	1	1	1	1	1	1	1	1	1	1	1	1	1	1	1	1	1	1	1	1	1	1	1	1	1	1	1	1	1	1	1	1	1	1	1	1	1	1	1	1	1	1	1	1	1	1	1
Os01t0110700	chr01	1	1	1	1	1	1	1	1	1	1	1	1	1	1	1	1	1	1	1	1	1	1	1	1	1	1	1	1	1	1	1	1	1	1	1	1	1	1	1	1	1	1	1	1	1	1	1	1
Os01t0110800	chr01	1	1	1	1	1	1	1	1	1	1	1	1	1	1	1	1	1	1	1	1	1	1	1	1	1	1	1	1	1	1	1	1	1	1	1	1	1	1	1	1	1	1	1	1	1	1	1	1
Os01t0111000	chr01	1	1	1	1	1	1	1	1	1	1	1	1	1	1	1	1	1	1	1	1	1	1	1	1	1	1	1	1	1	1	1	1	1	1	1	1	1	1	1	1	1	1	1	1	1	1	1	1
Os01t0111100	chr01	1	1	1	1	1	1	1	1	1	1	1	1	1	1	1	1	1	1	1	1	1	1	1	1	1	1	1	1	1	1	1	1	1	1	1	1	1	1	1	1	1	1	1	1	1	1	1	1
Os01t0111200	chr01	1	1	1	1	1	1	1	1	1	1	1	1	1	1	1	1	1	1	1	1	1	1	1	1	1	1	1	1	1	1	1	1	1	1	1	1	1	1	1	1	1	1	1	1	1	1	1	1
Os01t0111300	chr01	1	1	1	1	1	1	0	1	1	1	1	1	1	0	1	1	1	1	1	1	1	1	1	0	1	1	0	1	1	1	0	1	1	1	1	0	1	1	1	1	1	1	1	1	1	1	1	1
Os01t0111400	chr01	1	1	1	1	1	1	1	1	1	1	1	1	1	1	1	1	1	1	1	1	1	1	1	1	1	1	1	1	1	1	1	1	1	1	1	1	1	1	1	1	1	1	1	1	1	1	1	1
Os01t0111500	chr01	1	1	1	1	1	1	1	1	1	1	1	1	1	1	1	1	1	1	1	1	1	1	1	1	1	1	1	1	1	1	1	1	1	1	1	1	1	1	1	1	1	1	1	1	1	1	1	1
Os01t0111600	chr01	1	1	1	1	1	1	1	1	1	1	1	1	1	1	1	1	1	1	1	1	1	1	1	1	1	1	1	1	1	1	1	1	1	1	1	1	1	1	1	1	1	1	1	1	1	1	1	1
Os01t0111700	chr01	1	1	1	1	1	1	1	1	1	1	1	1	1	1	1	1	1	1	1	1	1	1	1	1	1	1	1	1	1	1	1	1	1	1	1	1	1	1	1	1	1	1	1	1	1	1	1	1
Os01t0111800	chr01	1	1	1	1	1	1	1	1	1	1	1	1	1	1	1	1	1	1	1	1	1	1	1	1	1	1	1	1	1	1	1	1	1	1	1	1	1	1	1	1	1	1	1	1	1	1	1	1
Os01t0111900	chr01	1	1	1	1	1	1	1	1	1	1	1	1	1	1	1	1	1	1	1	1	1	1	1	1	1	1	1	1	1	1	1	1	1	1	1	1	1	1	1	1	1	1	1	1	1	1	1	1
Os01t0112000	chr01	1	1	1	1	1	1	1	1	1	1	1	1	1	1	1	1	1	1	1	1	1	1	1	1	1	1	1	1	1	1	1	1	1	1	1	1	1	1	1	1	1	1	1	1	1	1	1	1
Os01t0112050	chr01	1	1	1	1	1	1	1	1	1	1	1	1	1	1	1	1	1	1	1	1	1	1	1	1	1	1	1	1	1	1	1	1	1	1	1	1	1	1	1	1	1	1	1	1	1	1	1	1
Os01t0112100	chr01	1	1	1	1	1	1	1	1	1	1	1	1	1	1	1	1	1	1	1	1	1	1	1	1	1	1	1	1	1	1	1	1	1	1	1	1	1	1	1	1	1	1	1	1	1	1	1	1
Os01t0112201	chr01	1	1	1	1	1	1	1	1	1	1	1	1	1	1	1	1	1	1	1	1	1	1	1	1	1	1	1	1	1	1	1	1	1	1	1	1	1	1	1	1	1	1	1	1	1	1	1	1
Os01t0112300	chr01	1	1	1	1	1	1	1	1	1	1	1	1	1	1	1	1	1	1	1	1	1	1	1	1	1	1	1	1	1	1	1	1	1	1	1	1	1	1	1	1	1	1	1	1	1	1	1	1
Os01t0112400	chr01	1	1	1	1	1	1	1	1	1	1	1	1	1	1	1	1	1	1	1	1	1	1	1	1	1	1	1	1	1	1	1	1	1	1	1	1	1	1	1	1	1	1	1	1	1	1	1	1
Os01t0112500	chr01	1	1	1	1	1	1	1	1	1	1	1	1	1	1	1	1	1	1	1	1	1	1	1	1	1	1	1	1	1	1	1	1	1	1	1	1	1	1	1	1	1	1	1	1	1	1	1	1
Os01t0112600	chr01	1	1	1	1	1	1	1	1	1	1	1	1	1	1	1	1	1	1	1	1	1	1	1	1	1	1	1	1	1	1	1	0	1	1	1	1	1	1	1	1	1	1	1	1	1	1	1	1
Os01t0112800	chr01	1	1	1	1	1	1	1	1	1	1	1	1	1	1	1	1	1	1	1	1	1	1	1	1	1	1	1	1	1	1	1	1	1	1	1	1	1	1	1	1	1	1	1	1	1	1	1	1
Os01t0113000	chr01	1	1	1	1	1	1	1	1	1	1	1	1	1	1	1	1	1	1	1	1	1	1	1	1	1	1	1	1	1	1	1	1	1	1	1	1	1	1	1	1	0	1	1	1	1	1	0	1
Os01t0113150	chr01	1	1	1	1	1	1	1	1	1	1	1	1	1	1	1	1	1	1	1	1	1	1	1	1	1	1	1	1	1	1	1	1	1	1	1	1	1	1	1	1	1	1	1	1	1	1	1	1
Os01t0113200	chr01	1	1	1	1	1	1	1	1	1	1	1	1	1	1	1	1	1	1	1	1	1	1	1	1	1	1	1	1	1	1	1	1	1	1	1	1	1	1	1	1	1	1	1	1	1	1	1	1
Os01t0113300	chr01	1	1	1	1	1	1	1	1	1	1	1	1	1	1	1	1	1	1	1	1	1	1	1	1	1	1	1	1	1	1	1	1	1	1	1	1	1	1	1	1	1	1	1	1	1	1	1	1
Os01t0113325	chr01	1	1	1	1	1	1	1	1	1	1	1	1	1	1	1	1	1	1	1	1	1	1	1	1	1	1	1	1	1	1	1	1	1	1	1	1	1	1	1	1	1	1	1	1	1	1	1	1
Os01t0113350	chr01	1	1	1	1	1	1	1	1	1	1	1	1	1	1	1	1	1	1	1	1	1	1	1	1	1	1	1	1	1	1	1	1	1	1	1	1	1	1	1	1	1	1	1	1	1	1	1	1
Os01t0113400	chr01	0	0	1	1	1	0	0	1	1	1	1	1	1	0	0	1	1	1	1	0	1	1	0	0	0	1	0	1	0	0	0	0	1	0	1	0	1	1	1	0	0	1	1	1	0	0	0	0
Os01t0113450	chr01	0	0	1	0	0	0	0	1	1	1	1	1	1	0	0	1	1	1	1	0	1	1	0	0	0	1	0	1	0	0	0	0	1	0	1	0	1	1	1	0	0	1	1	1	0	0	0	0
Os01t0113500	chr01	1	1	1	1	1	1	1	1	1	1	1	1	1	1	1	1	1	1	1	1	1	1	1	1	1	1	1	1	1	1	1	1	1	1	1	1	1	1	1	1	1	1	1	1	1	1	1	1
Os01t0113600	chr01	1	1	1	1	1	1	1	1	1	1	1	1	1	1	1	1	1	1	1	1	1	1	1	1	1	1	1	1	1	1	1	1	1	1	1	1	1	1	1	1	1	1	1	1	1	1	1	1
Os01t0113650	chr01	1	1	1	1	1	1	1	1	1	1	1	1	1	1	1	1	1	1	1	1	1	1	1	1	1	1	1	1	1	1	1	1	1	1	1	1	1	1	1	1	1	1	1	1	1	1	1	1
Os01t0113700	chr01	1	1	1	1	1	1	1	1	1	1	1	1	1	1	1	1	1	1	1	1	1	1	1	1	1	1	1	1	1	1	1	1	1	1	1	1	1	1	1	1	1	1	1	1	1	1	1	1
Os01t0113750	chr01	1	1	1	1	1	1	1	1	1	1	1	1	1	1	1	1	1	1	1	1	1	1	1	1	1	1	1	1	1	1	1	1	1	1	1	1	1	1	1	1	1	1	1	1	1	1	1	1
Os01t0113800	chr01	1	1	1	1	1	1	1	1	1	1	1	1	1	1	1	1	1	1	1	1	1	1	1	1	1	1	1	1	1	1	1	1	1	1	1	1	1	1	1	1	1	1	1	1	1	1	1	1
Os01t0113900	chr01	1	1	0	1	1	1	1	1	1	1	1	0	1	1	1	1	0	0	0	1	0	0	1	1	1	1	1	0	1	1	1	1	0	1	1	1	1	1	0	1	1	0	1	0	1	1	1	1
Os01t0113950	chr01	1	1	0	1	1	1	1	1	1	1	1	0	1	1	1	1	0	0	0	1	0	0	1	1	1	1	1	0	1	1	1	1	0	1	1	1	1	1	0	1	1	0	1	0	1	1	1	1
Os01t0114000	chr01	1	1	1	1	1	1	1	1	1	1	1	1	1	1	1	1	1	1	1	1	1	1	1	1	1	1	1	1	1	1	1	1	1	1	1	1	1	1	1	1	1	1	1	1	1	1	1	1
Os01t0114050	chr01	1	1	1	1	1	1	1	1	1	1	1	1	1	1	1	1	1	1	1	1	1	1	1	1	1	1	1	1	1	1	1	1	1	1	1	1	1	1	1	1	1	1	1	1	1	1	1	1
Os01t0114100	chr01	1	1	1	0	0	1	1	1	1	1	1	1	0	1	1	1	1	1	1	1	1	1	0	1	1	1	1	1	1	1	1	1	1	1	1	1	0	1	1	1	1	1	0	1	1	1	1	1
Os01t0114150	chr01	1	1	1	0	0	1	1	1	1	1	1	1	0	1	1	1	1	1	1	1	1	1	0	1	1	1	1	1	1	1	1	1	1	1	1	1	0	1	1	1	1	1	0	1	1	1	1	1
Os01t0114200	chr01	1	1	1	0	0	1	1	1	1	1	1	1	0	1	1	1	1	1	1	1	1	1	0	1	1	1	1	1	1	1	1	1	1	1	1	1	0	1	1	1	1	1	0	1	1	1	1	1
Os01t0114300	chr01	1	1	1	1	1	1	1	1	1	1	1	1	1	1	1	1	1	1	1	1	1	1	1	1	1	1	1	1	1	1	1	1	1	1	1	1	1	1	1	1	1	1	1	1	1	1	1	1
Os01t0114400	chr01	1	1	1	1	0	1	1	1	1	1	1	1	1	1	1	1	1	1	1	1	1	1	1	1	1	1	1	1	1	1	1	1	1	1	1	1	1	1	1	1	1	1	1	1	1	1	1	1
Os01t0114402	chr01	1	1	1	1	0	1	1	1	1	1	1	1	0	1	1	1	1	1	1	1	1	1	1	1	1	1	1	1	1	1	1	1	1	1	1	1	1	1	1	1	1	1	1	1	1	1	1	1
Os01t0114550	chr01	1	1	1	0	0	1	1	1	0	1	1	1	0	1	1	1	1	1	1	1	1	1	0	1	1	1	1	1	1	1	1	1	1	0	1	1	0	1	1	1	0	1	0	1	1	1	1	1
Os01t0114600	chr01	1	0	1	0	0	1	1	0	1	1	1	1	0	1	1	1	1	1	1	1	1	1	0	1	0	0	1	1	1	1	1	1	1	0	0	1	0	0	1	0	0	1	0	1	0	1	0	1
Os01t0114650	chr01	1	0	1	0	0	1	1	0	1	1	1	1	0	1	1	1	1	1	1	1	1	1	0	1	0	0	1	1	1	1	1	1	1	0	0	1	0	0	1	0	0	1	0	1	0	1	0	1
Os01t0114700	chr01	1	0	1	0	0	1	1	0	1	1	1	1	0	1	1	1	1	1	1	1	1	1	0	1	0	0	1	1	1	1	1	1	1	0	0	1	0	0	1	0	0	1	0	1	0	1	0	1
Os01t0114800	chr01	1	1	1	0	0	1	1	1	1	1	1	1	0	1	1	1	1	1	1	1	1	1	0	1	1	0	1	1	1	1	1	1	1	0	0	1	0	1	1	1	1	1	0	1	1	1	1	1
Os01t0114900	chr01	1	1	1	0	0	1	1	1	1	1	1	1	0	1	1	1	1	1	1	1	1	1	0	1	1	1	1	1	1	1	1	1	1	1	1	1	0	1	1	1	1	1	0	1	1	1	1	1
Os01t0115100	chr01	1	1	1	0	0	1	1	1	1	1	1	1	0	1	1	1	1	1	1	1	1	1	0	1	1	0	1	1	1	1	1	1	1	1	1	1	0	1	1	1	1	1	0	1	1	1	1	1
Os01t0115200	chr01	1	1	1	0	0	1	1	1	1	1	1	1	0	1	1	1	1	1	1	1	1	1	0	1	1	0	1	1	1	1	1	1	1	1	1	1	0	1	1	1	1	1	0	1	1	1	1	1
Os01t0115300	chr01	1	1	1	0	0	1	1	1	1	1	1	1	0	1	1	1	1	1	1	1	1	1	0	1	1	0	1	1	1	1	1	1	1	1	1	1	0	1	1	1	1	1	0	1	1	1	1	1
Os01t0115500	chr01	1	1	1	1	1	1	1	1	1	1	1	1	1	1	1	1	1	1	1	1	1	1	1	1	1	1	1	1	1	1	1	1	1	1	1	1	1	1	1	1	1	1	1	1	1	1	1	1
Os01t0115533	chr01	1	1	1	1	1	1	1	1	1	1	1	1	1	1	1	1	1	1	1	1	1	1	1	1	1	0	1	1	1	1	1	1	1	1	1	1	1	1	1	1	1	1	1	1	1	1	1	1
Os01t0115566	chr01	1	1	1	1	1	1	1	1	1	1	1	1	1	1	1	1	1	1	1	1	1	1	1	1	1	0	1	1	1	1	1	1	1	1	1	1	1	1	1	1	1	1	1	1	1	1	1	1
Os01t0115600	chr01	1	1	1	1	1	1	1	1	1	1	1	1	1	1	1	1	1	1	1	1	1	1	1	1	1	0	1	1	1	1	1	1	1	1	1	1	1	1	1	1	1	1	1	1	1	1	1	1
Os01t0115700	chr01	1	1	1	1	1	1	1	1	1	1	1	1	1	1	1	1	1	1	1	1	1	1	1	1	1	1	1	1	1	1	1	1	1	1	1	1	1	1	1	1	1	1	1	1	1	1	1	1
Os01t0115725	chr01	1	1	1	1	1	1	1	1	1	1	1	1	1	1	1	1	1	1	1	1	1	1	1	1	1	1	1	1	1	1	1	1	1	1	1	1	1	1	1	1	1	1	1	1	1	1	1	1
Os01t0115750	chr01	1	1	1	1	1	1	1	1	1	1	1	1	1	1	1	1	1	1	1	1	1	1	1	1	1	1	1	1	1	1	1	1	1	1	1	1	1	1	1	1	1	1	1	1	1	1	1	1
Os01t0115752	chr01	1	1	1	1	1	1	1	1	1	1	1	1	1	1	1	1	1	1	1	1	1	1	1	1	1	1	1	1	1	1	1	1	1	1	1	1	1	1	1	1	1	1	1	1	1	1	1	1
Os01t0115800	chr01	0	1	1	1	1	0	0	1	1	1	1	1	1	0	0	1	1	1	1	0	1	1	1	0	1	1	0	1	0	0	0	0	1	1	1	0	1	1	1	1	1	1	1	1	1	0	1	0
Os01t0115900	chr01	1	1	1	1	1	1	1	1	1	1	1	1	1	1	1	1	1	1	1	1	1	1	1	1	1	1	1	1	1	1	1	1	1	1	1	1	1	1	1	1	1	1	1	1	1	1	1	1
Os01t0115950	chr01	0	1	1	1	1	0	0	1	1	1	1	1	1	0	0	1	1	1	1	0	1	1	1	0	1	1	0	1	0	0	0	0	1	1	1	0	1	1	1	1	1	1	1	1	1	0	1	0
Os01t0116000	chr01	0	1	1	1	1	0	0	1	1	1	1	1	1	0	1	1	1	1	1	0	1	1	1	0	1	1	0	1	1	0	0	0	1	1	1	0	1	1	1	1	1	1	1	1	1	0	1	0
Os01t0116100	chr01	1	1	1	1	1	1	1	1	1	1	1	1	1	1	0	1	1	1	1	1	1	1	1	0	1	1	1	1	1	1	1	1	1	1	1	1	1	1	1	1	1	1	1	1	1	1	1	1
Os01t0116101	chr01	0	1	1	1	1	0	0	1	1	1	1	1	1	0	1	1	1	1	1	0	1	1	1	0	1	1	0	1	1	0	0	0	1	1	1	0	1	1	1	1	1	1	1	1	1	0	1	0
Os01t0116200	chr01	1	1	1	1	1	1	1	1	1	1	1	1	1	1	1	1	1	1	1	1	1	1	1	1	1	1	1	1	1	1	1	1	1	1	1	1	1	1	1	1	1	1	1	1	1	1	1	1
Os01t0116250	chr01	1	1	1	1	1	1	1	1	1	1	1	1	1	1	1	1	1	1	1	1	1	1	1	1	1	1	1	1	1	1	1	1	1	1	1	1	1	1	1	1	1	1	1	1	1	1	1	1
Os01t0116300	chr01	1	0	0	1	1	1	1	0	0	1	1	0	1	1	1	1	0	0	0	1	0	0	1	1	1	0	1	0	1	1	1	1	0	1	1	1	1	0	0	1	1	0	1	0	1	1	1	1
Os01t0116400	chr01	1	1	1	1	1	1	1	1	1	1	1	1	1	1	1	1	1	1	1	1	1	1	1	1	1	1	1	1	1	1	1	1	1	1	1	1	1	1	1	1	1	1	1	1	1	1	1	1
Os01t0116600	chr01	1	1	1	1	1	1	1	1	1	1	1	1	1	1	1	1	1	1	1	1	1	1	1	1	1	1	1	1	1	1	1	1	1	1	1	1	1	1	1	1	1	1	1	1	1	1	1	1
Os01t0116650	chr01	1	1	1	1	1	1	1	1	1	1	1	1	1	1	1	1	1	1	1	1	1	1	1	1	1	1	1	1	1	1	1	1	1	1	1	1	1	1	1	1	1	1	1	1	1	1	1	1
Os01t0116800	chr01	1	1	1	1	1	1	1	1	1	1	1	1	1	1	1	1	1	1	1	1	1	1	1	1	1	1	1	1	1	1	1	1	1	1	1	1	1	1	1	1	1	1	1	1	1	1	1	1
Os01t0116900	chr01	1	1	1	1	1	1	1	1	1	1	1	1	1	1	1	1	1	1	1	1	1	1	1	1	1	1	1	1	1	1	1	1	1	1	1	1	1	1	1	1	1	1	1	1	1	1	1	1
Os01t0116901	chr01	1	1	1	1	1	1	1	1	1	1	1	1	1	1	1	1	1	1	1	1	1	1	1	1	1	1	1	1	1	1	1	1	1	1	1	1	1	1	1	1	1	1	1	1	1	1	1	1
Os01t0117000	chr01	1	1	1	1	1	1	1	1	1	1	1	1	1	1	1	1	1	1	1	1	1	1	1	1	1	1	1	1	1	1	1	1	1	1	1	1	1	1	1	1	1	1	1	1	1	1	1	1
Os01t0117025	chr01	1	1	1	1	1	1	1	1	1	1	1	1	1	1	1	1	1	1	1	1	1	1	1	1	1	1	1	1	1	1	1	1	1	1	1	1	1	1	1	1	1	1	1	1	1	1	1	1
Os01t0117050	chr01	1	1	1	1	1	1	1	1	1	1	1	1	1	1	1	1	1	1	1	1	1	1	1	1	1	1	1	1	1	1	1	1	1	1	1	1	1	1	1	1	1	1	1	1	1	1	1	1
Os01t0117100	chr01	1	1	1	1	1	1	1	1	1	1	1	1	1	1	1	1	1	1	1	1	1	1	1	1	1	1	1	1	1	1	1	1	1	1	1	1	1	1	1	1	1	1	1	1	1	1	1	1
Os01t0117200	chr01	0	0	0	1	1	1	0	0	0	1	1	0	1	0	0	1	0	0	0	0	0	0	1	0	0	0	0	0	0	1	1	1	0	1	1	1	1	0	0	0	0	0	1	0	0	1	0	1
Os01t0117233	chr01	1	0	0	1	1	1	1	0	1	1	1	0	1	1	1	1	0	0	0	1	0	0	1	1	0	0	1	0	1	1	1	1	0	1	1	1	1	0	0	0	0	0	1	0	0	1	0	1
Os01t0117266	chr01	0	0	0	1	1	0	0	0	0	1	1	0	1	0	0	1	0	0	0	0	0	0	1	0	0	0	0	0	0	0	0	0	0	1	1	0	1	0	0	0	0	0	1	0	0	0	0	0
Os01t0117300	chr01	0	0	0	1	1	0	0	1	1	1	1	0	1	0	0	1	0	0	0	0	0	0	1	0	1	0	0	0	0	0	0	0	0	1	1	0	1	1	0	1	1	0	1	0	1	0	1	0
Os01t0117400	chr01	1	1	1	1	1	1	1	1	1	1	1	1	1	1	1	1	1	1	1	1	1	1	1	1	1	0	1	1	1	1	1	1	1	1	1	1	1	1	1	1	1	1	1	1	1	1	1	1
Os01t0117450	chr01	1	1	1	1	1	1	1	1	1	1	1	1	1	1	1	1	1	1	1	1	1	1	1	1	1	0	1	1	1	1	1	1	1	1	1	1	1	1	1	1	1	1	1	1	1	1	1	1
Os01t0117500	chr01	0	1	1	0	0	0	0	1	1	1	1	0	0	0	0	1	0	0	0	0	0	0	1	0	1	1	0	0	1	0	0	0	0	1	1	0	0	1	0	1	1	1	0	0	1	1	1	0
Os01t0117600	chr01	1	1	1	1	1	1	1	1	1	1	1	1	1	1	1	1	1	1	1	1	1	1	1	1	1	1	1	1	1	1	1	1	1	1	1	1	1	1	1	1	1	1	1	1	1	1	1	1
Os01t0117650	chr01	1	1	0	1	1	1	1	1	1	1	1	1	1	1	1	1	1	1	1	1	0	1	1	1	1	1	1	1	1	0	1	1	1	1	1	1	1	1	0	1	1	1	1	1	1	1	1	1
Os01t0117700	chr01	1	1	1	1	1	1	1	1	1	1	1	1	1	1	1	1	1	1	1	1	1	1	1	1	1	1	1	1	1	1	1	1	1	1	1	1	1	1	1	1	1	1	1	1	1	1	1	1
Os01t0117900	chr01	1	1	1	1	1	1	1	1	1	1	1	1	1	1	1	1	1	1	1	1	1	1	1	1	1	1	1	1	1	1	1	1	1	1	1	1	1	1	1	1	1	1	1	1	1	1	1	1
Os01t0118000	chr01	1	1	1	1	1	1	1	1	1	1	1	1	1	1	1	1	1	1	1	1	1	1	1	1	1	1	1	1	1	1	1	1	1	1	1	1	1	1	1	1	1	1	1	1	1	1	1	1
Os01t0118033	chr01	1	1	1	1	1	1	1	1	1	1	1	1	1	1	1	1	1	1	1	1	1	1	1	1	1	1	1	1	1	1	1	1	1	1	1	1	1	1	1	1	1	1	1	1	1	1	1	1
Os01t0118066	chr01	1	1	1	1	1	1	1	1	1	1	1	1	1	1	1	1	1	1	1	1	1	1	1	1	1	1	1	1	1	1	1	1	1	1	1	1	1	1	1	1	1	1	1	1	1	1	1	1
Os01t0118100	chr01	1	1	1	1	1	1	1	1	1	1	1	1	1	1	1	1	1	1	1	1	1	1	1	1	1	1	1	1	1	1	1	1	1	1	1	1	1	1	1	1	1	1	1	1	1	1	1	1
Os01t0118300	chr01	1	1	1	1	1	1	1	1	1	1	1	1	1	1	1	1	1	1	1	1	1	1	1	1	1	1	1	1	1	1	1	1	1	1	1	1	1	1	1	1	1	1	1	1	1	1	1	1
Os01t0118350	chr01	1	1	1	1	1	1	1	1	1	1	1	1	1	1	1	1	1	1	1	1	1	1	1	1	1	1	1	1	1	1	1	1	1	1	1	1	1	1	1	1	1	1	1	1	1	1	1	1
Os01t0118400	chr01	1	1	1	1	1	1	1	1	1	1	1	1	1	1	1	1	1	1	1	1	1	1	1	1	1	1	1	1	1	1	1	1	1	1	1	1	1	1	1	1	1	1	1	1	1	1	1	1
Os01t0118600	chr01	1	1	1	1	1	1	1	1	1	1	1	1	1	1	1	1	1	1	1	1	1	1	1	1	1	1	1	1	1	1	1	1	1	1	1	1	1	1	1	1	1	1	1	1	1	1	1	1
Os01t0118700	chr01	1	1	1	1	1	1	1	1	1	1	1	1	1	1	1	1	1	1	1	1	1	1	1	1	1	1	1	1	1	1	1	1	1	1	1	1	1	1	1	1	1	1	1	1	1	1	1	1
Os01t0119000	chr01	1	1	1	1	1	1	1	1	1	1	1	1	1	1	1	1	1	1	1	1	1	1	1	1	1	1	1	1	1	1	1	1	1	1	1	1	1	1	1	1	1	1	1	1	1	1	1	1
Os01t0119050	chr01	1	1	1	1	1	1	1	1	1	1	1	1	1	1	1	1	1	1	1	1	1	1	1	1	1	1	1	1	1	1	1	1	1	1	1	1	1	1	1	1	1	1	1	1	1	1	1	1
Os01t0119100	chr01	1	1	1	1	1	1	1	1	1	1	1	1	1	1	1	1	1	1	1	1	1	1	1	1	1	1	1	1	1	1	1	1	1	1	1	1	1	1	1	1	1	1	1	1	1	1	1	1
Os01t0119500	chr01	1	1	1	1	1	1	1	1	1	1	1	1	1	1	1	1	1	1	1	1	1	1	1	1	1	1	1	1	1	1	1	1	1	1	1	1	1	1	1	1	1	1	1	1	1	1	1	1
Os01t0119800	chr01	1	1	1	1	1	1	1	1	1	1	1	1	1	1	1	1	1	1	1	1	1	1	1	1	1	1	1	1	1	1	1	1	1	1	1	1	1	1	1	1	1	1	1	1	1	1	1	1
Os01t0120300	chr01	1	1	1	1	1	1	1	1	1	1	1	1	1	1	1	1	1	1	1	1	1	1	1	1	1	1	1	1	1	1	1	1	1	1	1	1	1	1	1	1	1	1	1	1	1	1	1	1
Os01t0120400	chr01	1	1	1	1	1	1	1	1	1	1	1	1	1	1	1	1	1	1	1	1	1	1	1	1	1	1	1	1	1	1	1	1	1	1	1	1	1	1	1	1	1	1	1	1	1	1	1	1
Os01t0120500	chr01	1	1	1	1	1	1	1	1	1	1	1	1	1	1	1	1	1	1	1	1	1	1	1	1	1	1	1	1	1	1	1	1	1	1	1	1	1	1	1	1	1	1	1	1	1	1	1	1
Os01t0120600	chr01	1	1	1	1	1	1	1	1	1	1	1	1	1	1	1	1	1	1	1	1	1	1	1	1	1	1	1	1	1	1	1	1	1	1	1	1	1	1	1	1	1	1	1	1	1	1	1	1
Os01t0120700	chr01	1	1	1	1	1	1	1	1	1	1	1	1	1	1	1	1	1	1	1	1	1	1	1	1	1	1	1	1	1	1	1	1	1	1	1	1	1	1	1	1	1	1	1	1	1	1	1	1
Os01t0120800	chr01	1	1	1	1	1	1	1	1	1	1	1	1	1	1	1	1	1	1	1	1	1	1	1	1	1	1	1	1	1	1	1	1	1	1	1	1	1	1	1	1	1	1	1	1	1	1	1	1
Os01t0121000	chr01	1	1	1	1	1	1	1	1	1	1	1	1	1	1	1	1	1	1	1	1	1	1	1	1	1	1	1	1	1	1	1	1	1	1	1	1	1	1	1	1	1	1	1	1	1	1	1	1
Os01t0121100	chr01	1	1	1	1	1	1	1	1	1	1	1	1	1	1	1	1	1	1	1	1	1	1	1	1	1	1	1	1	1	1	1	1	1	1	1	1	1	1	1	1	1	1	1	1	1	1	1	1
Os01t0121200	chr01	1	1	1	1	1	1	1	1	1	1	1	1	1	1	1	1	1	1	1	1	1	1	1	1	1	1	1	1	1	1	1	1	1	1	1	1	1	1	1	1	1	1	1	1	1	1	1	1
Os01t0121300	chr01	1	1	1	1	1	1	1	1	1	1	1	1	1	1	1	1	1	1	1	1	1	1	1	1	1	1	1	1	1	1	1	1	1	1	1	1	1	1	1	1	1	1	1	1	1	1	1	1
Os01t0121400	chr01	1	1	1	1	1	1	1	1	1	1	1	1	1	1	1	1	1	1	1	1	1	1	1	1	1	1	1	1	1	1	1	1	1	1	1	1	1	1	1	1	1	1	1	1	1	1	1	1
Os01t0121500	chr01	1	1	1	1	1	1	1	1	1	1	1	1	1	1	1	1	1	1	1	1	1	1	1	1	1	1	1	1	1	1	1	1	1	1	1	1	1	1	1	1	1	1	1	1	1	1	1	1
Os01t0121600	chr01	1	1	1	1	1	1	1	1	1	1	1	1	1	1	1	1	1	1	1	1	1	1	1	1	1	1	1	1	1	1	1	1	1	1	1	1	1	1	1	1	1	1	1	1	1	1	1	1
Os01t0121700	chr01	1	1	1	1	1	1	1	1	1	1	1	1	1	1	1	1	1	1	1	1	1	1	1	1	1	1	1	1	1	1	1	1	1	1	1	1	1	1	1	1	1	1	1	1	1	1	1	1
Os01t0121800	chr01	1	1	1	1	1	1	1	1	1	1	1	1	1	1	1	1	1	1	1	1	1	1	1	1	1	1	1	1	1	1	1	1	1	1	1	1	1	1	1	1	1	1	1	1	1	1	1	1
Os01t0121900	chr01	1	1	1	1	1	1	1	1	1	1	1	1	1	1	1	1	1	1	1	1	1	1	1	1	1	1	1	1	1	1	1	1	1	1	1	1	1	1	1	1	1	1	1	1	1	1	1	1
Os01t0121950	chr01	1	1	1	1	1	1	1	1	1	1	1	1	1	1	1	1	1	1	1	1	1	1	1	1	1	1	1	1	1	1	1	1	1	1	1	1	1	1	1	1	1	1	1	1	1	1	1	1
Os01t0122000	chr01	1	1	1	1	1	1	1	1	1	1	1	1	1	1	1	1	1	1	1	1	1	1	1	1	1	1	1	1	1	1	1	1	1	1	1	1	1	1	1	1	1	1	1	1	1	1	1	1
Os01t0122200	chr01	1	1	1	1	1	1	1	1	1	1	1	1	1	1	1	1	1	1	1	1	1	1	1	1	1	1	1	1	1	1	1	1	1	1	1	1	1	1	1	1	1	1	1	1	1	1	1	1
Os01t0122367	chr01	1	1	1	1	1	1	1	1	1	1	1	1	1	1	1	1	1	1	1	1	1	1	1	1	1	1	1	1	1	1	1	1	1	1	1	1	1	1	1	1	1	1	1	1	1	1	1	1
Os01t0122534	chr01	1	1	1	1	1	1	1	1	1	1	1	1	1	1	1	1	1	1	1	1	1	1	1	1	1	1	1	1	1	1	1	1	1	1	1	1	1	1	1	1	1	1	1	1	1	1	1	1
Os01t0122701	chr01	1	1	1	1	1	1	1	1	1	1	1	1	1	1	1	1	1	1	1	1	1	1	1	1	1	1	1	1	1	1	1	1	1	1	1	1	1	1	1	1	1	1	1	1	1	1	1	1
Os01t0123500	chr01	1	1	1	1	1	1	1	1	1	1	1	1	1	1	1	1	1	1	1	1	1	1	1	1	1	1	1	1	1	1	1	1	1	1	1	1	1	1	1	1	1	1	1	1	1	1	1	1
Os01t0123700	chr01	1	0	1	1	1	1	1	0	0	1	1	1	1	1	1	1	1	1	1	1	1	1	1	1	1	1	1	1	1	1	1	1	1	0	0	1	1	0	1	1	0	1	1	1	0	1	1	1
Os01t0123800	chr01	1	1	1	1	1	1	1	1	1	1	1	1	1	1	1	1	1	1	1	1	1	1	1	1	1	1	1	1	1	1	1	1	1	1	1	1	1	1	1	1	1	1	1	1	1	1	1	1
Os01t0123900	chr01	1	1	1	1	1	1	1	1	1	1	1	1	1	1	1	1	1	1	1	1	1	1	1	1	1	1	1	1	1	1	1	1	1	1	1	1	1	1	1	1	1	1	1	1	1	1	1	1
Os01t0124000	chr01	1	1	1	1	1	1	1	1	1	1	1	1	1	1	1	1	1	1	1	1	1	1	1	1	1	1	1	1	1	1	1	1	1	1	1	1	1	1	1	1	1	1	1	1	1	1	1	1
Os01t0124100	chr01	1	1	1	1	1	1	1	1	1	1	1	1	1	1	1	1	1	1	1	1	1	1	1	1	1	1	1	1	1	1	1	1	1	1	1	1	1	1	1	1	1	1	1	1	1	1	1	1
Os01t0124200	chr01	1	1	1	1	1	1	1	1	1	1	1	1	1	1	1	1	1	1	1	1	1	1	1	1	1	1	1	1	1	1	1	1	1	1	1	1	1	1	1	1	1	1	1	1	1	1	1	1
Os01t0124401	chr01	1	1	1	1	1	1	1	1	1	1	1	1	1	1	1	1	1	1	1	1	1	1	1	1	1	1	1	1	1	1	1	1	1	1	1	1	1	1	1	1	1	1	1	1	1	1	1	1
Os01t0124550	chr01	1	1	1	1	1	1	1	1	1	1	1	1	1	1	1	1	1	1	1	1	1	1	1	1	1	1	1	1	1	1	1	1	1	1	1	1	1	1	1	1	1	1	1	1	1	1	1	1
Os01t0124600	chr01	1	1	1	1	1	1	1	1	1	1	1	1	1	1	1	1	1	1	1	1	1	1	1	1	1	1	1	1	1	1	1	1	1	1	1	1	1	1	1	1	1	1	1	1	1	1	1	1
Os01t0124650	chr01	1	1	1	1	1	1	1	1	1	1	1	1	1	1	1	1	1	1	1	1	1	1	1	1	1	1	1	1	1	1	1	1	1	1	1	1	1	1	1	1	1	1	1	1	1	1	1	1
Os01t0124700	chr01	1	1	1	1	1	1	1	1	1	1	1	1	1	1	1	1	1	1	1	1	1	1	1	1	1	1	1	1	1	1	1	1	1	1	1	1	1	1	1	1	1	1	1	1	1	1	1	1
Os01t0124900	chr01	1	1	1	1	1	1	1	1	1	1	1	1	1	1	1	1	1	1	1	1	1	1	1	1	1	1	1	1	1	1	1	1	1	1	1	1	1	1	1	1	1	1	1	1	1	1	1	1
Os01t0125000	chr01	1	1	1	1	1	1	1	1	1	1	1	1	1	1	1	1	1	1	1	1	1	1	1	1	1	1	1	1	1	1	1	1	1	1	1	1	1	1	1	1	1	1	1	1	1	1	1	1
Os01t0125500	chr01	1	1	1	1	1	1	1	1	1	1	1	1	1	1	1	1	1	1	1	1	1	1	1	1	1	1	1	1	1	1	1	1	1	1	1	1	1	1	1	1	1	1	1	1	1	1	1	1
Os01t0125550	chr01	1	1	1	1	1	1	1	1	1	1	1	1	1	1	1	1	1	1	1	1	1	1	1	1	1	1	1	1	1	1	1	1	1	1	1	1	1	1	1	1	1	1	1	1	1	1	1	1
Os01t0125600	chr01	1	1	1	1	1	1	1	1	1	1	1	1	1	1	1	1	1	1	1	1	1	1	1	1	1	1	1	1	1	1	1	1	1	1	1	1	1	1	1	1	1	1	1	1	1	1	1	1
Os01t0125700	chr01	1	1	1	1	1	1	1	1	1	1	1	1	1	1	1	1	1	1	1	1	1	1	1	1	1	1	1	1	1	1	1	1	1	1	1	1	1	1	1	1	1	1	1	1	1	1	1	1
Os01t0125800	chr01	1	1	1	1	1	1	1	1	1	1	1	1	1	1	1	1	1	1	1	1	1	1	1	1	1	1	1	1	1	1	1	1	1	1	1	1	1	1	1	1	1	1	1	1	1	1	1	1
Os01t0125850	chr01	1	1	1	1	1	1	1	1	1	1	1	1	1	1	1	1	1	1	1	1	1	1	1	1	1	1	1	1	1	1	1	1	1	1	1	1	1	1	1	1	1	1	1	1	1	1	1	1
Os01t0125900	chr01	1	1	1	1	1	1	1	1	1	1	1	1	1	1	1	1	1	1	1	1	1	1	1	1	1	1	1	1	1	1	1	1	1	1	1	1	1	1	1	1	1	1	1	1	1	1	1	1
Os01t0126000	chr01	1	1	1	1	1	1	1	1	1	1	1	1	1	1	1	1	1	1	1	1	1	1	1	1	1	1	1	1	1	1	1	1	1	1	1	1	1	1	1	1	1	1	1	1	1	1	1	1
Os01t0126100	chr01	1	1	1	1	1	1	1	1	1	1	1	1	1	1	1	1	1	1	1	1	1	1	1	1	1	1	1	1	1	1	1	1	1	1	1	1	1	1	1	1	1	1	1	1	1	1	1	1
Os01t0126200	chr01	1	1	1	1	1	1	1	1	1	1	1	1	1	1	1	1	1	1	1	1	1	1	1	1	1	1	1	1	1	1	1	1	1	1	1	1	1	1	1	1	1	1	1	1	1	1	1	1
Os01t0126401	chr01	1	1	1	1	1	1	1	1	1	1	1	1	1	1	1	1	1	1	1	1	1	1	1	1	1	1	1	1	1	1	1	1	1	1	1	1	1	1	1	1	1	1	1	1	1	1	1	1
Os01t0126600	chr01	1	1	1	1	1	1	1	1	1	1	1	1	1	1	1	1	1	1	1	1	1	1	1	1	1	1	1	1	1	1	1	1	1	1	1	1	1	1	1	1	1	1	1	1	1	1	1	1
Os01t0126900	chr01	1	1	1	1	1	1	1	1	1	1	1	1	1	1	1	1	1	1	1	1	1	1	1	1	1	1	1	1	1	1	1	1	1	1	1	1	1	1	1	1	1	1	1	1	1	1	1	1
Os01t0127000	chr01	1	1	1	1	1	1	1	1	1	1	1	1	1	1	1	1	1	1	1	1	1	1	1	1	1	1	1	1	1	1	1	1	1	1	1	1	1	1	1	1	1	1	1	1	1	1	1	1
Os01t0127100	chr01	1	1	1	1	1	1	1	1	1	1	1	1	1	1	1	1	1	1	1	1	1	1	1	1	1	1	1	1	1	1	1	1	1	1	1	1	1	1	1	1	1	1	1	1	1	1	1	1
Os01t0127200	chr01	1	1	1	1	1	1	1	1	1	1	1	1	1	1	1	1	1	1	1	1	1	1	1	1	1	1	1	1	1	1	1	1	1	1	1	1	1	1	1	1	1	1	1	1	1	1	1	1
Os01t0127300	chr01	1	1	1	1	1	1	1	1	1	1	1	1	1	1	1	1	1	1	1	1	1	1	1	1	1	1	1	1	1	1	1	1	1	1	1	1	1	1	1	1	1	1	1	1	1	1	1	1
Os01t0127400	chr01	1	1	1	1	1	1	1	1	1	1	1	1	1	1	1	1	1	1	1	1	1	1	1	1	1	1	1	1	1	1	1	1	1	1	1	1	1	1	1	1	1	1	1	1	1	1	1	1
Os01t0127450	chr01	1	1	1	1	1	1	1	1	1	1	1	1	1	1	1	1	1	1	1	1	1	1	1	1	1	1	1	1	1	1	1	1	1	1	1	1	1	1	1	1	1	1	1	1	1	1	1	1
Os01t0127500	chr01	1	1	1	1	1	1	1	1	1	1	1	1	1	1	1	1	1	1	1	1	1	1	1	1	1	1	1	1	1	1	1	1	1	1	1	1	1	1	1	1	1	1	1	1	1	1	1	1
Os01t0127600	chr01	1	1	1	1	1	1	1	1	1	1	1	1	1	1	1	1	1	1	1	1	1	1	1	1	1	1	1	1	1	1	1	1	1	1	1	1	1	1	1	1	1	1	1	1	1	1	1	1
Os01t0127700	chr01	1	1	1	1	1	1	1	1	1	1	1	1	1	1	1	1	1	1	1	1	1	1	1	1	1	1	1	1	1	1	1	1	1	1	1	1	1	1	1	1	1	1	1	1	1	1	1	1
Os01t0127900	chr01	1	1	1	1	1	1	1	1	1	1	1	1	1	1	1	1	1	1	1	1	1	1	1	1	1	1	1	1	1	1	1	1	1	1	1	1	1	1	1	1	1	1	1	1	1	1	1	1
Os01t0128000	chr01	1	1	1	1	1	1	1	1	1	1	1	1	1	1	1	1	1	1	1	1	1	1	1	1	1	1	1	1	1	1	1	1	1	1	1	1	1	1	1	1	1	1	1	1	1	1	1	1
Os01t0128100	chr01	1	1	1	1	1	1	1	1	1	1	1	1	1	1	1	1	1	1	1	1	1	1	1	1	1	1	1	1	1	1	1	1	1	1	1	1	1	1	1	1	1	1	1	1	1	1	1	1
Os01t0128200	chr01	1	1	1	1	1	1	1	1	1	1	1	1	1	1	1	1	1	1	1	1	1	1	1	1	1	1	1	1	1	1	1	1	1	1	1	1	1	1	1	1	1	1	1	1	1	1	1	1
Os01t0128250	chr01	1	1	1	1	1	1	1	1	1	1	1	1	1	1	1	1	1	1	1	1	1	1	1	1	1	1	1	1	1	1	1	1	1	1	1	1	1	1	1	1	1	1	1	1	1	1	1	1
Os01t0128300	chr01	1	1	1	1	1	1	1	1	1	1	1	1	1	1	1	1	1	1	1	1	1	1	1	1	1	1	1	1	1	1	1	1	1	1	1	1	1	1	1	1	1	1	1	1	1	1	1	1
Os01t0128400	chr01	1	1	1	1	1	1	1	1	1	1	1	1	1	1	1	1	1	1	1	1	1	1	1	1	1	1	1	1	1	1	1	1	1	1	1	1	1	1	1	1	1	1	1	1	1	1	1	1
Os01t0128700	chr01	1	1	1	1	1	1	1	1	1	1	1	1	1	1	1	1	1	1	1	1	1	1	1	1	1	1	1	1	1	1	1	1	1	1	1	1	1	1	1	1	1	1	1	1	1	1	1	1
Os01t0128800	chr01	1	1	1	1	1	1	1	1	1	1	1	1	1	1	1	1	1	1	1	1	1	1	1	1	1	1	1	1	1	1	1	1	1	1	1	1	1	1	1	1	1	1	1	1	1	1	1	1
Os01t0129200	chr01	1	1	1	1	1	1	1	1	1	1	1	1	1	1	1	1	1	1	1	1	1	1	1	1	1	1	1	1	1	1	1	1	1	1	1	1	1	1	1	1	1	1	1	1	1	1	1	1
Os01t0129500	chr01	1	1	1	1	1	1	1	1	1	1	1	1	1	1	1	1	1	1	1	1	1	1	1	1	1	1	1	1	1	1	1	1	1	1	1	1	1	1	1	1	1	1	1	1	1	1	1	1
Os01t0129550	chr01	1	1	1	1	1	1	1	1	1	1	1	1	1	1	1	1	1	1	1	1	1	1	1	1	1	1	1	1	1	1	1	1	1	1	1	1	1	1	1	1	1	1	1	1	1	1	1	1
Os01t0129600	chr01	1	1	1	1	1	1	1	1	1	1	1	1	1	1	1	1	1	1	1	1	1	1	1	1	1	1	1	1	1	1	1	1	1	1	1	1	1	1	1	1	1	1	1	1	1	1	1	1
Os01t0129800	chr01	1	1	1	1	1	1	1	1	1	1	1	1	1	1	1	1	1	1	1	1	1	1	1	1	1	1	1	1	1	1	1	1	1	1	1	1	1	1	1	1	1	1	1	1	1	1	1	1
Os01t0130000	chr01	1	1	1	1	1	1	1	1	1	1	1	1	1	1	1	1	1	1	1	1	1	1	1	1	1	1	1	1	1	1	1	1	1	1	1	1	1	1	1	1	1	1	1	1	1	1	1	1
Os01t0130100	chr01	1	1	1	1	1	1	1	1	1	1	1	1	1	1	1	1	1	1	1	1	1	1	1	1	1	1	1	1	1	1	1	1	1	1	1	1	1	1	1	1	1	1	1	1	1	1	1	1
Os01t0130200	chr01	1	1	1	1	1	1	1	1	1	1	1	1	1	1	1	1	1	1	1	1	1	1	1	1	1	1	1	1	1	1	1	1	1	1	1	1	1	1	1	1	1	1	1	1	1	1	1	1
Os01t0130400	chr01	1	1	1	1	1	1	1	1	1	1	1	1	1	1	1	1	1	1	1	1	1	1	1	1	1	1	1	1	1	1	1	1	1	1	1	1	1	1	1	1	1	1	1	1	1	1	1	1
Os01t0130500	chr01	1	1	1	1	1	1	1	1	1	1	1	1	1	1	1	1	1	1	1	1	1	1	1	1	1	1	1	1	1	1	1	1	1	1	1	1	1	1	1	1	1	1	1	1	1	1	1	1
Os01t0130900	chr01	1	1	1	1	1	1	1	1	1	1	1	1	1	1	1	1	1	1	1	1	1	1	1	1	1	1	1	1	1	1	1	1	1	1	1	1	1	1	1	1	1	1	1	1	1	1	1	1
Os01t0131250	chr01	1	1	1	1	1	1	1	1	1	1	1	1	1	1	1	1	1	1	1	1	1	1	1	1	1	1	1	1	1	1	1	1	1	1	1	1	1	1	1	1	1	1	1	1	1	1	1	1
Os01t0131300	chr01	1	1	1	1	1	1	1	1	1	1	1	1	1	1	1	1	1	1	1	1	1	1	1	1	1	1	1	1	1	1	1	1	1	1	1	1	1	1	1	1	1	1	1	1	1	1	1	1
Os01t0131450	chr01	1	1	1	1	1	1	1	1	1	1	1	1	1	1	1	1	1	1	1	1	1	1	1	1	1	1	1	1	1	1	1	1	1	1	1	1	1	1	1	1	1	1	1	1	1	1	1	1
Os01t0131600	chr01	1	1	1	1	1	1	1	1	1	1	1	1	1	1	1	1	1	1	1	1	1	1	1	1	1	1	1	1	1	1	1	1	1	1	1	1	1	1	1	1	1	1	1	1	1	1	1	1
Os01t0131800	chr01	1	1	1	1	1	1	1	1	1	1	1	1	1	1	1	1	1	1	1	1	1	1	1	1	1	1	1	1	1	1	1	1	1	1	1	1	1	1	1	1	1	1	1	1	1	1	1	1
Os01t0131900	chr01	1	1	1	1	1	1	1	1	1	1	1	1	1	1	1	1	1	1	1	1	1	1	1	1	1	1	1	1	1	1	1	1	1	1	1	1	1	1	1	1	1	1	1	1	1	1	1	1
Os01t0132000	chr01	1	1	1	1	1	1	1	1	1	1	1	1	1	1	1	1	1	1	1	1	1	1	1	1	1	1	1	1	1	1	1	1	1	1	1	1	1	1	1	1	1	1	1	1	1	1	1	1
Os01t0132050	chr01	1	1	1	1	1	1	1	1	1	1	1	1	1	1	1	1	1	1	1	1	1	1	1	1	1	1	1	1	1	1	1	1	1	1	1	1	1	1	1	1	1	1	1	1	1	1	1	1
Os01t0132100	chr01	1	1	1	1	1	1	1	1	1	1	1	1	1	1	1	1	1	1	1	1	1	1	1	1	1	1	1	1	1	1	1	1	1	1	1	1	1	1	1	1	1	1	1	1	1	1	1	1
Os01t0132200	chr01	1	1	1	1	1	1	1	1	1	1	1	1	1	1	1	1	1	1	1	1	1	1	1	1	1	1	1	1	1	1	1	1	1	1	1	1	1	1	1	1	1	1	1	1	1	1	1	1
Os01t0132400	chr01	1	1	1	1	1	1	1	1	1	1	1	1	1	1	1	1	1	1	1	1	1	1	1	1	1	1	1	1	1	1	1	1	1	1	1	1	1	1	1	1	1	1	1	1	1	1	1	1
Os01t0132500	chr01	1	1	1	1	1	1	1	1	1	1	1	1	1	1	1	1	1	1	1	1	1	1	1	1	1	1	1	1	1	1	1	1	1	1	1	1	1	1	1	1	1	1	1	1	1	1	1	1
Os01t0132700	chr01	1	1	1	1	1	1	1	1	1	1	1	1	1	1	1	1	1	1	1	1	1	1	1	1	1	1	1	1	1	1	1	1	1	1	1	1	1	1	1	1	1	1	1	1	1	1	1	1
Os01t0132766	chr01	1	1	1	1	1	1	1	1	1	1	1	1	1	1	1	1	1	1	1	1	1	1	1	1	1	1	1	1	1	1	1	1	1	1	1	1	1	1	1	1	1	1	1	1	1	1	1	1
Os01t0132800	chr01	1	1	1	1	1	1	1	1	1	1	1	1	1	1	1	1	1	1	1	1	1	1	1	1	1	1	1	1	1	1	1	1	1	1	1	1	1	1	1	1	1	1	1	1	1	1	1	1
Os01t0133100	chr01	1	1	1	1	1	1	1	1	1	1	1	1	1	1	1	1	1	1	1	1	1	1	1	1	1	1	1	1	1	1	1	1	1	1	1	1	1	1	1	1	1	1	1	1	1	1	1	1
Os01t0133200	chr01	1	1	1	1	1	1	1	1	1	1	1	1	1	1	1	1	1	1	1	1	1	1	1	1	1	1	1	1	1	1	1	1	1	1	1	1	1	1	1	1	1	1	1	1	1	1	1	1
Os01t0133400	chr01	1	1	1	1	1	1	1	1	1	1	1	1	1	1	1	1	1	1	1	1	1	1	1	1	1	1	1	1	1	1	1	1	1	1	1	1	1	1	1	1	1	1	1	1	1	1	1	1
Os01t0133500	chr01	1	1	1	1	1	1	1	1	1	1	1	1	1	1	1	1	1	1	1	1	1	1	1	1	1	1	1	1	1	1	1	1	1	1	1	1	1	1	1	1	1	1	1	1	1	1	1	1
Os01t0133600	chr01	1	1	1	1	1	1	1	1	1	1	1	1	1	1	1	1	1	1	1	1	1	1	1	1	1	1	1	1	1	1	1	1	1	1	1	1	1	1	1	1	1	1	1	1	1	1	1	1
Os01t0133650	chr01	1	1	1	1	1	1	1	1	1	1	1	1	1	1	1	1	1	1	1	1	1	1	1	1	1	1	1	1	1	1	1	1	1	1	1	1	1	1	1	1	1	1	1	1	1	1	1	1
Os01t0133700	chr01	1	1	1	1	1	1	1	1	1	1	1	1	1	1	1	1	1	1	1	1	1	1	1	1	1	1	1	1	1	1	1	1	1	1	1	1	1	1	1	1	1	1	1	1	1	1	1	1
Os01t0133766	chr01	1	1	1	1	1	1	1	1	1	1	1	1	1	1	1	1	1	1	1	1	1	1	1	1	1	1	1	1	1	1	1	1	1	1	1	1	1	1	1	1	1	1	1	1	1	1	1	1
Os01t0133799	chr01	1	1	1	1	1	1	1	1	1	1	1	1	1	1	1	1	1	1	1	1	1	1	1	1	1	1	1	1	1	1	1	1	1	1	1	1	1	1	1	1	1	1	1	1	1	1	1	1
Os01t0133832	chr01	1	1	1	1	1	1	1	1	1	1	1	1	1	1	1	1	1	1	0	1	1	1	1	1	1	1	1	1	1	1	1	1	1	1	1	1	1	1	1	1	1	1	1	1	1	1	1	1
Os01t0133866	chr01	1	1	1	1	1	1	1	1	1	1	1	1	1	1	1	1	1	1	1	1	1	1	1	1	1	1	1	1	1	1	1	1	1	1	1	1	1	1	1	1	1	1	1	1	1	1	1	1
Os01t0133900	chr01	1	1	1	1	1	1	1	1	1	1	1	1	1	1	1	1	1	1	1	1	1	1	1	1	1	1	1	1	1	1	1	1	1	1	1	1	1	1	1	1	1	1	1	1	1	1	1	1
Os01t0134200	chr01	1	1	1	1	1	1	1	1	1	1	1	1	1	1	1	1	1	1	1	1	1	1	1	1	1	1	1	1	1	1	1	1	1	1	1	1	1	1	1	1	1	1	1	1	1	1	1	1
Os01t0134500	chr01	1	1	1	1	1	1	1	1	1	1	1	1	1	1	1	1	1	1	1	1	1	1	1	1	1	1	1	1	1	1	1	1	1	1	1	1	1	1	1	1	1	1	1	1	1	1	1	1
Os01t0134700	chr01	1	1	1	1	1	1	1	1	1	1	1	1	1	1	1	1	1	1	1	1	1	1	1	1	1	1	1	1	1	1	1	1	1	1	1	1	1	1	1	1	1	1	1	1	1	1	1	1
Os01t0134800	chr01	1	1	1	1	1	1	1	1	1	1	1	1	1	1	1	1	1	1	1	1	1	1	1	1	1	1	1	1	1	1	1	1	1	1	1	1	1	1	1	1	1	1	1	1	1	1	1	1
Os01t0134850	chr01	1	1	1	1	1	1	1	1	1	1	1	1	1	1	1	1	1	1	1	1	1	1	1	1	1	1	1	1	1	1	1	1	1	1	1	1	1	1	1	1	1	1	1	1	1	1	1	1
Os01t0134900	chr01	1	1	1	1	1	1	1	1	1	1	1	1	1	1	1	1	1	1	1	1	1	1	1	1	1	1	1	1	1	1	1	1	1	1	1	1	1	1	1	1	1	1	1	1	1	1	1	1
Os01t0135000	chr01	1	1	1	1	1	1	1	1	1	1	1	1	1	1	1	1	1	1	1	1	1	1	1	1	1	1	1	1	1	1	1	1	1	1	1	1	1	1	1	1	1	1	1	1	1	1	1	1
Os01t0135600	chr01	1	1	1	1	1	1	1	1	1	1	1	1	1	1	1	1	1	1	1	1	1	1	1	1	1	1	1	1	1	1	1	1	1	1	0	1	1	1	1	1	1	1	1	1	1	1	1	1
Os01t0135700	chr01	1	1	1	1	1	1	1	1	1	1	1	1	1	1	1	1	1	1	1	1	1	1	1	1	1	1	1	1	1	1	1	1	1	1	1	1	1	1	1	1	1	1	1	1	1	1	1	1
Os01t0135800	chr01	1	1	1	1	1	1	1	1	1	1	1	1	1	1	1	1	1	1	1	1	1	1	1	1	1	1	1	1	1	1	1	1	1	1	1	1	1	1	1	1	1	1	1	1	1	1	1	1
Os01t0135900	chr01	1	1	1	1	1	1	1	1	1	1	1	1	1	1	1	1	1	1	1	1	1	1	1	1	1	1	1	1	1	1	1	1	1	1	1	1	1	1	1	1	1	1	1	1	1	1	1	1
Os01t0136000	chr01	1	1	1	1	1	1	1	1	1	1	1	1	1	1	1	1	1	1	1	1	1	1	1	1	1	1	1	1	1	1	1	1	1	1	1	1	1	1	1	1	1	1	1	1	1	1	1	1
Os01t0136050	chr01	1	1	1	1	1	1	1	1	1	1	1	1	1	1	1	1	1	1	1	1	1	1	1	1	1	1	1	1	1	1	1	1	1	1	1	1	1	1	1	1	1	1	1	1	1	1	1	1
Os01t0136100	chr01	1	1	1	1	1	1	1	1	1	1	1	1	1	1	1	1	1	1	1	1	1	1	1	1	1	1	1	1	1	1	1	1	1	1	1	1	1	1	1	1	1	1	1	1	1	1	1	1
Os01t0136200	chr01	1	1	1	1	1	1	1	1	1	1	1	1	1	1	1	1	1	1	1	1	1	1	1	1	1	1	1	1	1	1	1	1	1	1	1	1	1	1	1	1	1	1	1	1	1	1	1	1
Os01t0136300	chr01	1	1	1	1	1	1	1	1	1	1	1	1	1	1	1	1	1	1	1	1	1	1	1	1	1	1	1	1	1	1	1	1	1	1	1	1	1	1	1	1	1	1	1	1	1	1	1	1
Os01t0136400	chr01	1	1	1	1	1	1	1	1	1	1	1	1	1	1	1	1	1	1	1	1	1	1	1	1	1	1	1	1	1	1	1	1	1	1	1	1	1	1	1	1	1	1	1	1	1	1	1	1
Os01t0136450	chr01	1	1	1	1	1	1	1	1	1	1	1	1	1	1	1	1	1	1	1	1	1	1	1	1	1	1	1	1	1	1	1	1	1	1	1	1	1	1	1	1	1	1	1	1	1	1	1	1
Os01t0136500	chr01	1	1	1	1	1	1	0	1	1	1	1	1	1	0	1	1	1	0	0	1	1	0	1	1	1	1	1	0	1	1	0	1	1	1	1	1	1	1	1	1	1	1	1	1	0	1	1	1
Os01t0136502	chr01	1	1	1	1	1	1	1	1	1	1	1	1	1	1	1	1	1	1	1	1	1	1	1	1	1	1	1	1	1	1	1	1	1	1	1	1	1	1	1	1	1	1	1	1	1	1	1	1
Os01t0136600	chr01	1	1	1	0	1	1	1	1	1	1	0	1	0	1	1	1	1	1	1	1	1	1	1	1	1	1	1	1	1	1	1	1	1	0	1	1	1	1	1	1	1	1	1	1	1	1	1	1
Os01t0136700	chr01	1	1	1	1	1	1	1	1	1	1	1	1	1	1	1	1	1	1	1	1	1	1	1	1	1	1	1	1	1	1	1	1	1	1	1	1	1	1	1	1	1	1	1	1	1	1	1	1
Os01t0136800	chr01	1	1	1	1	1	1	1	1	1	1	1	1	1	1	1	1	1	1	1	1	1	1	1	1	1	1	1	1	1	1	1	1	1	1	1	1	1	1	1	1	1	1	1	1	1	1	1	1
Os01t0136850	chr01	1	1	1	1	1	1	1	1	1	1	1	1	1	1	1	1	1	1	1	1	1	1	1	1	1	1	1	1	1	1	1	1	1	1	1	1	1	1	1	1	1	1	1	1	1	1	1	1
Os01t0136900	chr01	1	1	1	1	1	1	1	1	1	1	1	1	1	1	1	1	1	1	1	1	1	1	1	1	1	1	1	1	1	1	1	1	1	1	1	1	1	1	1	1	1	1	1	1	1	1	1	1
Os01t0137066	chr01	1	1	1	1	1	1	1	1	1	1	1	1	1	1	1	1	1	1	1	1	1	1	1	1	1	1	1	1	1	1	1	1	1	1	1	1	1	1	1	1	1	1	1	1	1	1	1	1
Os01t0137125	chr01	1	1	1	1	1	1	1	1	1	1	1	1	1	1	1	1	1	1	1	1	1	1	1	1	1	1	1	1	1	1	1	1	1	1	1	1	1	1	1	1	1	1	1	1	1	1	1	1
Os01t0137150	chr01	1	1	1	1	1	1	1	1	1	1	1	1	1	1	1	1	1	1	1	1	1	1	1	1	1	1	1	1	1	1	1	1	1	1	1	1	1	1	1	1	1	1	1	1	1	1	1	1
Os01t0137200	chr01	1	1	1	1	1	1	1	1	1	1	1	1	1	1	1	1	1	1	1	1	1	1	1	1	1	1	1	1	1	1	1	1	1	1	1	1	1	1	1	1	1	1	1	1	1	1	1	1
Os01t0137232	chr01	1	1	1	1	1	1	1	1	1	1	1	1	1	1	1	1	1	1	1	1	1	1	1	1	1	1	1	1	1	1	1	1	1	1	1	1	1	1	1	1	1	1	1	1	1	1	1	1
Os01t0137250	chr01	1	1	1	1	1	1	1	1	1	1	1	1	1	1	1	1	1	1	1	1	1	1	1	1	1	1	1	1	1	1	1	1	1	1	1	1	1	1	1	1	1	1	1	1	1	1	1	1
Os01t0137266	chr01	1	1	1	1	1	1	1	1	1	1	1	1	1	1	1	1	1	1	1	1	1	1	1	1	1	1	1	1	1	1	1	1	1	1	1	1	1	1	1	1	1	1	1	1	1	1	1	1
Os01t0137282	chr01	1	1	1	1	1	1	1	1	1	1	1	1	1	1	1	1	1	1	1	1	1	1	1	1	1	1	1	1	1	1	1	1	1	1	1	1	1	1	1	1	1	1	1	1	1	1	1	1
Os01t0137300	chr01	1	1	1	1	1	1	1	1	1	1	1	1	1	1	1	1	1	1	1	1	1	1	1	1	1	1	1	1	1	1	1	1	1	1	1	1	1	1	1	1	1	1	1	1	1	1	1	1
Os01t0137400	chr01	1	1	1	1	1	1	1	1	1	1	1	1	1	1	1	1	1	1	1	1	1	1	1	1	1	1	1	1	1	1	1	1	1	1	1	1	1	1	1	1	1	1	1	1	1	1	1	1
Os01t0137500	chr01	1	1	1	1	1	1	1	1	0	1	1	1	1	1	1	1	1	1	1	0	1	1	1	1	0	1	1	1	1	1	1	1	1	0	1	1	1	1	1	0	1	1	1	1	1	1	0	1
Os01t0137550	chr01	1	1	1	1	1	1	1	1	0	1	1	1	1	1	1	1	1	1	1	0	1	1	1	1	0	1	1	1	1	1	1	1	1	0	1	1	1	1	1	0	1	1	1	0	1	1	0	1
Os01t0137700	chr01	1	1	1	0	1	1	1	1	1	1	1	1	1	1	1	1	1	1	1	1	0	1	1	1	1	1	1	1	1	0	0	0	1	1	1	1	1	1	0	1	1	0	1	1	1	1	1	1
Os01t0137750	chr01	0	1	1	1	1	1	1	1	1	1	1	1	1	1	1	1	1	1	0	1	1	1	1	1	1	1	1	1	1	1	0	0	1	1	1	1	1	1	0	1	1	1	1	1	0	1	1	1
Os01t0137800	chr01	1	0	1	0	1	1	0	0	1	1	0	1	0	0	1	1	0	0	1	1	0	0	1	1	1	1	1	0	0	0	1	0	1	1	1	1	0	0	0	1	0	0	1	0	1	1	1	1
Os01t0137875	chr01	1	1	1	1	1	1	0	1	1	1	1	1	1	1	1	1	1	1	1	1	1	1	1	1	1	1	1	1	1	1	1	1	1	1	1	1	1	1	1	1	1	1	1	1	1	1	1	1
Os01t0137950	chr01	1	1	1	1	1	1	1	1	1	1	1	1	1	1	1	1	1	1	1	1	1	1	1	1	1	1	1	1	1	1	1	1	1	1	1	1	1	1	1	1	1	1	1	1	1	1	1	1
Os01t0138000	chr01	1	1	1	1	1	1	1	1	1	1	1	1	1	1	1	1	1	1	1	1	1	1	1	1	1	1	1	1	1	1	1	1	1	1	1	1	1	1	1	1	1	1	1	1	1	1	1	1
Os01t0138100	chr01	1	1	1	1	1	1	1	1	1	1	1	1	1	1	1	1	1	1	1	1	1	1	1	1	1	1	1	1	1	1	1	1	1	1	1	1	1	1	1	1	1	1	1	1	1	1	1	1
Os01t0138232	chr01	1	1	1	1	1	1	1	1	1	1	1	1	1	1	1	1	1	1	1	1	1	1	1	1	1	1	1	1	1	1	1	1	1	1	1	1	1	1	1	1	1	1	1	1	1	1	1	1
Os01t0138300	chr01	1	1	1	1	1	1	1	1	1	1	1	1	1	1	1	1	1	1	1	1	1	1	1	1	1	1	1	1	1	1	1	1	1	1	1	1	1	1	1	1	1	1	1	1	1	1	1	1
Os01t0138350	chr01	1	1	1	1	1	1	1	1	1	1	1	1	1	1	1	1	1	1	1	1	1	1	1	1	1	1	1	1	1	1	1	1	1	1	1	1	1	1	1	1	1	1	1	1	1	1	1	1
Os01t0138400	chr01	1	1	1	1	1	1	1	1	1	1	1	1	1	1	1	1	1	1	1	1	1	1	1	1	1	1	1	1	1	1	1	1	1	1	1	1	1	1	1	1	1	1	1	1	1	1	1	1
Os01t0138451	chr01	1	1	1	1	1	1	1	1	1	1	1	1	1	1	1	1	1	1	1	1	1	1	1	1	1	1	1	1	1	1	1	1	1	1	1	1	1	1	1	1	1	1	1	1	1	1	1	1
Os01t0138500	chr01	1	1	1	1	1	1	1	1	1	1	1	1	1	1	1	1	1	1	1	1	1	1	1	1	1	1	1	1	1	1	1	1	1	1	1	1	1	1	1	1	1	1	1	1	1	1	1	1
Os01t0138600	chr01	1	1	1	1	1	1	1	1	1	1	1	1	1	1	1	1	1	1	1	1	1	1	1	1	1	1	1	1	1	1	1	1	1	1	1	1	1	1	1	1	1	1	1	1	1	1	1	1
Os01t0138800	chr01	1	1	1	1	1	1	1	1	1	1	1	1	1	1	1	1	1	1	1	1	1	1	1	1	1	1	1	1	1	1	1	1	1	1	1	1	1	1	1	1	1	1	1	1	1	1	1	1
Os01t0138900	chr01	1	1	1	1	1	1	1	1	1	1	1	1	1	1	1	1	1	1	1	1	1	1	1	1	1	1	1	1	1	1	1	1	1	1	1	1	1	1	1	1	1	1	1	1	1	1	1	1
Os01t0139000	chr01	1	1	1	1	1	1	1	1	1	1	1	1	1	1	1	1	1	1	1	1	1	1	1	1	1	1	1	1	1	1	1	1	1	1	1	1	1	1	1	1	1	1	1	1	1	1	1	1
Os01t0139200	chr01	1	1	1	1	1	1	1	1	1	1	1	1	1	1	1	1	1	1	1	1	1	1	1	1	1	1	1	1	1	1	1	1	1	1	1	1	1	1	1	1	1	1	1	1	1	1	1	1
Os01t0139600	chr01	1	1	1	1	1	1	1	1	1	1	1	1	1	1	1	1	1	1	1	1	1	1	1	1	1	1	1	1	1	1	1	1	1	1	1	1	1	1	1	1	1	1	1	1	1	1	1	1
Os01t0139700	chr01	1	1	1	1	1	1	1	1	1	1	1	1	1	1	1	1	1	1	1	1	1	1	1	1	1	1	1	1	1	1	1	1	1	1	1	1	1	1	1	1	1	1	1	1	1	1	1	1
Os01t0139900	chr01	1	1	1	1	1	1	1	1	1	1	1	1	1	1	1	1	1	1	1	1	1	1	1	1	1	1	1	1	1	1	1	1	1	1	1	1	1	1	1	1	1	1	1	1	1	1	1	1
Os01t0140100	chr01	1	1	1	1	1	1	1	1	1	1	1	1	1	1	1	1	1	1	1	1	1	1	1	1	1	1	1	1	1	1	1	1	1	1	1	1	1	1	1	1	1	1	1	1	1	1	1	1
Os01t0140400	chr01	1	1	1	1	1	1	1	1	1	1	1	1	1	1	1	1	1	1	1	1	1	1	1	1	1	1	1	1	1	1	1	1	1	1	1	1	1	1	1	1	1	1	1	1	1	1	1	1
Os01t0140500	chr01	1	1	1	1	1	1	1	1	1	1	1	1	1	1	1	1	1	1	1	1	1	1	1	1	1	1	1	1	1	1	1	1	1	1	1	1	1	1	1	1	1	1	1	1	1	1	1	1
Os01t0140700	chr01	1	1	1	1	1	1	1	1	1	1	1	1	1	1	1	1	1	1	1	1	1	1	1	1	1	1	1	1	1	1	1	1	1	1	1	1	1	1	1	1	1	1	1	1	1	1	1	1
Os01t0141000	chr01	1	1	1	1	1	1	1	1	1	1	1	1	1	1	1	1	1	1	1	1	1	1	1	1	1	1	1	1	1	1	1	1	1	1	1	1	1	1	1	1	1	1	1	1	1	1	1	1
Os01t0141100	chr01	1	1	1	1	1	1	1	1	1	1	1	1	1	1	1	1	1	1	1	1	1	1	1	1	1	1	1	1	1	1	1	1	1	1	1	1	1	1	1	1	1	1	1	1	1	1	1	1
Os01t0141150	chr01	1	1	1	1	1	1	1	1	1	1	1	1	1	1	1	1	1	1	1	1	1	1	1	1	1	1	1	1	1	1	1	1	1	1	1	1	1	1	1	1	1	1	1	1	1	1	1	1
Os01t0141300	chr01	1	1	1	1	1	1	1	1	1	1	1	1	1	1	1	1	1	1	1	1	1	1	1	1	1	1	1	1	1	1	1	1	1	1	1	1	1	1	1	1	1	1	1	1	1	1	1	1
Os01t0141450	chr01	1	1	1	1	1	1	1	1	1	1	1	1	1	1	1	1	1	1	1	1	1	1	1	1	1	1	1	1	1	1	1	1	1	1	1	1	1	1	1	1	1	1	1	1	1	1	1	1
Os01t0141600	chr01	1	1	1	1	1	1	1	1	1	1	1	1	1	1	1	1	1	1	1	1	1	1	1	1	1	1	1	1	1	1	1	1	1	1	1	1	1	1	1	1	1	1	1	1	1	1	1	1
Os01t0141700	chr01	1	1	1	1	1	1	1	1	1	1	1	1	1	1	1	1	1	1	1	1	1	1	1	1	1	1	1	1	1	1	1	1	1	1	1	1	1	1	1	1	1	1	1	1	1	1	1	1
Os01t0141900	chr01	1	1	1	1	1	1	1	1	1	1	1	1	1	1	1	1	1	1	1	1	1	1	1	1	1	1	1	1	1	1	1	1	1	1	1	1	1	1	1	1	1	1	1	1	1	1	1	1
Os01t0142100	chr01	1	1	1	1	1	1	1	1	1	1	1	1	1	1	1	1	1	1	1	1	1	1	1	1	1	1	1	1	1	1	1	1	1	1	1	1	1	1	1	1	1	1	1	1	1	1	1	1
Os01t0142200	chr01	1	1	1	1	1	1	1	1	1	1	1	1	1	1	1	1	1	1	1	1	1	1	1	1	1	1	1	1	1	1	1	1	1	1	1	1	1	1	1	1	1	1	1	1	1	1	1	1
Os01t0142300	chr01	1	1	1	1	1	1	1	1	1	1	1	1	1	1	1	1	1	1	1	1	1	1	1	1	1	1	1	1	1	1	1	1	1	1	1	1	1	1	1	1	1	1	1	1	1	1	1	1
Os01t0142400	chr01	1	1	1	1	1	1	1	1	1	1	1	1	1	1	1	1	1	1	1	1	1	0	1	1	1	1	1	1	1	1	1	1	1	1	1	1	1	1	1	1	1	1	1	1	1	1	1	1
Os01t0142500	chr01	1	1	1	1	1	1	1	1	1	1	1	1	1	1	1	1	1	1	1	1	1	1	1	1	1	1	1	1	1	1	1	1	1	1	1	1	1	1	1	1	1	1	1	1	1	1	1	1
Os01t0142600	chr01	1	1	1	1	1	1	1	1	1	1	1	1	1	1	1	1	1	1	1	1	1	1	1	1	1	1	1	1	1	1	1	1	1	1	1	1	1	1	1	1	1	1	1	1	1	1	1	1
Os01t0142800	chr01	1	1	1	1	1	1	1	1	1	1	1	1	1	1	1	1	1	1	1	1	1	1	1	1	1	1	1	1	1	1	1	1	1	1	1	1	1	1	1	1	1	1	1	1	1	1	1	1
Os01t0142875	chr01	1	1	1	1	1	1	1	1	1	1	1	1	1	1	1	1	1	1	1	1	1	1	1	1	1	1	1	1	1	1	1	1	1	1	1	1	1	1	1	1	1	1	1	1	1	1	1	1
Os01t0142950	chr01	1	1	1	1	1	1	1	1	1	1	1	1	1	1	1	1	1	1	1	1	1	1	1	1	1	1	1	1	1	1	1	1	1	1	1	1	1	1	1	1	1	1	1	1	1	1	1	1
Os01t0143100	chr01	1	1	1	1	1	1	1	1	1	1	1	1	1	1	1	1	1	1	1	1	1	1	1	1	1	1	1	1	1	1	1	1	1	1	1	1	1	1	1	1	1	1	1	1	1	1	1	1
Os01t0143300	chr01	1	1	1	1	1	1	1	1	1	1	1	1	1	1	1	1	1	1	1	1	1	1	1	1	1	1	1	1	1	1	1	1	1	1	1	1	1	1	1	1	1	1	1	1	1	1	1	1
Os01t0143350	chr01	1	1	1	1	1	1	1	1	1	1	1	1	1	1	1	1	1	1	1	1	1	1	1	1	1	1	1	1	1	1	1	1	1	1	1	1	1	1	1	1	1	1	1	1	1	1	1	1
Os01t0143400	chr01	1	1	1	1	1	1	1	1	1	1	1	1	1	1	1	1	1	1	1	1	1	1	1	1	1	1	1	1	1	1	1	1	1	1	1	1	1	1	1	1	1	1	1	1	1	1	1	1
Os01t0143700	chr01	1	1	1	1	1	1	1	1	1	1	1	1	1	1	1	1	1	1	1	1	1	1	1	1	1	1	1	1	1	1	1	1	1	1	1	1	1	1	1	1	1	1	1	1	1	1	1	1
Os01t0143750	chr01	1	1	1	1	1	1	1	1	1	1	1	1	1	1	1	1	1	1	1	1	1	1	1	1	1	1	1	1	1	1	1	1	1	1	1	1	1	1	1	1	1	1	1	1	1	1	1	1
Os01t0143800	chr01	1	1	1	1	1	1	1	1	1	1	1	1	1	1	1	1	1	1	1	1	1	1	1	1	1	1	1	1	1	1	1	1	1	1	1	1	1	1	1	1	1	1	1	1	1	1	1	1
Os01t0143900	chr01	1	1	1	1	1	1	1	1	1	1	1	1	1	1	1	1	1	1	1	1	1	1	1	1	1	1	1	1	1	1	1	1	1	1	1	1	1	1	1	1	1	1	1	1	1	1	1	1
Os01t0144000	chr01	1	1	1	1	1	1	1	1	1	1	1	1	1	1	1	1	1	1	1	1	1	1	1	1	1	1	1	1	1	1	1	1	1	1	1	1	1	1	1	1	1	1	1	1	1	1	1	1
Os01t0144100	chr01	1	1	1	1	1	1	1	1	1	1	1	1	1	1	1	1	1	1	1	1	1	1	1	1	1	1	1	1	1	1	1	1	1	1	1	1	1	1	1	1	1	1	1	1	1	1	1	1
Os01t0144200	chr01	1	1	1	1	1	1	1	1	1	1	1	1	1	1	1	1	1	1	1	1	1	1	1	1	1	1	1	1	1	1	1	1	1	1	1	1	1	1	1	1	1	1	1	1	1	1	1	1
Os01t0144300	chr01	1	1	1	1	1	1	1	1	1	1	1	1	1	1	1	1	1	1	1	1	1	1	1	1	1	1	1	1	1	1	1	1	1	1	1	1	1	1	1	1	1	1	1	1	1	1	1	1
Os01t0144340	chr01	1	1	1	1	1	1	1	1	1	1	1	1	1	1	1	1	1	1	1	1	1	1	1	1	1	1	1	1	1	1	1	1	1	1	1	1	1	1	1	1	1	1	1	1	1	1	1	1
Os01t0144380	chr01	1	1	1	1	1	1	1	1	1	1	1	1	1	1	1	1	1	1	1	1	1	1	1	1	1	1	1	1	1	1	1	1	1	1	1	1	1	1	1	1	1	1	1	1	1	1	1	1
Os01t0144500	chr01	1	1	1	1	1	1	1	1	1	1	1	1	1	1	1	1	1	1	1	1	1	1	1	1	1	1	1	1	1	1	1	1	1	1	1	1	1	1	1	1	1	1	1	1	1	1	1	1
Os01t0144600	chr01	1	1	1	1	1	1	1	1	1	1	1	1	1	1	1	1	1	1	1	1	1	1	1	1	1	1	1	1	1	1	1	1	1	1	1	1	1	1	1	1	1	1	1	1	1	1	1	1
Os01t0144700	chr01	1	1	1	1	1	1	1	1	1	1	1	1	1	1	1	1	1	1	0	1	0	1	1	1	1	1	1	1	1	1	1	1	1	1	1	1	1	1	1	1	1	1	1	1	1	1	1	1
Os01t0144800	chr01	1	0	1	1	1	1	1	0	1	1	1	0	1	1	1	1	1	0	0	1	0	0	1	1	1	0	1	0	1	1	1	1	0	1	1	1	1	1	0	1	1	1	1	1	0	1	1	1
Os01t0144900	chr01	1	0	1	1	0	1	1	0	0	1	1	0	1	1	1	1	1	0	0	1	0	0	1	1	1	0	1	0	1	1	1	1	0	1	1	1	0	1	0	1	1	1	0	1	0	1	1	1
Os01t0145000	chr01	1	0	1	1	0	1	1	0	0	1	1	1	1	1	1	1	1	1	0	1	1	1	1	1	1	1	1	0	1	1	1	1	1	1	1	1	0	1	1	1	1	1	0	1	0	1	1	1
Os01t0145200	chr01	1	0	1	1	0	1	1	0	0	1	1	0	1	1	1	1	1	0	0	1	0	0	1	1	1	0	1	0	1	1	1	1	0	1	1	1	0	1	0	1	1	1	0	1	0	1	1	1
Os01t0145600	chr01	1	0	1	1	0	1	0	0	0	1	1	0	1	1	1	1	1	0	0	1	0	0	1	1	1	0	1	0	1	1	1	1	0	1	1	1	0	1	0	1	1	1	0	1	0	1	1	1
Os01t0146101	chr01	0	0	1	1	0	1	1	0	0	1	1	0	1	1	1	1	1	0	0	0	0	0	1	0	1	0	1	0	1	1	0	0	0	1	0	1	0	1	0	1	0	1	0	1	0	0	1	0
Os01t0146200	chr01	1	0	1	1	1	1	1	1	1	1	1	0	1	1	1	1	1	1	0	1	0	0	1	1	1	0	1	0	1	1	1	1	0	1	0	1	1	1	0	1	1	1	1	1	0	1	1	1
Os01t0146600	chr01	1	1	1	1	1	1	0	1	1	1	1	1	1	1	1	1	1	1	0	1	1	1	1	1	1	0	1	1	0	0	1	0	0	1	1	1	1	1	1	1	0	1	1	1	0	0	1	1
Os01t0146801	chr01	0	1	0	1	0	1	1	1	1	1	0	1	0	1	1	1	0	1	1	1	0	1	0	1	1	0	1	1	1	1	1	1	1	1	1	1	0	1	1	1	1	0	0	1	1	1	1	1
Os01t0147001	chr01	1	1	0	0	1	1	1	1	1	1	1	0	1	1	1	1	1	1	0	1	0	0	0	1	1	0	1	1	1	1	1	1	0	1	1	1	1	1	0	1	0	0	1	0	0	1	1	1
Os01t0147200	chr01	1	1	1	1	1	1	1	1	1	1	1	1	1	1	1	1	1	1	1	1	1	1	1	1	1	1	1	1	1	1	1	1	1	1	1	1	1	1	1	1	1	1	1	1	1	1	1	1
Os01t0147250	chr01	1	1	1	1	1	1	1	1	1	1	1	1	1	1	1	1	1	1	1	1	1	1	1	1	1	1	1	1	1	1	1	1	1	1	1	1	1	1	1	1	1	1	1	1	1	1	1	1
Os01t0147300	chr01	1	1	1	1	1	1	1	1	1	1	1	1	1	1	1	1	1	1	1	1	1	1	1	1	1	1	1	1	1	1	1	1	1	1	1	1	1	1	1	1	1	1	1	1	1	1	1	1
Os01t0147400	chr01	1	1	1	1	1	1	1	1	1	1	1	1	1	1	1	1	1	1	1	1	1	1	1	1	1	1	1	1	1	1	1	1	1	1	1	1	1	1	1	1	1	1	1	1	1	1	1	1
Os01t0147600	chr01	1	1	1	1	1	1	1	1	1	1	1	1	1	1	1	1	1	1	1	1	1	1	1	1	1	1	1	1	1	1	1	1	1	1	1	1	1	1	1	1	1	1	1	1	1	1	1	1
Os01t0147650	chr01	1	1	1	1	1	1	1	1	1	1	1	1	1	1	1	1	1	1	1	1	1	1	1	1	1	1	1	1	1	1	1	1	1	1	1	1	1	1	1	1	1	1	1	1	1	1	1	1
Os01t0147700	chr01	1	1	1	1	1	1	1	1	1	1	1	1	1	1	1	1	1	1	1	1	1	1	1	1	1	1	1	1	1	1	1	1	1	1	1	1	1	1	1	1	1	1	1	1	1	1	1	1
Os01t0147800	chr01	1	1	1	1	1	1	1	1	1	1	1	1	1	1	1	1	1	1	1	1	1	1	1	1	1	1	1	1	1	1	1	1	1	1	1	1	1	1	1	1	1	1	1	1	1	1	1	1
Os01t0147850	chr01	1	1	1	1	1	1	1	1	1	1	1	1	1	1	1	1	1	1	1	1	1	1	1	1	1	1	1	1	1	1	1	1	1	1	1	1	1	1	1	1	1	1	1	1	1	1	1	1
Os01t0147900	chr01	1	1	1	1	1	1	1	1	1	1	1	1	1	1	1	1	1	1	1	1	1	1	1	1	1	1	1	1	1	1	1	1	1	1	1	1	1	1	1	1	1	1	1	1	1	1	1	1
Os01t0147950	chr01	1	1	1	1	1	1	1	1	1	1	1	1	1	1	1	1	1	1	1	1	1	1	1	1	1	1	1	1	1	1	1	1	1	1	1	1	1	1	1	1	1	1	1	1	1	1	1	1
Os01t0148000	chr01	1	1	1	1	1	1	1	1	1	1	1	1	1	1	1	1	1	1	1	1	1	1	1	1	1	1	1	1	1	1	1	1	1	1	1	1	1	1	1	1	1	1	1	1	1	1	1	1
Os01t0148050	chr01	1	1	1	1	1	1	1	1	1	1	1	1	1	1	1	1	1	1	1	1	1	1	1	1	1	1	1	1	1	1	1	1	1	1	1	1	1	1	1	1	1	1	1	1	1	1	1	1
Os01t0148100	chr01	1	1	1	1	1	1	1	1	1	1	1	1	1	1	1	1	1	1	1	1	1	1	1	1	1	1	1	1	1	1	1	1	1	1	1	1	1	1	1	1	1	1	1	1	1	1	1	1
Os01t0148200	chr01	1	1	1	1	0	1	1	1	1	0	1	1	1	1	1	1	1	1	1	1	1	1	1	1	1	1	1	1	1	1	1	1	1	1	1	1	1	1	1	1	1	1	0	1	1	1	1	0
Os01t0148400	chr01	1	1	1	1	1	1	1	1	1	1	1	1	1	1	1	1	1	1	1	1	1	1	1	1	1	1	1	1	1	1	1	1	1	1	1	1	1	1	1	1	1	1	1	1	1	1	1	1
Os01t0148500	chr01	1	1	1	1	1	1	1	1	1	1	1	1	1	1	1	1	1	1	1	1	1	1	1	1	1	1	1	1	1	1	1	1	1	1	1	1	1	1	1	1	1	1	1	1	1	1	1	1
Os01t0148700	chr01	1	1	1	1	1	1	1	1	1	1	1	1	1	1	1	1	1	1	1	1	1	1	1	1	1	1	1	1	1	1	1	1	1	1	1	1	1	1	1	1	1	1	1	1	1	1	1	1
Os01t0149200	chr01	1	1	1	1	1	1	1	1	1	1	1	1	1	1	1	1	1	1	1	1	1	1	1	1	1	1	1	1	1	1	1	1	1	1	1	1	1	1	1	1	1	1	1	1	1	1	1	1
Os01t0149350	chr01	1	1	1	1	1	1	1	1	1	1	1	1	1	1	1	1	1	1	1	1	1	1	1	1	1	1	1	1	1	1	1	1	1	1	1	1	1	1	1	1	1	1	1	1	1	1	1	1
Os01t0149400	chr01	1	1	1	1	1	1	1	1	1	1	1	1	1	1	1	1	1	1	1	1	1	1	1	1	1	1	1	1	1	1	1	1	1	1	1	1	1	1	1	1	1	1	1	1	1	1	1	1
Os01t0149500	chr01	1	1	1	1	1	1	1	1	1	1	1	1	1	1	1	1	1	1	1	1	1	1	1	1	1	1	1	1	1	1	1	1	1	1	1	1	1	1	1	1	1	1	1	1	1	1	1	1
Os01t0149600	chr01	1	1	1	1	1	1	1	1	1	1	1	1	1	1	1	1	1	1	1	1	1	1	1	1	1	1	1	1	1	1	1	1	1	1	1	1	1	1	1	1	1	1	1	1	1	1	1	1
Os01t0149700	chr01	1	1	1	1	1	1	1	1	1	1	1	1	1	1	1	1	1	1	1	1	1	1	1	1	1	1	1	1	1	1	1	1	1	1	1	1	1	1	1	1	1	1	1	1	1	1	1	1
Os01t0149750	chr01	1	1	1	1	1	1	1	1	1	1	1	1	1	1	1	1	1	1	1	1	1	1	1	1	1	1	1	1	1	1	1	1	1	1	1	1	1	1	1	1	1	1	1	1	1	1	1	1
Os01t0149800	chr01	1	1	1	1	1	1	1	1	1	1	1	1	1	1	1	1	1	1	1	1	1	1	1	1	1	1	1	1	1	1	1	1	1	1	1	1	1	1	1	1	1	1	1	1	1	1	1	1
Os01t0149900	chr01	1	1	1	1	1	1	1	1	1	1	1	1	1	1	1	1	1	1	1	1	1	1	1	1	1	1	1	1	1	1	1	1	1	1	1	1	1	1	1	1	1	1	1	1	1	1	1	1
Os01t0150000	chr01	1	1	1	1	1	1	1	1	1	1	1	1	1	1	1	1	1	1	1	1	1	1	1	1	1	1	1	1	1	1	1	1	1	1	1	1	1	1	1	1	1	1	1	1	1	1	1	1
Os01t0150100	chr01	1	1	1	1	1	1	1	1	1	1	1	1	1	1	1	1	1	1	1	1	1	1	1	1	1	1	1	1	1	1	1	1	1	1	1	1	1	1	1	1	1	1	1	1	1	1	1	1
Os01t0150200	chr01	1	1	1	1	1	1	1	1	1	1	1	1	1	1	1	1	1	1	1	1	1	1	1	1	1	1	1	1	1	1	1	1	1	1	1	1	1	1	1	1	1	1	1	1	1	1	1	1
Os01t0150400	chr01	1	1	1	1	1	1	1	1	1	1	1	1	1	1	1	1	1	1	1	1	1	1	1	1	1	1	1	1	1	1	1	1	1	1	1	1	1	1	1	1	1	1	1	1	1	1	1	1
Os01t0150500	chr01	1	1	1	1	1	1	1	1	1	1	1	1	1	1	1	1	1	1	1	1	1	1	1	1	1	1	1	1	1	1	1	1	1	1	1	1	1	1	1	1	1	1	1	1	1	1	1	1
Os01t0150700	chr01	1	1	1	1	0	1	1	1	1	0	1	1	1	1	1	1	1	1	1	1	1	1	1	1	1	1	1	1	1	1	1	1	1	1	1	1	1	1	1	1	1	1	1	1	1	1	1	1
Os01t0150800	chr01	1	1	1	1	1	1	1	1	1	1	1	1	1	1	1	1	1	1	1	1	1	1	1	1	1	1	1	1	1	1	1	1	1	1	1	1	1	1	1	1	1	1	1	1	1	1	1	1
Os01t0150900	chr01	1	1	1	1	1	1	1	1	1	1	1	1	1	1	1	1	1	1	1	1	1	1	1	1	1	1	1	1	1	1	1	1	1	1	1	1	1	1	1	1	1	1	1	1	1	1	1	1
Os01t0150950	chr01	1	1	0	1	0	1	1	1	1	1	1	1	1	1	1	1	0	1	1	1	1	1	1	1	1	1	1	1	1	1	1	1	1	1	1	1	1	1	1	1	1	1	1	1	1	1	1	1
Os01t0151100	chr01	1	1	1	1	1	1	1	1	1	1	1	1	1	1	1	1	1	1	1	1	1	1	1	1	1	1	1	1	1	1	1	1	1	1	1	1	1	1	1	1	1	1	1	1	1	1	1	1
Os01t0151200	chr01	1	1	1	1	1	1	1	1	1	1	1	1	1	1	1	1	1	1	1	1	1	1	1	1	1	1	1	1	1	1	1	1	1	1	1	1	1	1	1	1	1	1	1	1	1	1	1	1
Os01t0151400	chr01	1	1	1	1	1	1	1	1	1	1	1	1	1	1	1	1	1	1	1	1	1	1	1	1	1	1	1	1	1	1	1	1	1	1	1	1	1	1	1	1	1	1	1	1	1	1	1	1
Os01t0151500	chr01	1	1	1	1	1	1	1	1	1	1	1	1	1	1	1	1	1	1	1	1	1	1	1	1	1	1	1	1	1	1	1	1	1	1	1	1	1	1	1	1	1	1	1	1	1	1	1	1
Os01t0151600	chr01	1	1	1	1	1	1	1	1	1	1	1	1	1	1	1	1	1	1	1	1	1	1	1	1	1	1	1	1	1	1	1	1	1	1	1	1	1	1	1	1	1	1	1	1	1	1	1	1
Os01t0151700	chr01	1	1	1	1	1	1	1	1	1	1	1	1	1	1	1	1	1	1	1	1	1	1	1	1	1	1	1	1	1	1	1	1	1	1	1	1	1	1	1	1	1	1	1	1	1	1	1	1
Os01t0151750	chr01	1	1	1	1	1	1	1	1	1	1	1	1	1	1	1	1	1	1	1	1	1	1	1	1	1	1	1	1	1	1	1	1	1	1	1	1	1	1	1	1	1	1	1	1	1	1	1	1
Os01t0151900	chr01	1	1	1	1	1	1	1	1	1	1	1	1	1	1	1	1	1	1	1	1	1	1	1	1	1	1	1	1	1	1	1	1	1	1	1	1	1	1	1	1	1	1	1	1	1	1	1	1
Os01t0152000	chr01	1	1	1	1	1	1	1	1	1	1	1	1	1	1	1	1	1	1	1	1	1	1	1	1	1	1	1	1	1	1	1	1	1	1	1	1	1	1	1	1	1	1	1	1	1	1	1	1
Os01t0152050	chr01	1	1	1	1	1	1	1	1	1	1	1	1	1	1	1	1	1	1	1	1	1	1	1	1	1	1	1	1	1	1	1	1	1	1	1	1	1	1	1	1	1	1	1	1	1	1	1	1
Os01t0152100	chr01	1	1	1	1	1	1	1	1	1	1	1	1	1	1	1	1	1	1	1	1	1	1	1	1	1	1	1	1	1	1	1	1	1	1	1	1	1	1	1	1	1	1	1	1	1	1	1	1
Os01t0152200	chr01	1	1	1	1	1	1	1	1	1	1	1	1	1	1	1	1	1	1	1	1	1	1	1	1	1	1	1	1	1	1	1	1	1	0	0	1	1	1	1	1	1	1	1	1	1	1	1	1
Os01t0152300	chr01	1	1	1	1	1	1	1	1	1	1	1	1	1	1	1	1	1	1	1	1	1	1	1	1	1	1	1	1	1	1	1	1	1	1	0	1	1	1	1	1	1	1	1	1	1	1	1	1
Os01t0152500	chr01	1	0	1	1	1	0	0	1	1	1	1	1	1	1	1	1	1	1	0	0	1	0	0	0	1	1	1	1	1	0	1	0	1	1	1	1	1	1	0	1	1	1	1	1	1	1	1	0
Os01t0152600	chr01	1	1	1	1	1	1	1	1	1	1	1	1	1	1	1	1	1	1	1	1	1	1	1	1	1	1	1	1	1	1	1	1	1	1	1	1	1	1	1	1	1	1	1	1	1	1	1	1
Os01t0152675	chr01	1	1	1	1	1	1	1	1	1	1	1	1	1	1	1	1	1	1	1	1	1	1	1	1	1	1	1	1	1	1	1	1	1	1	1	1	1	1	1	1	1	1	1	1	1	1	1	1
Os01t0152687	chr01	1	1	1	1	1	1	1	1	1	1	1	1	1	1	1	1	1	1	1	1	1	1	1	1	1	1	1	1	1	1	1	1	1	1	1	1	1	1	1	1	1	1	1	1	1	1	1	1
Os01t0152700	chr01	1	1	1	1	1	1	1	1	1	1	1	1	1	1	1	1	1	1	1	1	1	1	1	1	1	1	1	1	1	1	1	1	1	1	1	1	1	1	1	1	1	1	1	1	1	1	1	1
Os01t0152800	chr01	1	1	1	1	1	1	1	1	1	1	1	1	1	1	1	1	1	1	1	1	1	1	1	1	1	1	1	1	1	1	1	1	1	1	1	1	1	1	1	1	1	1	1	1	1	1	1	1
Os01t0152850	chr01	1	1	1	1	1	1	1	1	1	1	1	1	1	1	1	1	1	1	1	1	1	1	1	1	1	1	1	1	1	1	1	1	1	1	1	1	1	1	1	1	1	1	1	1	1	1	1	1
Os01t0152900	chr01	1	1	1	1	1	1	1	1	1	1	1	1	1	1	1	1	1	1	1	1	1	1	1	1	1	1	1	1	1	1	1	1	1	1	1	1	1	1	1	1	1	1	1	1	1	1	1	1
Os01t0152950	chr01	1	1	1	1	1	1	1	1	1	1	1	1	1	1	1	1	1	1	1	1	1	1	1	1	1	1	1	1	1	1	1	1	1	1	1	1	1	1	1	1	1	1	1	1	1	1	1	1
Os01t0152951	chr01	1	1	1	1	1	1	1	1	1	1	1	1	1	1	1	1	1	1	1	1	1	1	1	1	1	1	1	1	1	1	1	1	1	1	1	1	1	1	1	1	1	1	1	1	1	1	1	1
Os01t0153000	chr01	1	1	1	1	1	1	1	1	1	1	1	1	1	1	1	1	1	1	1	1	1	1	1	1	1	1	1	1	1	1	1	1	1	1	1	1	1	1	1	1	1	1	1	1	1	1	1	1
Os01t0153050	chr01	1	1	1	1	1	1	1	1	1	1	1	1	1	1	1	1	1	1	1	1	1	1	1	1	1	1	1	1	1	1	1	1	1	1	1	1	1	1	1	1	1	1	1	1	1	1	1	1
Os01t0153100	chr01	1	1	1	1	1	1	1	1	1	1	1	1	1	1	1	1	1	1	1	1	1	1	1	1	1	1	1	1	1	1	1	1	1	1	1	1	1	1	1	1	1	1	1	1	1	1	1	1
Os01t0153150	chr01	1	1	1	1	1	1	1	1	1	1	1	1	1	1	1	1	1	1	1	1	1	1	1	1	1	1	1	1	1	1	1	1	1	1	1	1	1	1	1	1	1	1	1	1	1	1	1	1
Os01t0153200	chr01	1	1	1	1	1	1	1	1	1	1	1	1	1	1	1	1	1	1	1	1	1	1	1	1	1	1	1	1	1	1	1	1	1	1	1	1	1	1	1	1	1	1	1	1	1	1	1	1
Os01t0153250	chr01	1	1	1	1	1	1	1	1	1	1	1	1	1	1	1	1	1	1	1	1	1	1	1	1	1	1	1	1	1	1	1	1	1	1	1	1	1	1	1	1	1	1	1	1	1	1	1	1
Os01t0153275	chr01	1	1	1	1	1	1	1	1	1	1	1	1	1	1	1	1	1	1	1	1	1	1	1	1	1	1	1	1	1	1	1	1	1	1	1	1	1	1	1	1	1	1	1	1	1	1	1	1
Os01t0153300	chr01	1	1	1	1	1	1	1	1	1	1	1	1	1	1	1	1	1	1	1	1	1	1	1	1	1	1	1	1	1	1	1	1	1	1	1	1	1	1	1	1	1	1	1	1	1	1	1	1
Os01t0153400	chr01	1	1	1	1	1	1	1	1	1	1	1	1	1	1	1	1	1	1	1	1	1	1	1	1	1	1	1	1	1	1	1	1	1	1	1	1	1	1	1	1	1	1	1	1	1	1	1	1
Os01t0153500	chr01	1	1	1	1	1	1	1	1	1	1	1	1	1	1	1	1	1	0	0	1	1	1	1	1	1	1	1	1	1	1	0	1	1	1	1	1	1	1	1	1	1	1	1	1	1	1	1	1
Os01t0153550	chr01	1	1	1	1	1	1	1	1	1	1	1	1	1	1	1	1	1	0	0	1	1	1	1	1	1	1	1	1	1	1	0	1	1	1	1	1	1	1	1	1	1	1	1	1	1	1	1	1
Os01t0153600	chr01	1	1	1	1	1	1	1	1	1	1	1	1	1	1	1	1	1	1	1	1	1	1	1	1	1	1	1	1	1	1	1	1	1	1	1	1	1	1	1	1	1	1	1	1	1	1	1	1
Os01t0153625	chr01	1	1	1	1	1	1	1	1	1	1	1	1	1	1	1	1	1	1	1	1	1	1	1	1	1	1	1	1	1	1	1	1	1	1	1	1	1	1	1	1	1	1	1	1	1	1	1	1
Os01t0153700	chr01	1	1	1	1	1	1	1	1	1	1	1	1	1	1	1	1	1	1	1	1	1	1	1	1	1	1	1	1	1	1	1	1	1	1	1	1	1	1	1	1	1	1	1	1	0	1	1	1
Os01t0153800	chr01	1	1	1	1	1	1	1	1	1	1	1	1	1	1	1	1	1	1	1	1	1	1	1	1	1	1	1	1	1	1	1	1	1	1	1	1	1	1	1	1	1	1	1	1	1	1	1	1
Os01t0153900	chr01	1	1	1	1	1	1	1	1	1	1	1	1	1	1	1	1	1	1	1	1	1	1	1	1	1	1	1	1	1	1	1	1	1	1	1	1	1	1	1	1	1	1	1	1	0	1	1	1
Os01t0153950	chr01	1	1	1	1	1	1	1	1	1	1	1	1	1	1	1	1	1	1	1	1	1	1	1	1	1	1	1	1	1	1	1	1	1	1	1	1	1	1	1	1	1	1	1	1	1	1	1	1
Os01t0154000	chr01	1	1	1	1	1	1	1	1	1	1	1	1	1	1	1	1	1	1	1	1	1	1	1	1	1	1	1	1	1	1	1	1	1	1	1	1	1	1	1	1	1	1	1	1	1	1	1	1
Os01t0154100	chr01	1	1	1	1	1	1	1	1	1	1	1	1	1	1	1	1	1	1	1	1	1	1	1	1	1	1	1	1	1	1	1	1	1	1	1	1	1	1	1	1	1	1	1	1	1	1	1	1
Os01t0154200	chr01	1	1	1	1	1	1	1	1	1	1	1	1	1	1	1	1	1	1	1	1	1	1	1	1	1	1	1	1	1	1	1	1	1	1	1	1	1	1	1	1	1	1	1	1	1	1	1	1
Os01t0154250	chr01	1	1	1	1	1	1	1	1	1	1	1	1	1	1	1	1	1	1	1	1	1	1	1	1	1	1	1	1	1	1	1	1	1	1	1	1	1	1	1	1	1	1	1	1	1	1	1	1
Os01t0154300	chr01	1	1	1	1	1	1	1	1	1	1	1	1	1	1	1	1	1	1	1	1	1	1	1	1	1	1	1	1	1	1	1	1	1	1	1	1	1	1	1	1	1	1	1	1	1	1	1	1
Os01t0154500	chr01	1	1	1	1	1	1	1	1	1	1	1	1	1	1	1	1	1	1	1	1	1	1	1	1	1	1	1	1	1	1	1	1	1	1	1	1	1	1	1	1	1	1	1	1	1	1	1	1
Os01t0154550	chr01	1	1	1	1	1	1	1	1	1	1	1	1	1	1	1	1	1	1	1	1	1	1	1	1	1	1	1	1	1	1	1	1	1	1	1	1	1	1	1	1	1	1	1	1	1	1	1	1
Os01t0154600	chr01	1	1	1	1	1	1	1	1	1	1	1	1	1	1	1	1	1	1	1	1	1	1	1	1	1	1	1	1	1	1	1	1	1	1	1	1	1	1	1	1	1	1	1	1	1	1	1	1
Os01t0154950	chr01	1	1	1	1	1	1	1	1	1	1	1	1	1	1	1	1	1	1	1	1	1	1	1	1	1	1	1	1	1	1	1	1	1	1	1	1	1	1	1	1	1	1	1	1	1	1	1	1
Os01t0155000	chr01	1	1	1	1	1	1	1	1	1	1	1	1	1	1	1	1	1	1	1	1	1	1	1	1	1	1	1	1	1	1	1	1	1	1	1	1	1	1	1	1	1	1	1	1	1	1	1	1
Os01t0155200	chr01	1	1	1	1	1	1	1	1	1	1	1	1	1	1	1	1	1	1	1	1	1	1	1	1	1	1	1	1	1	1	1	1	1	1	1	1	1	1	1	1	1	1	1	1	1	1	1	1
Os01t0155300	chr01	1	1	1	1	1	1	1	1	1	1	1	1	1	1	1	1	1	1	1	1	1	1	1	1	1	1	1	1	1	1	1	1	1	1	1	1	1	1	1	1	1	1	1	1	1	1	1	1
Os01t0155400	chr01	1	1	1	1	1	1	1	1	1	1	1	1	1	1	1	1	1	1	1	1	1	1	1	1	1	1	1	1	1	1	1	1	1	1	1	1	1	1	1	1	1	1	1	1	1	1	1	1
Os01t0155500	chr01	1	1	1	1	1	1	1	1	1	1	1	1	1	1	1	1	1	1	1	1	1	1	1	1	1	1	1	1	1	1	1	1	1	1	1	1	1	1	1	1	1	1	1	1	1	1	1	1
Os01t0155600	chr01	1	1	1	1	1	1	1	1	1	1	1	1	1	1	1	1	1	1	1	1	1	1	1	1	1	1	1	1	1	1	1	1	1	1	1	1	1	1	1	1	1	1	1	1	1	1	1	1
Os01t0155800	chr01	1	1	1	1	1	1	1	1	1	1	1	1	1	1	1	1	1	1	1	1	1	1	1	1	1	1	1	1	1	1	0	1	1	1	1	1	1	1	1	1	1	1	1	1	1	1	1	1
Os01t0156000	chr01	1	1	1	1	1	1	1	1	1	1	1	1	1	1	1	1	1	1	1	1	1	1	1	1	1	1	1	1	1	1	1	1	1	1	1	1	1	1	1	1	1	1	1	1	1	1	1	1
Os01t0156300	chr01	1	1	1	1	1	1	1	1	1	1	1	1	1	1	1	1	1	1	1	1	1	1	1	1	1	1	1	1	1	1	1	1	1	1	1	1	1	1	1	1	1	1	1	1	1	1	1	1
Os01t0157200	chr01	1	1	1	1	1	1	1	1	1	1	1	1	1	1	1	1	1	1	1	1	1	1	1	1	1	1	1	1	1	1	1	1	1	1	1	1	1	1	1	1	1	1	1	1	1	1	1	1
Os01t0157400	chr01	1	1	1	1	1	1	1	1	1	1	1	1	1	1	1	1	1	1	1	1	1	1	1	1	1	1	1	1	1	1	1	1	1	1	1	1	1	1	1	1	1	1	1	1	1	1	1	1
Os01t0157500	chr01	1	1	1	1	1	1	1	1	1	1	1	1	1	1	1	1	1	1	1	1	1	1	1	1	1	1	1	1	1	1	1	1	1	1	1	1	1	1	1	1	1	1	1	1	1	1	1	1
Os01t0157600	chr01	1	1	1	1	1	1	1	1	1	1	1	1	1	1	1	1	1	1	1	1	1	1	1	1	1	1	1	1	1	1	1	1	1	1	1	1	1	1	1	1	1	1	1	1	1	1	1	1
Os01t0157700	chr01	1	1	1	1	1	1	1	1	1	1	1	1	1	1	1	1	1	1	1	1	1	1	1	1	1	1	1	1	1	1	1	1	1	1	1	1	1	1	1	1	1	1	1	1	1	1	1	1
Os01t0157800	chr01	1	1	1	1	1	1	1	1	1	1	1	1	1	1	1	1	1	1	1	1	1	1	1	1	1	1	1	1	1	1	1	1	1	1	1	1	1	1	1	1	1	1	1	1	1	1	1	1
Os01t0157900	chr01	1	1	1	1	1	1	1	1	1	1	1	1	1	1	1	1	1	1	1	1	1	1	1	1	1	1	1	1	1	1	1	1	1	1	1	1	1	1	1	1	1	1	1	1	1	1	1	1
Os01t0158000	chr01	1	1	1	1	1	1	1	1	1	1	1	1	1	1	1	1	1	1	1	1	1	1	1	1	1	1	1	1	1	1	1	1	1	1	1	1	1	1	1	1	1	1	1	1	1	1	1	1
Os01t0158100	chr01	1	1	1	1	1	1	1	1	1	1	1	1	1	1	1	1	1	1	1	1	1	1	1	1	1	1	1	1	1	1	1	1	1	1	1	1	1	1	1	1	1	1	1	1	1	1	1	1
Os01t0158200	chr01	1	1	1	1	1	1	1	1	1	1	1	1	1	1	1	1	1	1	1	1	1	1	1	1	1	1	1	1	1	1	1	1	1	1	1	1	1	1	1	1	1	1	1	1	1	1	1	1
Os01t0158400	chr01	1	1	1	1	1	1	1	1	1	1	1	1	1	1	1	1	1	1	1	1	1	1	1	1	1	1	1	1	1	1	1	1	1	1	1	1	1	1	1	1	1	1	1	1	1	1	1	1
Os01t0158500	chr01	0	0	0	0	1	0	0	0	1	1	0	0	0	0	0	1	0	0	0	0	0	0	0	0	0	0	0	0	1	0	0	0	0	1	1	0	1	0	0	0	0	0	1	0	1	0	0	0
Os01t0158533	chr01	0	0	0	0	1	0	0	0	1	1	0	0	0	0	0	1	0	0	0	0	0	0	0	0	0	0	0	0	1	0	0	0	0	1	1	0	1	0	0	0	0	0	1	0	1	0	0	0
Os01t0158566	chr01	0	0	0	0	1	0	0	0	1	1	0	0	0	0	0	1	0	0	0	0	0	0	0	0	0	0	0	0	1	0	0	0	0	1	1	0	1	0	0	0	0	0	1	0	1	0	0	0
Os01t0158600	chr01	0	0	0	0	1	0	0	0	1	1	0	0	0	0	0	1	0	0	0	0	0	0	0	0	0	0	0	0	1	0	0	0	0	1	1	0	1	0	0	0	0	0	1	0	1	0	0	0
Os01t0158800	chr01	1	1	1	1	1	1	1	1	1	1	1	1	1	1	1	1	1	1	1	1	1	1	1	1	1	1	1	1	1	1	1	1	1	1	1	1	1	1	1	1	1	1	1	1	1	1	1	1
Os01t0158900	chr01	1	1	1	1	1	1	1	1	1	1	1	1	1	1	1	1	1	1	1	1	1	1	1	1	1	1	1	1	1	1	1	1	1	1	1	1	1	1	1	1	1	1	1	1	1	1	1	1
Os01t0159000	chr01	1	1	1	1	1	1	1	1	1	1	1	1	1	1	1	1	1	1	1	1	1	1	1	1	1	1	1	1	1	1	1	1	1	1	1	1	1	1	1	1	1	1	1	1	1	1	1	1
Os01t0159200	chr01	1	1	1	1	1	1	1	1	1	1	1	1	1	1	1	1	1	1	1	1	1	1	1	1	1	1	1	1	1	1	1	1	1	1	1	1	1	1	1	1	1	1	1	1	1	1	1	1
Os01t0159250	chr01	1	1	1	1	1	1	1	1	1	1	1	1	1	1	1	1	1	1	1	1	1	1	1	1	1	1	1	1	1	1	1	1	1	1	1	1	1	1	1	1	1	1	1	1	1	1	1	1
Os01t0159300	chr01	1	1	1	1	1	1	1	1	1	1	1	1	1	1	1	1	1	1	1	1	1	1	1	1	1	1	1	1	1	1	1	1	1	1	1	1	1	1	1	1	1	1	1	1	1	1	1	1
Os01t0159400	chr01	1	1	1	1	1	1	1	1	1	1	1	1	1	1	1	1	1	1	1	1	1	1	1	1	1	1	1	1	1	1	1	1	1	1	1	1	1	1	1	1	1	1	1	1	1	1	1	1
Os01t0159500	chr01	1	1	1	1	1	1	1	1	1	1	1	1	1	1	1	1	1	1	1	1	1	1	1	1	1	1	1	1	1	1	1	1	1	1	1	1	1	1	1	1	1	1	1	1	1	1	1	1
Os01t0159600	chr01	1	1	1	1	1	1	1	1	1	1	1	1	1	1	1	1	1	1	1	1	1	1	1	1	1	1	1	1	1	1	1	1	1	1	1	1	1	1	1	1	1	1	1	1	1	1	1	1
Os01t0159800	chr01	1	1	1	1	1	1	1	1	1	1	1	1	1	1	1	1	1	1	1	1	1	1	1	1	1	1	1	1	1	1	1	1	1	1	1	1	1	1	1	1	1	1	1	1	1	1	1	1
Os01t0160100	chr01	1	1	1	1	1	1	1	1	1	1	1	1	1	1	1	1	1	1	1	1	1	1	1	1	1	1	1	1	1	1	1	1	1	1	1	1	1	1	1	1	1	1	1	1	1	1	1	1
Os01t0160150	chr01	1	1	1	1	1	1	1	1	1	1	1	1	1	1	1	1	1	1	1	1	1	1	1	1	1	1	1	1	1	1	1	1	1	1	1	1	1	1	1	1	1	1	1	1	1	1	1	1
Os01t0160200	chr01	0	0	0	0	0	0	0	0	1	0	1	0	0	0	0	1	0	0	0	0	0	0	0	0	0	0	0	0	1	0	0	0	0	1	1	0	0	0	0	0	0	0	0	0	1	0	0	0
Os01t0160700	chr01	1	1	1	1	1	1	1	1	1	1	1	1	1	1	1	1	1	1	1	1	1	1	1	1	1	1	1	1	1	1	1	1	1	1	1	1	1	1	1	1	1	1	1	1	1	1	1	1
Os01t0160800	chr01	0	0	1	1	1	0	0	0	0	1	1	0	1	0	0	1	1	0	0	0	1	0	1	0	0	0	0	1	1	0	0	0	0	1	1	0	1	0	0	0	0	1	1	1	1	0	0	0
Os01t0161000	chr01	1	1	1	1	0	1	1	1	1	0	0	1	1	1	1	1	1	1	1	1	1	1	1	1	1	1	1	1	1	1	1	1	1	1	1	1	1	1	1	1	1	1	0	1	1	1	1	1
Os01t0161200	chr01	1	1	0	0	1	1	1	1	0	1	1	1	0	1	1	1	0	1	1	1	0	1	0	1	1	1	1	0	1	1	1	1	1	1	1	1	1	1	1	1	1	0	1	0	0	1	1	1
Os01t0161300	chr01	1	1	0	0	1	1	1	1	0	1	1	1	0	1	1	1	0	1	1	1	0	1	0	1	1	1	1	0	1	1	1	1	1	1	1	1	1	1	1	1	1	0	1	0	0	1	1	1
Os01t0162001	chr01	1	1	0	0	1	1	1	1	1	1	1	1	0	1	1	1	0	1	1	1	0	1	0	1	1	1	1	0	1	1	1	1	1	1	1	1	1	1	1	1	1	0	1	0	1	1	1	1
Os01t0162101	chr01	1	1	0	0	0	1	1	1	0	0	0	1	0	1	1	1	0	1	1	1	0	1	0	1	1	1	1	0	1	1	1	1	1	1	1	1	1	1	1	1	1	0	0	0	0	1	1	1
Os01t0162200	chr01	1	1	0	0	1	1	1	1	1	1	1	1	0	1	1	1	0	1	1	1	0	1	0	1	1	1	1	0	1	1	1	1	1	1	1	1	1	1	1	1	1	0	1	0	1	1	1	1
Os01t0162300	chr01	1	1	1	1	1	1	1	1	1	1	1	1	1	1	1	1	1	1	1	1	1	1	1	1	1	1	1	1	1	1	1	1	1	1	1	1	1	1	1	1	1	1	1	1	1	1	1	1
Os01t0162400	chr01	1	1	0	1	0	1	1	1	1	0	0	1	0	1	1	1	0	1	1	1	0	1	0	1	1	1	1	0	1	1	1	1	1	1	1	1	1	1	1	1	1	0	0	0	1	1	1	1
Os01t0162500	chr01	1	1	0	0	0	1	1	1	1	0	0	1	0	1	1	1	0	1	1	1	0	1	0	1	1	1	1	0	1	1	1	1	1	1	1	1	1	1	1	1	1	0	0	0	1	1	1	1
Os01t0162701	chr01	0	0	0	0	0	0	0	0	0	0	0	0	0	0	0	1	0	0	0	0	0	0	0	0	0	0	0	0	1	0	0	0	0	1	1	0	1	0	0	0	0	0	0	0	0	0	0	0
Os01t0162800	chr01	0	0	1	1	0	0	0	0	0	0	0	0	1	0	0	1	1	0	0	0	1	0	1	0	0	0	0	1	1	0	0	0	0	1	1	0	1	0	0	0	0	1	0	1	0	0	0	0
Os01t0162900	chr01	1	1	1	1	1	1	1	1	1	1	1	1	1	1	1	1	1	1	1	1	1	1	1	1	1	1	1	1	1	1	1	1	1	1	1	1	1	1	1	1	1	1	1	1	1	1	1	1
Os01t0163000	chr01	1	1	1	1	1	1	1	1	1	1	1	1	1	1	1	1	1	1	1	1	1	1	1	1	1	1	1	1	1	1	1	1	1	1	1	1	1	1	1	1	1	1	1	1	1	1	1	1
Os01t0163450	chr01	1	1	1	1	1	1	1	1	1	1	1	1	1	1	1	1	1	1	1	1	1	1	1	1	1	1	1	1	1	1	1	1	1	1	1	1	1	1	1	1	1	1	1	1	1	1	1	1
Os01t0163616	chr01	0	0	0	0	0	0	0	0	0	0	0	0	0	0	0	1	0	0	0	0	0	0	0	0	0	0	0	0	1	0	0	0	0	1	1	0	1	0	0	0	0	0	0	0	0	0	0	0
Os01t0164075	chr01	1	1	1	1	1	1	1	1	1	1	1	1	1	1	1	1	1	1	1	1	1	1	1	1	1	1	1	1	1	1	1	1	1	1	1	1	1	1	1	1	1	1	1	1	1	1	1	1
Os01t0164300	chr01	1	1	1	1	1	1	1	1	1	1	1	1	1	1	1	1	1	1	0	1	1	1	1	1	1	1	1	1	1	1	1	1	1	1	1	1	1	1	1	1	1	1	1	1	1	1	1	1
Os01t0164400	chr01	1	1	1	1	1	1	1	1	1	1	1	1	1	1	1	1	1	1	1	1	1	1	1	1	1	1	1	1	1	1	1	1	1	1	1	1	1	1	1	1	1	1	1	1	1	1	1	1
Os01t0164500	chr01	1	1	1	1	1	1	1	1	1	1	1	1	1	1	1	1	1	1	1	1	1	1	1	1	1	1	1	1	1	1	1	1	1	1	1	1	1	1	1	1	1	1	1	1	1	1	1	1
Os01t0164600	chr01	1	1	1	1	1	1	1	1	1	1	1	1	1	1	1	1	1	1	1	1	1	1	1	1	1	1	1	1	1	1	1	1	1	1	1	1	1	1	1	1	1	1	1	1	1	1	1	1
Os01t0164650	chr01	1	1	1	1	1	1	1	1	1	1	1	1	1	1	1	1	1	1	1	1	1	1	1	1	1	1	1	1	1	1	1	1	1	1	1	1	1	1	1	1	1	1	1	1	1	1	1	1
Os01t0164700	chr01	1	1	1	1	1	1	1	1	1	1	1	1	1	1	1	1	1	1	1	1	1	1	1	1	1	1	1	1	1	1	1	1	1	1	1	1	1	1	1	1	1	1	1	1	1	1	1	1
Os01t0164800	chr01	1	1	1	1	1	1	1	1	1	1	1	1	1	1	1	1	1	1	1	1	1	1	1	1	1	1	1	1	1	1	1	1	1	1	1	1	1	1	1	1	1	1	1	1	1	1	1	1
Os01t0164900	chr01	1	1	1	1	1	1	1	1	1	1	1	1	1	1	1	1	1	1	1	1	1	1	1	1	1	1	1	1	1	1	1	1	1	1	1	1	1	1	1	1	1	1	1	1	1	1	1	1
Os01t0165000	chr01	1	1	1	1	1	1	1	1	1	1	1	1	1	1	1	1	1	1	1	1	1	1	1	1	1	1	1	1	1	1	1	1	1	1	1	1	1	1	1	1	1	1	1	1	1	1	1	1
Os01t0165100	chr01	1	1	1	1	1	1	1	1	1	1	1	1	1	1	1	1	1	1	1	1	1	1	1	1	1	1	1	1	1	1	1	1	1	1	1	1	1	1	1	1	1	1	1	1	1	1	1	1
Os01t0165200	chr01	1	1	1	1	1	1	1	1	1	1	1	1	1	1	1	1	1	1	1	1	1	1	1	1	1	1	1	1	1	1	1	1	1	1	1	1	1	1	1	1	1	1	1	1	1	1	1	1
Os01t0165600	chr01	1	1	1	1	1	1	1	1	1	1	1	1	1	1	1	1	1	1	1	1	1	1	1	1	1	1	1	1	1	1	1	1	1	1	1	1	1	1	1	1	1	1	1	1	1	1	1	1
Os01t0165800	chr01	1	1	1	1	1	1	1	1	1	1	1	1	1	1	1	1	1	1	1	1	1	1	1	1	1	1	1	1	1	1	1	1	1	1	1	1	1	1	1	1	1	1	1	1	1	1	1	1
Os01t0166100	chr01	1	1	1	1	1	1	1	1	1	1	1	1	1	1	1	1	1	1	1	1	1	1	1	1	1	1	1	1	1	1	1	1	1	1	1	1	1	1	1	1	1	1	1	1	1	1	1	1
Os01t0166200	chr01	1	1	1	1	1	1	1	1	1	1	1	1	1	1	1	1	1	1	1	1	1	1	1	1	1	1	1	1	1	1	1	1	1	1	1	1	1	1	1	1	1	1	1	1	1	1	1	1
Os01t0166300	chr01	1	1	1	1	1	1	1	1	1	1	1	1	1	1	1	1	1	1	1	1	1	1	1	1	1	1	1	1	1	1	1	1	1	1	1	1	1	1	1	1	1	1	1	1	1	1	1	1
Os01t0166400	chr01	1	1	1	1	1	1	1	1	1	1	1	1	1	1	1	1	1	1	1	1	1	1	1	1	1	1	1	1	1	1	1	1	1	1	1	1	1	1	1	1	1	1	1	1	1	1	1	1
Os01t0166500	chr01	1	1	1	1	1	1	1	1	1	1	1	1	1	1	1	1	1	1	1	1	1	1	1	1	1	1	1	1	1	1	1	1	1	1	1	1	1	1	1	1	1	1	1	1	1	1	1	1
Os01t0166700	chr01	1	1	1	1	1	1	1	1	1	1	1	1	1	1	1	1	1	1	1	1	1	1	1	1	1	1	1	1	1	1	1	1	1	1	1	1	1	1	1	1	1	1	1	1	1	1	1	1
Os01t0166800	chr01	1	1	1	1	1	1	1	1	1	1	1	1	1	1	1	1	1	1	1	1	1	1	1	1	1	1	1	1	1	1	1	1	1	1	1	1	1	1	1	1	1	1	1	1	1	1	1	1
Os01t0167100	chr01	1	1	1	1	1	1	1	1	1	1	1	1	1	1	1	1	1	1	1	1	1	1	1	1	1	1	1	1	1	1	1	1	1	1	1	1	1	1	1	1	1	1	1	1	1	1	1	1
Os01t0167400	chr01	1	1	1	1	1	1	1	1	1	1	1	1	1	1	1	1	1	1	1	1	1	1	1	1	1	1	1	1	1	1	1	1	1	1	1	1	1	1	1	1	1	1	1	1	1	1	1	1
Os01t0167500	chr01	1	1	1	1	1	1	1	1	1	1	1	1	1	1	1	1	1	1	1	1	1	1	1	1	1	1	1	1	1	1	1	1	1	1	1	1	1	1	1	1	1	1	1	1	1	1	1	1
Os01t0167600	chr01	1	1	1	1	1	1	1	1	1	1	1	1	1	1	1	1	1	1	1	1	1	1	1	1	1	1	1	1	1	1	1	1	1	1	1	1	1	1	1	1	1	1	1	1	1	1	1	1
Os01t0167700	chr01	1	1	1	1	1	1	1	1	1	1	1	1	1	1	1	1	1	1	1	1	1	1	1	1	1	1	1	1	1	1	1	1	1	1	1	1	1	1	1	1	1	1	1	1	1	1	1	1
Os01t0167750	chr01	1	1	1	1	1	1	1	1	1	1	1	1	1	1	1	1	1	1	1	1	1	1	1	1	1	1	1	1	1	1	1	1	1	1	1	1	1	1	1	1	1	1	1	1	1	1	1	1
Os01t0167800	chr01	1	1	1	1	1	1	1	1	1	1	1	1	1	1	1	1	1	1	1	1	1	1	1	1	1	1	1	1	1	1	1	1	1	1	1	1	1	1	1	1	1	1	1	1	1	1	1	1
Os01t0167900	chr01	1	1	1	1	1	1	1	1	1	1	1	1	1	1	1	1	1	1	1	1	1	1	1	1	1	1	1	1	1	1	1	1	1	1	1	1	1	1	1	1	1	1	1	1	1	1	1	1
Os01t0168000	chr01	1	1	1	1	1	1	1	1	1	1	1	1	1	1	1	1	1	1	1	1	1	1	1	1	1	1	1	1	1	1	1	1	1	1	1	1	1	1	1	1	1	1	1	1	1	1	1	1
Os01t0168100	chr01	1	1	1	1	1	1	1	1	1	1	1	1	1	1	1	1	1	1	1	1	1	1	1	1	1	1	1	1	1	1	1	1	1	1	1	1	1	1	1	1	1	1	1	1	1	1	1	1
Os01t0168200	chr01	1	1	1	1	1	1	1	1	1	1	1	1	1	1	1	1	1	1	1	1	1	1	1	1	1	1	1	1	1	1	1	1	1	1	1	1	1	1	1	1	1	1	1	1	1	1	1	1
Os01t0168300	chr01	1	1	1	1	1	1	1	1	1	1	1	1	1	1	1	1	1	1	1	1	1	1	1	1	1	1	1	1	1	1	1	1	1	1	1	1	1	1	1	1	1	1	1	1	1	1	1	1
Os01t0168350	chr01	1	1	1	1	1	1	1	1	1	1	1	1	1	1	1	1	1	1	1	1	1	1	1	1	1	1	1	1	1	1	1	1	1	1	1	1	1	1	1	1	1	1	1	1	1	1	1	1
Os01t0168400	chr01	1	1	1	1	1	1	1	1	1	1	1	1	1	1	1	1	1	1	1	1	1	1	1	1	1	1	1	1	1	1	1	1	1	1	1	1	1	1	1	1	1	1	1	1	1	1	1	1
Os01t0168450	chr01	1	1	1	1	1	1	1	1	1	1	1	1	1	1	1	1	1	1	1	1	1	1	1	1	1	1	1	1	1	1	1	1	1	1	1	1	1	1	1	1	1	1	1	1	1	1	1	1
Os01t0168500	chr01	1	1	1	1	1	1	1	1	1	1	1	1	1	1	1	1	1	1	1	1	1	1	1	1	1	1	1	1	1	1	1	1	1	1	1	1	1	1	1	1	1	1	1	1	1	1	1	1
Os01t0168600	chr01	1	1	1	1	1	1	1	1	1	1	1	1	1	1	1	1	1	1	1	1	1	1	1	1	1	1	1	1	1	1	1	1	1	1	1	1	1	1	1	1	1	1	1	1	1	1	1	1
Os01t0168800	chr01	1	1	1	1	1	1	1	1	1	1	1	1	1	1	1	1	1	1	1	1	1	1	1	1	1	1	1	1	1	1	1	1	1	1	1	1	1	1	1	1	1	1	1	1	1	1	1	1
Os01t0168850	chr01	1	1	1	1	1	1	1	1	1	1	1	1	1	1	1	1	1	1	1	1	1	1	1	1	1	1	1	1	1	1	1	1	1	1	1	1	1	1	1	1	1	1	1	1	1	1	1	1
Os01t0169000	chr01	1	1	1	1	1	1	1	1	1	1	1	1	1	1	1	1	1	1	1	1	1	1	1	1	1	1	1	1	1	1	1	1	1	1	1	1	1	1	1	1	1	1	1	1	1	1	1	1
Os01t0169400	chr01	1	1	1	1	1	1	1	1	1	1	1	1	1	1	1	1	1	1	1	1	1	1	1	1	1	1	1	1	1	1	1	1	1	1	1	1	1	1	1	1	1	1	1	1	1	1	1	1
Os01t0169500	chr01	1	1	1	1	1	1	1	1	1	1	1	1	1	1	1	1	1	1	1	1	1	1	1	1	1	1	1	1	1	1	1	1	1	1	1	1	1	1	1	1	1	1	1	1	1	1	1	1
Os01t0169800	chr01	1	1	1	1	1	1	1	1	1	1	1	1	1	1	1	1	1	1	1	1	1	1	1	1	1	1	1	1	1	1	1	1	1	1	1	1	1	1	1	1	1	1	1	1	1	1	1	1
Os01t0169900	chr01	1	1	1	1	1	1	1	1	1	1	1	1	1	1	1	1	1	1	1	1	1	1	1	1	1	1	1	1	1	1	1	1	1	1	1	1	1	1	1	1	1	1	1	1	1	1	1	1
Os01t0170000	chr01	1	1	1	1	1	1	1	1	1	1	1	1	1	1	1	1	1	1	1	1	1	1	1	1	1	1	1	1	1	1	1	1	1	1	1	1	1	1	1	1	1	1	1	1	1	1	1	1
Os01t0170051	chr01	1	1	1	1	1	1	1	1	1	1	1	1	1	1	1	1	1	1	1	1	1	1	1	1	1	1	1	1	1	1	1	1	1	1	1	1	1	1	1	1	1	1	1	1	1	1	1	1
Os01t0170100	chr01	1	1	1	1	1	1	1	1	1	1	1	1	1	1	1	1	1	1	1	1	1	1	1	1	1	1	1	1	1	1	1	1	1	1	1	1	1	1	1	1	1	1	1	1	1	1	1	1
Os01t0170300	chr01	1	1	1	1	1	1	1	1	1	1	1	1	1	1	1	1	1	1	1	1	1	1	1	1	1	1	1	1	1	1	1	1	1	1	1	1	1	1	1	1	1	1	1	1	1	1	1	1
Os01t0170500	chr01	1	1	1	1	1	1	1	1	1	1	1	1	1	1	1	1	1	1	1	1	1	1	1	1	1	1	1	1	1	1	1	1	1	1	1	1	1	1	1	1	1	1	1	1	1	1	1	1
Os01t0170600	chr01	1	1	1	1	1	1	1	1	1	1	1	1	1	1	1	1	1	1	1	1	1	1	1	1	1	1	1	1	1	1	1	1	1	1	1	1	1	1	1	1	1	1	1	1	1	1	1	1
Os01t0170700	chr01	1	1	1	1	1	1	1	1	1	1	1	1	1	1	1	1	1	1	1	1	1	1	1	1	1	1	1	1	1	1	1	1	1	1	1	1	1	1	1	1	1	1	1	1	1	1	1	1
Os01t0170800	chr01	1	1	1	1	1	1	1	1	1	1	1	1	1	1	1	1	1	1	1	1	1	1	1	1	1	1	1	1	1	1	1	1	1	1	1	1	1	1	1	1	1	1	1	1	1	1	1	1
Os01t0170900	chr01	1	1	1	1	1	1	1	1	1	1	1	1	1	1	1	1	1	1	1	1	1	1	1	1	1	1	1	1	1	1	1	1	1	1	1	1	1	1	1	1	1	1	1	1	1	1	1	1
Os01t0171000	chr01	1	1	1	1	1	1	1	1	1	1	1	1	1	1	1	1	1	1	1	1	1	1	1	1	1	1	1	1	1	1	1	1	1	1	1	1	1	1	1	1	1	1	1	1	1	1	1	1
Os01t0171100	chr01	1	1	1	1	1	1	1	1	1	1	1	1	1	1	1	1	1	1	1	1	1	1	1	1	1	1	1	1	1	1	1	1	1	1	1	1	1	1	1	1	1	1	1	1	1	1	1	1
Os01t0171200	chr01	1	1	1	1	1	1	1	1	1	1	1	1	1	1	1	1	1	1	1	1	1	1	1	1	1	1	1	1	1	1	1	1	1	1	1	1	1	1	1	1	1	1	1	1	1	1	1	1
Os01t0171800	chr01	1	1	1	1	1	1	1	1	1	1	1	1	1	1	1	1	1	1	1	1	1	1	1	1	1	1	1	1	1	1	1	1	1	1	1	1	1	1	1	1	1	1	1	1	1	1	1	1
Os01t0172000	chr01	1	1	1	1	1	1	1	1	1	1	1	1	1	1	1	1	1	1	1	1	1	1	1	1	1	1	1	1	1	1	1	1	1	1	1	1	1	1	1	1	1	1	1	1	1	1	1	1
Os01t0172100	chr01	1	1	1	1	1	1	1	1	1	1	1	1	1	1	1	1	1	1	1	1	1	1	1	1	1	1	1	1	1	1	1	1	1	1	1	1	1	1	1	1	1	1	1	1	1	1	1	1
Os01t0172200	chr01	1	1	1	1	1	1	1	1	1	1	1	1	1	1	1	1	1	1	1	1	1	1	1	1	1	1	1	1	1	1	1	1	1	1	1	1	1	1	1	1	1	1	1	1	1	1	1	1
Os01t0172300	chr01	1	1	1	1	1	1	1	1	1	1	1	1	1	1	1	1	1	1	1	1	1	1	1	1	1	1	1	1	1	1	1	1	1	1	1	1	1	1	1	1	1	1	1	1	1	1	1	1
Os01t0172400	chr01	1	1	1	1	1	1	1	1	1	1	1	1	1	1	1	1	1	1	1	1	1	1	1	1	1	1	1	1	1	1	1	1	1	1	1	1	1	1	1	1	1	1	1	1	1	1	1	1
Os01t0172600	chr01	1	1	1	1	1	1	1	1	1	1	1	1	1	1	1	1	1	1	1	1	1	1	1	1	1	1	1	1	1	1	1	1	1	1	1	1	1	1	1	1	1	1	1	1	1	1	1	1
Os01t0172701	chr01	1	1	1	1	1	1	1	1	1	1	1	1	1	1	1	1	1	1	1	1	1	1	1	1	1	1	1	1	1	1	1	1	1	1	1	1	1	1	1	1	1	1	1	1	1	1	1	1
Os01t0172800	chr01	1	1	1	1	1	1	1	1	1	1	1	1	1	1	1	1	1	1	1	1	1	1	1	1	1	1	1	1	1	1	1	1	1	1	1	1	1	1	1	1	1	1	1	1	1	1	1	1
Os01t0172900	chr01	1	1	1	1	1	1	1	1	1	1	1	1	1	1	1	1	1	1	1	1	1	1	1	1	1	1	1	1	1	1	1	1	1	1	1	1	1	1	1	1	1	1	1	1	1	1	1	1
Os01t0173000	chr01	1	1	1	1	1	1	1	1	1	1	1	1	1	1	1	1	1	1	1	1	1	1	1	1	1	1	1	1	1	1	1	1	1	1	1	1	1	1	1	1	1	1	1	1	1	1	1	1
Os01t0173100	chr01	1	1	1	1	1	1	1	1	1	1	1	1	1	1	1	1	1	1	1	1	1	1	1	1	1	1	1	1	1	1	1	1	1	1	1	1	1	1	1	1	1	1	1	1	1	1	1	1
Os01t0173600	chr01	1	1	1	1	1	1	1	1	1	1	1	1	1	1	1	1	1	1	1	1	1	1	1	1	1	1	1	1	1	1	1	1	1	1	1	1	1	1	1	1	1	1	1	1	1	1	1	1
Os01t0173900	chr01	1	1	1	1	1	1	1	1	1	1	1	1	1	1	1	1	1	1	1	1	1	1	1	1	1	1	1	1	1	1	1	1	1	1	1	1	1	1	1	1	1	1	1	1	1	1	1	1
Os01t0173950	chr01	1	1	1	1	1	1	1	1	1	1	1	1	1	1	1	1	1	1	1	1	1	1	1	1	1	1	1	1	1	1	1	1	1	1	1	1	1	1	1	1	1	1	1	1	1	1	1	1
Os01t0174000	chr01	1	1	1	1	1	1	1	1	1	1	1	1	1	1	1	1	1	1	1	1	1	1	1	1	1	1	1	1	1	1	1	1	1	1	1	1	1	1	1	1	1	1	1	1	1	1	1	1
Os01t0174100	chr01	1	1	1	1	1	1	1	1	1	1	1	1	1	1	1	1	1	1	1	1	1	1	1	1	1	1	1	1	1	1	1	1	1	1	1	1	1	1	1	1	1	1	1	1	1	1	1	1
Os01t0174200	chr01	1	1	1	1	1	1	1	0	1	1	1	1	1	0	1	1	1	1	1	1	1	1	1	1	1	1	1	1	1	1	1	1	0	1	1	1	1	1	1	1	1	1	1	1	1	1	1	1
Os01t0174300	chr01	1	1	1	1	1	1	1	1	1	1	1	1	1	1	1	1	1	1	1	1	1	1	1	1	1	1	1	1	1	1	1	1	1	1	1	1	1	1	1	1	1	1	1	1	1	1	1	1
Os01t0174400	chr01	1	1	1	1	1	1	1	1	1	1	1	1	1	1	1	1	1	1	1	1	1	1	1	1	1	1	1	1	1	1	1	1	1	1	1	1	1	1	1	1	1	1	1	1	1	1	1	1
Os01t0174500	chr01	1	1	1	1	1	1	1	1	1	1	1	1	1	1	1	1	1	1	1	1	1	1	1	1	1	1	1	1	1	1	1	1	1	1	1	1	1	1	1	1	1	1	1	1	1	1	1	1
Os01t0174600	chr01	1	1	1	1	1	1	1	1	1	1	1	1	1	1	1	1	1	1	1	1	1	1	1	1	1	1	1	1	1	1	1	1	1	1	1	1	1	1	1	1	1	1	1	1	1	1	1	1
Os01t0174700	chr01	1	1	1	1	1	1	1	1	1	1	1	1	1	1	1	1	1	1	1	1	1	1	1	1	1	1	1	1	1	1	1	1	1	1	1	1	1	1	1	1	1	1	1	1	1	1	1	1
Os01t0174900	chr01	1	1	1	1	1	1	1	1	1	1	1	1	1	1	1	1	1	1	1	1	1	1	1	1	1	1	1	1	1	1	1	1	1	1	1	1	1	1	1	1	1	1	1	1	1	1	1	1
Os01t0175000	chr01	1	1	1	1	1	1	1	1	1	1	1	1	1	1	1	1	1	1	1	1	1	1	1	1	1	1	1	1	1	1	1	1	1	1	1	1	1	1	1	1	1	1	1	1	1	1	1	1
Os01t0175100	chr01	1	1	1	1	1	1	1	1	1	1	1	1	1	1	1	1	1	1	1	1	1	1	1	1	1	1	1	1	1	1	1	1	1	1	1	1	1	1	1	1	1	1	1	1	1	1	1	1
Os01t0175400	chr01	1	1	1	1	1	1	1	1	1	1	1	1	1	1	1	1	1	1	1	1	1	1	1	1	1	1	1	1	1	1	1	1	1	1	1	1	1	1	1	1	1	1	1	1	1	1	1	1
Os01t0175500	chr01	1	1	1	1	1	1	1	1	1	1	1	1	1	1	1	1	1	1	1	1	1	1	1	1	1	1	1	1	1	1	1	1	1	1	1	1	1	1	1	1	1	1	1	1	1	1	1	1
Os01t0175600	chr01	1	1	1	1	1	1	1	1	1	1	1	1	1	1	1	1	1	1	1	1	1	1	1	1	1	1	1	1	1	1	1	1	1	1	1	1	1	1	1	1	1	1	1	1	1	1	1	1
Os01t0175633	chr01	1	1	1	1	1	1	1	1	1	1	1	1	1	1	1	1	1	1	1	1	1	1	1	1	1	1	1	1	1	1	1	1	1	1	1	1	1	1	1	1	1	1	1	1	1	1	1	1
Os01t0175700	chr01	1	1	1	1	1	1	1	1	1	1	1	1	1	1	1	1	1	1	1	1	1	1	1	1	1	1	1	1	1	1	1	1	1	1	1	1	1	1	1	1	1	1	1	1	1	1	1	1
Os01t0175733	chr01	1	1	1	1	1	1	1	1	1	1	1	1	1	1	1	1	1	1	1	1	1	1	1	1	1	1	1	1	1	1	1	1	1	1	1	1	1	1	1	1	1	1	1	1	1	1	1	1
Os01t0175850	chr01	1	1	1	1	1	1	1	1	1	1	1	1	1	1	1	1	1	1	0	1	1	1	1	1	1	0	1	1	1	1	1	1	1	1	1	1	1	1	1	1	1	1	1	1	1	0	1	1
Os01t0176000	chr01	1	1	1	1	1	1	1	1	1	1	1	1	1	1	1	1	1	1	1	1	1	1	1	1	1	1	1	1	1	1	1	1	1	1	1	1	1	1	1	1	1	1	1	1	1	1	1	1
Os01t0176050	chr01	1	1	1	1	1	1	1	1	1	1	1	1	1	1	1	1	1	1	1	1	1	1	1	1	1	1	1	1	1	1	1	1	1	1	1	1	1	1	1	1	1	1	1	1	1	1	1	1
Os01t0176100	chr01	1	1	1	1	1	1	1	1	1	1	1	1	1	1	1	1	1	1	1	1	1	1	1	1	1	1	1	1	1	1	1	1	1	1	1	1	1	1	1	1	1	1	1	1	1	1	1	1
Os01t0176150	chr01	1	1	1	1	1	1	1	1	1	1	1	1	1	1	1	1	1	1	1	1	1	1	1	1	1	1	1	1	1	1	1	1	1	1	1	1	1	1	1	1	1	1	1	1	1	1	1	1
Os01t0176200	chr01	1	1	1	1	1	1	1	1	1	1	1	1	1	1	1	1	1	1	1	1	1	1	1	1	1	1	1	1	1	1	1	1	1	1	1	1	1	1	1	1	1	1	1	1	1	1	1	1
Os01t0176300	chr01	1	1	1	1	1	1	1	1	1	1	1	1	1	1	1	1	1	1	1	1	1	1	1	1	1	1	1	1	1	1	1	1	1	1	1	1	1	1	1	1	1	1	1	1	1	1	1	1
Os01t0176400	chr01	1	1	1	1	1	1	1	1	1	1	1	1	1	1	1	1	1	1	1	1	1	1	1	1	1	1	1	1	1	1	1	1	1	1	1	1	1	1	1	1	1	1	1	1	1	1	1	1
Os01t0176500	chr01	1	1	1	1	1	1	1	1	1	1	1	1	1	1	1	1	1	1	1	1	1	1	1	1	1	1	1	1	1	1	1	1	1	1	1	1	1	1	1	1	1	1	1	1	1	1	1	1
Os01t0176700	chr01	1	1	1	1	1	1	1	1	1	1	1	1	1	1	1	1	1	1	1	1	1	1	1	1	1	1	1	1	1	1	1	1	1	1	1	1	1	1	1	1	1	1	1	1	1	1	1	1
Os01t0176751	chr01	1	1	1	1	1	1	1	1	1	1	1	1	1	1	1	1	1	1	1	1	1	1	1	1	1	1	1	1	1	1	1	1	1	1	1	1	1	1	1	1	1	1	1	1	1	1	1	1
Os01t0176800	chr01	1	1	1	1	1	1	1	1	1	1	1	1	1	1	1	1	1	1	1	1	1	1	1	1	1	1	1	1	1	1	1	1	1	1	1	1	1	1	1	1	1	1	1	1	1	1	1	1
Os01t0176900	chr01	1	1	1	1	1	1	1	1	1	1	1	1	1	1	1	1	1	1	1	1	1	1	1	1	1	1	1	1	1	1	1	1	1	1	1	1	1	1	1	1	1	1	1	1	1	1	1	1
Os01t0177100	chr01	1	1	1	1	1	1	1	1	1	1	1	1	1	1	1	1	1	1	1	1	1	1	1	1	1	1	1	1	1	1	1	1	1	1	1	1	1	1	1	1	1	1	1	1	1	1	1	1
Os01t0177150	chr01	1	1	1	1	1	1	1	1	1	1	1	1	1	1	1	1	1	1	1	1	1	1	1	1	1	1	1	1	1	1	1	1	1	1	1	1	1	1	1	1	1	1	1	1	1	1	1	1
Os01t0177200	chr01	1	1	1	1	1	1	1	1	1	1	1	1	1	1	1	1	1	1	1	1	1	1	1	1	1	1	1	1	1	1	1	1	1	1	1	1	1	1	1	1	1	1	1	1	1	1	1	1
Os01t0177400	chr01	1	1	1	1	1	1	1	1	1	1	1	1	1	1	1	1	1	1	1	1	1	1	1	1	1	1	1	1	1	1	1	1	1	1	1	1	1	1	1	1	1	1	1	1	1	1	1	1
Os01t0177500	chr01	1	1	1	1	1	1	1	1	1	1	1	1	1	1	1	1	1	1	1	1	1	1	1	1	1	1	1	1	1	1	1	1	1	1	1	1	1	1	1	1	1	1	1	1	1	1	1	1
Os01t0177900	chr01	1	1	1	1	1	1	1	1	1	1	1	1	1	1	1	1	1	1	1	1	1	1	1	1	1	1	1	1	1	1	1	1	1	1	1	1	1	1	1	1	1	1	1	1	1	1	1	1
Os01t0178000	chr01	1	1	1	1	1	1	1	1	1	1	1	1	1	1	1	1	1	1	1	1	1	1	1	1	1	1	1	1	1	1	1	1	1	1	1	1	1	1	1	1	1	1	1	1	1	1	1	1
Os01t0178100	chr01	1	1	1	1	1	1	1	1	1	1	1	1	1	1	1	1	1	1	1	1	1	1	1	1	1	1	1	1	1	1	1	1	1	1	1	1	1	1	1	1	1	1	1	1	1	1	1	1
Os01t0178200	chr01	1	1	1	1	1	1	1	1	1	1	1	1	1	1	1	1	1	1	1	1	1	1	1	1	1	1	1	1	1	1	1	1	1	1	1	1	1	1	1	1	1	1	1	1	1	1	1	1
Os01t0178300	chr01	1	1	1	1	1	1	1	1	1	1	1	1	1	1	1	1	1	1	1	1	1	1	1	1	1	1	1	1	1	1	1	1	1	1	1	1	1	1	1	1	1	1	1	1	1	1	1	1
Os01t0178400	chr01	1	1	1	1	1	1	1	1	1	1	1	1	1	1	1	1	1	1	1	1	1	1	1	1	1	1	1	1	1	1	1	1	1	1	1	1	1	1	1	1	1	1	1	1	1	1	1	1
Os01t0178500	chr01	1	1	1	1	1	1	1	1	1	1	1	1	1	1	1	1	1	1	1	1	1	1	1	1	1	1	1	1	1	1	1	1	1	1	1	1	1	1	1	1	1	1	1	1	1	1	1	1
Os01t0178600	chr01	1	1	1	1	1	1	1	1	1	1	1	1	1	1	1	1	1	1	1	1	1	1	1	1	1	1	1	1	1	1	1	1	1	1	1	1	1	1	1	1	1	1	1	1	1	1	1	1
Os01t0178700	chr01	1	1	1	1	1	1	1	1	1	1	1	1	1	1	1	1	1	1	1	1	1	1	1	1	1	1	1	1	1	1	1	1	1	1	1	1	1	1	1	1	1	1	1	1	1	1	1	1
Os01t0178775	chr01	1	1	1	1	1	1	1	1	1	1	1	1	1	1	1	1	1	1	1	1	1	1	1	1	1	1	1	1	1	1	1	1	1	1	1	1	1	1	1	1	1	1	1	1	1	1	1	1
Os01t0178850	chr01	1	1	1	1	1	1	1	1	1	1	1	1	1	1	1	1	1	1	1	1	1	1	1	1	1	1	1	1	1	1	1	1	1	1	1	1	1	1	1	1	1	1	1	1	1	1	1	1
Os01t0178900	chr01	1	1	1	1	1	1	1	1	1	1	1	1	1	1	1	1	1	1	1	1	1	1	1	1	1	1	1	1	1	1	1	1	1	1	1	1	1	1	1	1	1	1	1	1	1	1	1	1
Os01t0179000	chr01	1	1	1	1	1	1	1	1	1	1	1	1	1	1	1	1	1	1	1	1	1	1	1	1	1	1	1	1	1	1	1	1	1	1	1	1	1	1	1	1	1	1	1	1	1	1	1	1
Os01t0179200	chr01	1	1	1	1	1	1	1	1	1	1	1	1	1	1	1	1	1	1	1	1	1	1	1	1	1	1	1	1	1	1	1	1	1	1	1	1	1	1	1	1	1	1	1	1	1	1	1	1
Os01t0179300	chr01	1	1	1	1	1	1	1	1	1	1	1	1	1	1	1	1	1	1	1	1	1	1	1	1	1	1	1	1	1	1	1	1	1	1	1	1	1	1	1	1	1	1	1	1	1	1	1	1
Os01t0179400	chr01	1	1	1	1	1	1	1	1	1	1	1	1	1	1	1	1	1	1	1	1	1	1	1	1	1	1	1	1	1	1	1	1	1	1	1	1	1	1	1	1	1	1	1	1	1	1	1	1
Os01t0179500	chr01	1	1	1	1	1	1	1	1	1	1	1	1	1	1	1	1	1	1	1	1	1	1	1	1	1	1	1	1	1	1	1	1	1	1	1	1	1	1	1	1	1	1	1	1	1	1	1	1
Os01t0179600	chr01	1	1	1	1	1	1	1	1	1	1	1	1	1	1	1	1	1	1	1	1	1	1	1	1	1	1	1	1	1	1	1	1	1	1	1	1	1	1	1	1	1	1	1	1	1	1	1	1
Os01t0179700	chr01	1	1	1	1	1	1	1	1	1	1	1	1	1	1	1	1	1	1	1	1	1	1	1	1	1	1	1	1	1	1	1	1	1	1	1	1	1	1	1	1	1	1	1	1	1	1	1	1
Os01t0179750	chr01	1	1	1	1	1	1	1	1	1	1	1	1	1	1	1	1	1	1	1	1	1	1	1	1	1	1	1	1	1	1	1	1	1	1	1	1	1	1	1	1	1	1	1	1	1	1	1	1
Os01t0179800	chr01	1	1	1	1	1	1	1	1	1	1	1	1	1	1	1	1	1	1	1	1	1	1	1	1	1	1	1	1	1	1	1	1	1	1	1	1	1	1	1	1	1	1	1	1	1	1	1	1
Os01t0179901	chr01	1	1	1	1	1	1	1	1	1	1	1	1	1	1	1	1	1	1	1	1	1	1	1	1	1	1	1	1	1	1	1	1	1	1	1	1	1	1	1	1	1	1	1	1	1	1	1	1
Os01t0180000	chr01	1	1	1	1	1	1	1	1	1	1	1	1	1	1	1	1	1	1	1	1	1	1	1	1	1	1	1	1	1	1	1	1	1	1	1	1	1	1	1	1	1	1	1	1	1	1	1	1
Os01t0180050	chr01	1	1	1	1	1	1	1	1	1	1	1	1	1	1	1	1	1	1	1	1	1	1	1	1	1	1	1	1	1	1	1	1	1	1	1	1	1	1	1	1	1	1	1	1	1	1	1	1
Os01t0180300	chr01	1	1	1	1	1	1	1	1	1	1	1	1	1	1	1	1	1	1	1	1	1	1	1	1	1	1	1	1	1	1	1	1	1	1	1	1	1	1	1	1	1	1	1	1	1	1	1	1
Os01t0180400	chr01	1	1	1	1	1	1	1	1	1	1	1	1	1	1	1	1	1	1	1	1	1	1	1	1	1	1	1	1	1	1	1	1	1	1	1	1	1	1	1	1	1	1	1	1	1	1	1	1
Os01t0180500	chr01	1	1	1	1	1	1	1	1	1	1	1	1	1	1	1	1	1	1	0	1	1	1	1	1	1	1	1	1	1	1	1	1	1	1	1	1	1	1	1	1	1	1	1	1	1	1	1	1
Os01t0180600	chr01	1	1	1	1	1	1	1	1	1	1	1	1	1	1	1	1	1	1	1	1	1	1	1	1	1	1	1	1	1	1	1	1	1	1	1	1	1	1	1	1	1	1	1	1	1	1	1	1
Os01t0180700	chr01	1	1	1	1	1	1	1	1	1	1	1	1	1	1	1	1	1	1	1	1	1	1	1	1	1	1	1	1	1	1	1	1	1	1	1	1	1	1	1	1	1	1	1	1	1	1	1	1
Os01t0180800	chr01	1	1	1	1	1	1	1	1	1	1	1	1	1	1	1	1	1	1	1	1	1	1	1	1	1	1	1	1	1	1	1	1	1	1	1	1	1	1	1	1	1	1	1	1	1	1	1	1
Os01t0180850	chr01	1	1	1	1	1	1	1	1	1	1	1	1	1	1	1	1	1	1	1	1	1	1	1	1	1	1	1	1	1	1	1	1	1	1	1	1	1	1	1	1	1	1	1	1	1	1	1	1
Os01t0180900	chr01	1	1	1	1	1	1	1	1	1	1	1	1	1	1	1	1	1	1	1	1	1	1	1	1	1	1	1	1	1	1	1	1	1	1	1	1	1	1	1	1	1	1	1	1	1	1	1	1
Os01t0181000	chr01	1	1	1	1	1	1	1	1	1	1	1	1	1	1	1	1	1	1	1	1	1	1	1	1	1	1	1	1	1	1	1	1	1	1	1	1	1	1	1	1	1	1	1	1	1	1	1	1
Os01t0181033	chr01	1	1	1	1	1	1	1	1	1	1	1	1	1	1	1	1	1	1	1	1	1	1	1	1	1	1	1	1	1	1	1	1	1	1	1	1	1	1	1	1	1	1	1	1	1	1	1	1
Os01t0181166	chr01	1	1	1	1	1	1	1	1	1	1	1	1	1	1	1	1	1	1	1	1	1	1	1	1	1	1	1	1	1	1	1	1	1	1	1	1	1	1	1	1	1	1	1	1	1	1	1	1
Os01t0181300	chr01	1	1	1	1	1	1	1	1	1	1	1	1	1	1	1	1	1	1	1	1	1	1	1	1	1	1	1	1	1	1	1	1	1	1	1	1	1	1	1	1	1	1	1	1	1	1	1	1
Os01t0182100	chr01	1	1	1	1	1	1	1	1	1	1	1	1	1	1	1	1	1	1	1	1	1	1	1	1	1	1	1	1	1	1	1	1	1	1	1	1	1	1	1	1	1	1	1	1	1	1	1	1
Os01t0182200	chr01	1	1	1	1	1	1	1	1	1	1	1	1	1	1	1	1	1	1	1	1	1	1	1	1	1	1	1	1	1	1	1	1	1	1	1	1	1	1	1	1	1	1	1	1	1	1	1	1
Os01t0182300	chr01	1	1	1	1	1	1	1	1	1	1	1	1	1	1	1	1	1	1	1	1	1	1	1	1	1	1	1	1	1	1	1	1	1	1	1	1	1	1	1	1	1	1	1	1	1	1	1	1
Os01t0182400	chr01	1	1	1	1	1	1	1	1	1	1	1	1	1	1	1	1	1	1	1	1	1	1	1	1	1	1	1	1	1	1	1	1	1	1	1	1	1	1	1	1	1	1	1	1	1	1	1	1
Os01t0182500	chr01	1	1	1	1	1	1	1	1	1	1	1	1	1	1	1	1	1	1	1	1	1	1	1	1	1	1	1	1	1	1	1	1	1	1	1	1	1	1	1	1	1	1	1	1	1	1	1	1
Os01t0182600	chr01	1	1	1	1	1	1	1	1	1	1	1	1	1	1	1	1	1	1	1	1	1	1	1	1	1	1	1	1	1	1	1	1	1	1	1	1	1	1	1	1	1	1	1	1	1	1	1	1
Os01t0182700	chr01	1	1	1	1	1	1	1	1	1	1	1	1	1	1	1	1	1	1	1	1	1	1	1	1	1	1	1	1	1	1	1	1	1	1	1	1	1	1	1	1	1	1	1	1	1	1	1	1
Os01t0182832	chr01	1	1	1	1	1	1	1	1	1	1	1	1	1	1	1	1	1	1	1	1	1	1	1	1	1	1	1	1	1	1	1	1	1	1	1	1	1	1	1	1	1	1	1	1	1	1	1	1
Os01t0182900	chr01	1	1	1	1	1	1	1	1	1	1	1	1	1	1	1	1	1	1	1	1	1	1	1	1	1	1	1	1	1	1	1	1	1	1	1	1	1	1	1	1	1	1	1	1	1	1	1	1
Os01t0183000	chr01	1	1	1	1	1	1	1	1	1	1	1	1	1	1	1	1	1	1	1	1	1	1	1	1	1	1	1	1	1	1	1	1	1	1	1	1	1	1	1	1	1	1	1	1	1	1	1	1
Os01t0183100	chr01	1	1	1	1	1	1	1	1	1	1	1	1	1	1	1	1	1	1	1	1	1	1	1	1	1	1	1	1	1	1	1	1	1	1	1	1	1	1	1	1	1	1	1	1	1	1	1	1
Os01t0183300	chr01	1	1	1	1	1	1	1	1	1	1	1	1	1	1	1	1	1	1	1	1	1	1	1	1	1	1	1	1	1	1	1	1	1	1	1	1	1	1	1	1	1	1	1	1	1	1	1	1
Os01t0183400	chr01	1	1	1	1	1	1	1	1	1	1	1	1	1	1	1	1	1	1	1	1	1	1	1	1	1	1	1	1	1	1	1	1	1	1	1	1	1	1	1	1	1	1	1	1	1	1	1	1
Os01t0183500	chr01	1	1	1	1	1	1	1	1	1	1	1	1	1	1	1	1	1	1	1	1	1	1	1	1	1	1	1	1	1	1	1	1	1	1	1	1	1	1	1	1	1	1	1	1	1	1	1	1
Os01t0183600	chr01	1	1	1	1	1	1	1	1	1	1	1	1	1	1	1	1	1	1	1	1	1	1	1	1	1	1	1	1	1	1	1	1	1	1	1	1	1	1	1	1	1	1	1	1	1	1	1	1
Os01t0183633	chr01	1	1	1	1	1	1	1	1	1	1	1	1	1	1	1	1	1	1	1	1	1	1	1	1	1	1	1	1	1	1	1	1	1	1	1	1	1	1	1	1	1	1	1	1	1	1	1	1
Os01t0183800	chr01	1	1	1	1	1	1	1	1	1	1	1	1	1	1	1	1	1	1	1	1	1	1	1	1	1	1	1	1	1	1	1	1	1	1	1	1	1	1	1	1	1	1	1	1	1	1	1	1
Os01t0183850	chr01	1	1	1	1	1	1	1	1	1	1	1	1	1	1	1	1	1	1	1	1	1	1	1	1	1	1	1	1	1	1	1	1	1	1	1	1	1	1	1	1	1	1	1	1	1	1	1	1
Os01t0183950	chr01	1	1	1	1	1	1	1	1	1	1	1	1	1	1	1	1	1	1	1	1	1	1	1	1	1	1	1	1	1	1	1	1	1	1	1	1	1	1	1	1	1	1	1	1	1	1	1	1
Os01t0184000	chr01	1	1	1	1	1	1	1	1	1	1	1	1	1	1	1	1	1	1	1	1	1	1	1	1	1	1	1	1	1	1	1	1	1	1	1	1	1	1	1	1	1	1	1	1	1	1	1	1
Os01t0184050	chr01	1	1	1	1	1	1	1	1	1	1	1	1	1	1	1	1	1	1	1	1	1	1	1	1	1	1	1	1	1	1	1	1	1	1	1	1	1	1	1	1	1	1	1	1	1	1	1	1
Os01t0184100	chr01	1	1	1	1	1	1	1	1	1	1	1	1	1	1	1	1	1	1	1	1	1	1	1	1	1	1	1	1	1	1	1	1	1	1	1	1	1	1	1	1	1	1	1	1	1	1	1	1
Os01t0184200	chr01	0	0	1	1	1	0	0	0	0	1	1	0	1	0	0	1	1	0	0	0	1	0	1	0	0	0	0	1	0	0	0	0	0	0	0	0	1	0	0	0	0	1	1	1	0	0	0	0
Os01t0184500	chr01	1	1	1	1	1	1	1	1	1	1	1	1	1	1	1	1	1	1	1	1	1	1	1	1	1	1	1	1	1	1	1	1	1	1	1	1	1	1	1	1	1	1	1	1	1	1	1	1
Os01t0184700	chr01	1	1	1	1	1	1	1	1	1	1	1	1	1	1	1	1	1	1	1	1	1	0	1	1	1	1	1	1	1	1	1	1	1	1	1	1	1	1	1	1	1	1	1	1	1	1	1	1
Os01t0184800	chr01	1	1	1	1	1	1	1	1	1	1	1	1	1	1	1	1	1	1	1	1	1	1	1	1	1	1	1	1	1	1	1	1	1	1	1	1	1	1	1	1	1	1	1	1	1	1	1	1
Os01t0184900	chr01	1	1	1	1	1	1	1	1	1	1	1	1	1	1	1	1	1	1	1	1	1	1	1	1	1	1	1	1	1	1	1	1	1	1	1	1	1	1	1	1	1	1	1	1	1	1	1	1
Os01t0185000	chr01	0	1	1	1	1	1	1	1	1	1	1	1	1	0	1	1	1	1	1	0	1	1	1	1	1	1	1	1	1	1	1	1	1	1	1	1	1	1	1	1	1	1	1	1	1	1	1	1
Os01t0185100	chr01	1	1	1	1	1	1	1	1	1	1	1	1	1	1	1	1	1	1	1	1	1	1	1	1	1	1	1	1	1	1	1	1	1	1	1	1	1	1	1	1	1	1	1	1	1	1	1	1
Os01t0185200	chr01	1	1	1	1	1	1	1	1	1	1	1	1	1	1	1	1	1	1	1	1	1	1	1	1	1	1	1	1	1	1	1	1	1	1	1	1	1	1	1	1	1	1	1	1	1	1	1	1
Os01t0185250	chr01	1	1	1	1	1	1	1	1	1	1	1	1	1	1	1	1	1	1	1	1	1	1	1	1	1	1	1	1	1	1	1	1	1	1	1	1	1	1	1	1	1	1	1	1	1	1	1	1
Os01t0185300	chr01	1	1	1	1	1	1	1	1	1	1	1	1	1	1	1	1	1	1	1	1	1	1	1	1	1	1	1	1	1	1	1	1	1	1	1	1	1	1	1	1	1	1	1	1	1	1	1	1
Os01t0185350	chr01	1	1	1	1	1	1	1	1	1	1	1	1	1	1	1	1	1	1	1	1	1	1	1	1	1	1	1	1	1	1	1	1	1	1	1	1	1	1	1	1	1	1	1	1	1	1	1	1
Os01t0185400	chr01	1	1	1	1	1	1	1	1	1	1	1	1	1	1	1	1	1	1	1	1	1	1	1	1	1	1	1	1	1	1	1	1	1	1	1	1	1	1	1	1	1	1	1	1	1	1	1	1
Os01t0185500	chr01	1	1	1	1	1	1	1	1	1	1	1	1	1	1	1	1	1	1	1	1	1	1	1	1	1	1	1	1	1	1	1	1	1	1	1	1	1	1	1	1	1	1	1	1	1	1	1	1
Os01t0185900	chr01	1	1	1	1	1	1	1	1	1	1	1	1	1	1	1	1	1	1	1	1	1	1	1	1	1	1	1	1	1	1	1	1	1	1	1	1	1	1	1	1	1	1	1	1	1	1	1	1
Os01t0186000	chr01	1	1	1	1	1	1	1	1	1	1	1	1	1	1	1	1	1	1	1	1	1	1	1	1	1	1	1	1	1	1	1	1	1	1	1	1	1	1	1	1	1	1	1	1	1	1	1	1
Os01t0186200	chr01	1	1	1	1	1	1	1	1	1	1	1	1	1	1	1	1	1	1	1	1	1	1	1	1	1	1	1	1	1	1	1	1	1	1	1	1	1	1	1	1	1	1	1	1	1	1	1	1
Os01t0186400	chr01	1	1	1	1	1	1	1	1	1	1	1	1	1	1	1	1	1	1	1	1	1	1	1	1	1	1	1	1	1	1	1	1	1	1	1	1	1	1	1	1	1	1	1	1	1	1	1	1
Os01t0186600	chr01	1	1	1	1	1	1	1	1	1	1	1	1	1	1	1	1	1	0	1	1	1	1	1	1	1	1	1	1	1	1	1	1	0	0	1	1	1	1	1	1	1	1	1	1	1	1	1	1
Os01t0186700	chr01	1	1	1	1	1	1	1	1	1	1	1	1	1	1	1	1	1	1	1	1	1	1	1	1	1	1	1	1	1	1	1	1	1	1	1	1	1	1	1	1	1	1	1	1	1	1	1	1
Os01t0186900	chr01	1	1	1	1	1	1	1	1	1	1	1	1	1	1	1	1	1	1	1	1	1	1	1	1	1	1	1	1	1	1	1	1	1	1	1	1	1	1	1	1	1	1	1	1	1	1	1	1
Os01t0186950	chr01	1	1	1	1	1	1	1	1	1	1	1	1	1	1	1	1	1	1	1	1	1	1	1	1	1	1	1	1	1	1	1	1	1	1	1	1	1	1	1	1	1	1	1	1	1	1	1	1
Os01t0187000	chr01	1	1	1	1	1	1	1	1	1	1	1	1	1	1	1	1	1	1	1	1	1	1	1	1	1	1	1	1	1	1	1	1	1	1	1	1	1	1	1	1	1	1	1	1	1	1	1	1
Os01t0187200	chr01	1	1	1	1	1	1	1	1	1	1	1	1	1	1	1	1	1	1	1	1	1	1	1	1	1	1	1	1	1	1	1	1	1	1	1	1	1	1	1	1	1	1	1	1	1	1	1	1
Os01t0187300	chr01	1	1	1	1	1	1	1	1	1	1	1	1	1	1	1	1	1	1	1	1	1	1	1	1	1	1	1	1	1	1	1	1	1	1	1	1	1	1	1	1	1	1	1	1	1	1	1	1
Os01t0187350	chr01	1	1	1	1	1	1	1	1	1	1	1	1	1	1	1	1	1	1	1	1	1	1	1	1	1	1	1	1	1	1	1	1	1	1	1	1	1	1	1	1	1	1	1	1	1	1	1	1
Os01t0187400	chr01	1	1	1	1	1	1	1	1	1	1	1	1	1	1	1	1	1	1	1	1	1	1	1	1	1	1	1	1	1	1	1	1	1	1	1	1	1	1	1	1	1	1	1	1	1	1	1	1
Os01t0187500	chr01	1	1	1	1	1	1	1	1	1	1	1	1	1	1	1	1	1	1	1	1	1	1	1	1	1	1	1	1	1	1	1	1	1	1	1	1	1	1	1	1	1	1	1	1	1	1	1	1
Os01t0187600	chr01	1	1	1	1	1	1	1	1	1	1	1	1	1	1	1	1	1	1	1	1	1	1	1	1	1	1	1	1	1	1	1	1	1	1	1	1	1	1	1	1	1	1	1	1	1	1	1	1
Os01t0187900	chr01	1	1	1	1	1	1	1	1	1	1	1	1	1	1	1	1	1	1	1	1	1	1	1	1	1	1	1	1	1	1	1	1	1	1	1	1	1	1	1	1	1	1	1	1	1	1	1	1
Os01t0188100	chr01	1	1	1	1	1	1	1	1	1	1	1	1	1	1	1	1	1	1	1	1	1	1	1	1	1	1	1	1	1	1	1	1	1	1	1	1	1	1	1	1	1	1	1	1	1	1	1	1
Os01t0188200	chr01	1	1	1	1	1	1	1	1	1	1	1	1	1	1	1	1	1	1	1	1	1	1	1	1	1	1	1	1	1	1	1	1	1	1	1	1	1	1	1	1	1	1	1	1	1	1	1	1
Os01t0188400	chr01	1	1	1	1	1	1	1	1	1	1	1	1	1	1	1	1	1	1	1	1	1	1	1	1	1	1	1	1	1	1	1	1	1	1	1	1	1	1	1	1	1	1	1	1	1	1	1	1
Os01t0188525	chr01	1	1	1	1	1	1	1	1	1	1	1	1	1	1	1	1	1	1	1	1	1	1	1	1	1	1	1	1	1	1	1	1	1	1	1	1	1	1	1	1	1	1	1	1	1	1	1	1
Os01t0188900	chr01	1	1	1	1	1	1	1	1	1	1	1	1	1	1	1	1	1	1	1	1	1	1	1	1	1	1	1	1	1	1	1	1	1	1	1	1	1	1	1	1	1	1	1	1	1	1	1	1
Os01t0189100	chr01	1	1	1	1	1	1	1	1	1	1	1	1	1	1	1	1	1	1	1	1	1	1	1	1	1	1	1	1	1	1	1	1	1	1	1	1	1	1	1	1	1	1	1	1	1	1	1	1
Os01t0189700	chr01	1	1	1	1	1	1	1	1	1	1	1	1	1	1	1	1	1	1	1	1	1	1	1	1	1	1	1	1	1	1	1	1	1	1	1	1	1	1	1	1	1	1	1	1	1	1	1	1
Os01t0189800	chr01	1	1	1	1	1	1	1	1	1	1	1	1	1	1	1	1	1	1	1	1	1	1	1	1	1	1	1	1	1	1	1	1	1	1	1	1	1	1	1	1	1	1	1	1	1	1	1	1
Os01t0190000	chr01	1	1	1	1	1	1	1	1	1	1	1	1	1	1	1	1	1	1	1	1	1	1	1	1	1	1	1	1	1	1	1	1	1	1	1	1	1	1	1	1	1	1	1	1	1	1	1	1
Os01t0190300	chr01	1	1	1	1	1	1	1	1	1	1	1	1	1	1	1	1	1	1	1	1	1	1	1	1	1	1	1	1	1	1	1	1	1	1	1	1	1	1	1	1	1	1	1	1	1	1	1	1
Os01t0190400	chr01	1	1	1	1	1	1	1	1	1	1	1	1	1	1	1	1	1	1	1	1	1	1	1	1	1	1	1	1	1	1	1	1	1	1	1	1	1	1	1	1	1	1	1	1	1	1	1	1
Os01t0190500	chr01	1	1	1	1	1	1	1	1	1	1	1	1	1	1	1	1	1	1	1	1	1	1	1	1	1	1	1	1	1	1	1	1	1	1	1	1	1	1	1	1	1	1	1	1	1	1	1	1
Os01t0191000	chr01	1	1	1	1	1	1	1	1	1	1	1	1	1	1	1	1	1	1	1	1	1	1	1	1	1	1	1	1	1	1	1	1	1	1	1	1	1	1	1	1	1	1	1	1	1	1	1	1
Os01t0191100	chr01	1	1	1	1	1	1	1	1	1	1	1	1	1	1	1	1	1	1	1	1	1	1	1	1	1	1	1	1	1	1	1	1	1	1	1	1	1	1	1	1	1	1	1	1	1	1	1	1
Os01t0191150	chr01	1	1	1	1	1	1	1	1	1	1	1	1	1	1	1	1	1	1	1	1	1	1	1	1	1	1	1	1	1	1	1	1	1	1	1	1	1	1	1	1	1	1	1	1	1	1	1	1
Os01t0191200	chr01	1	1	1	1	1	1	1	1	1	1	1	1	1	1	1	1	1	1	1	1	1	1	1	1	1	1	1	1	1	1	1	1	1	1	1	1	1	1	1	1	1	1	1	1	1	1	1	1
Os01t0191300	chr01	1	1	1	1	1	1	1	1	1	1	1	1	1	1	1	1	1	1	1	1	1	1	1	1	1	1	1	1	1	1	1	1	1	1	1	1	1	1	1	1	1	1	1	1	1	1	1	1
Os01t0191400	chr01	1	1	1	1	1	1	1	1	1	1	1	1	1	1	1	1	1	1	1	1	1	1	1	1	1	1	1	1	1	1	1	1	1	1	1	1	1	1	1	1	1	1	1	1	1	1	1	1
Os01t0191500	chr01	1	1	1	1	1	1	1	1	1	1	1	1	1	1	1	1	1	1	1	1	1	1	1	1	1	1	1	1	1	1	1	1	1	1	1	1	1	1	1	1	1	1	1	1	1	1	1	1
Os01t0191700	chr01	1	1	1	1	1	1	1	1	1	1	1	1	1	1	1	1	1	1	1	1	1	1	1	1	1	1	1	1	1	1	1	1	1	1	1	1	1	1	1	1	1	1	1	1	1	1	1	1
Os01t0191800	chr01	1	1	1	1	1	1	1	1	1	1	1	1	1	1	1	1	1	1	1	1	1	1	1	1	1	1	1	1	1	1	1	1	1	1	1	1	1	1	1	1	1	1	1	1	1	1	1	1
Os01t0191900	chr01	1	1	1	1	1	1	1	1	1	1	1	1	1	1	1	1	1	1	1	1	1	1	1	1	1	1	1	1	1	1	1	1	1	1	1	1	1	1	1	1	1	1	1	1	1	1	1	1
Os01t0192000	chr01	1	1	1	1	1	1	1	1	1	1	1	1	1	1	1	1	1	1	1	1	1	1	1	1	1	1	1	1	1	1	1	1	1	1	1	1	1	1	1	1	1	1	1	1	1	1	1	1
Os01t0192101	chr01	1	1	1	1	1	1	1	1	1	1	1	1	1	1	1	1	1	1	1	1	1	1	1	1	1	1	1	1	1	1	1	1	1	1	1	1	1	1	1	1	1	1	1	1	1	1	1	1
Os01t0192300	chr01	1	1	1	1	1	1	1	1	1	1	1	1	1	1	1	1	1	1	1	1	1	1	1	1	1	1	1	1	1	1	1	1	1	1	1	1	1	1	1	1	1	1	1	1	1	1	1	1
Os01t0192401	chr01	1	1	1	1	1	1	1	1	1	1	1	1	1	1	1	1	1	1	1	1	1	1	1	1	1	1	1	1	1	1	1	1	1	1	1	1	1	1	1	1	1	1	1	1	1	1	1	1
Os01t0192500	chr01	1	1	1	1	1	1	1	1	1	1	1	1	1	1	1	1	1	1	1	1	1	1	1	1	1	1	1	1	1	1	1	1	1	1	1	1	1	1	1	1	1	1	1	1	1	1	1	1
Os01t0192550	chr01	1	1	1	1	1	1	1	1	1	1	1	1	1	1	1	1	1	1	1	1	1	1	1	1	1	1	1	1	1	1	1	1	1	1	1	1	1	1	1	1	1	1	1	1	1	1	1	1
Os01t0192600	chr01	1	1	1	1	1	1	1	1	1	1	1	1	1	1	1	1	1	1	1	1	1	1	1	1	1	1	1	1	1	1	1	1	1	1	1	1	1	1	1	1	1	1	1	1	1	1	1	1
Os01t0192700	chr01	1	1	1	1	1	1	1	1	1	1	1	1	1	1	1	1	1	1	1	1	1	1	1	1	1	1	1	1	1	1	1	1	1	1	1	1	1	1	1	1	1	1	1	1	1	1	1	1
Os01t0192900	chr01	1	1	1	1	1	1	1	1	1	1	1	1	1	1	1	1	1	1	1	1	1	1	1	1	1	1	1	1	1	1	1	1	1	1	1	1	1	1	1	1	1	1	1	1	1	1	1	1
Os01t0193250	chr01	1	1	1	1	1	1	1	1	1	1	1	1	1	1	1	1	1	1	0	1	1	1	1	1	1	1	1	1	1	1	1	1	1	1	1	1	1	1	1	1	1	1	1	1	1	1	1	1
Os01t0193400	chr01	1	1	1	1	1	1	1	1	1	1	1	1	1	1	1	1	1	1	1	1	1	1	1	1	1	1	1	1	1	1	1	1	1	1	1	1	1	1	1	1	1	1	1	1	1	1	1	1
Os01t0193500	chr01	1	1	1	1	1	1	1	1	1	1	1	1	1	1	1	1	1	1	1	1	1	1	1	1	1	1	1	1	1	1	1	1	1	1	1	1	1	1	1	1	1	1	1	1	1	1	1	1
Os01t0193600	chr01	1	1	1	1	1	1	1	1	1	1	1	1	1	1	1	1	1	1	1	1	1	1	1	1	1	1	1	1	1	1	1	1	1	1	1	1	1	1	1	1	1	1	1	1	1	1	1	1
Os01t0193700	chr01	1	1	1	1	1	1	1	1	1	1	1	1	1	1	1	1	1	1	1	1	1	1	1	1	1	1	1	1	1	1	1	1	1	1	1	1	1	1	1	1	1	1	1	1	1	1	1	1
Os01t0193900	chr01	1	1	1	1	1	1	1	1	1	1	1	1	1	1	1	1	1	1	1	1	1	1	1	1	1	1	1	1	1	1	1	1	1	1	1	1	1	1	1	1	1	1	1	1	1	1	1	1
Os01t0194000	chr01	1	1	1	1	1	1	1	1	1	1	1	1	1	1	1	1	1	1	1	1	1	1	1	1	1	1	1	1	1	1	1	1	1	1	1	1	1	1	1	1	1	1	1	1	1	1	1	1
Os01t0194200	chr01	1	1	1	1	1	1	1	1	1	1	1	1	1	1	1	1	1	1	1	1	1	1	1	1	1	1	1	1	1	1	1	1	1	1	1	1	1	1	1	1	1	1	1	1	1	1	1	1
Os01t0194300	chr01	1	1	1	1	1	1	1	1	1	1	1	1	1	1	1	1	1	1	1	1	1	1	1	1	1	1	1	1	1	1	1	1	1	1	1	1	1	1	1	1	1	1	1	1	1	1	1	1
Os01t0194600	chr01	1	1	1	1	1	1	1	1	1	1	1	1	1	1	1	1	1	1	1	1	1	1	1	1	1	1	1	1	1	1	1	1	1	1	1	1	1	1	1	1	1	1	1	1	1	1	1	1
Os01t0195000	chr01	1	1	1	1	1	1	1	1	1	1	1	1	1	1	1	1	1	1	1	1	1	1	1	1	1	1	1	1	1	1	1	1	1	1	1	1	1	1	1	1	1	1	1	1	1	1	1	1
Os01t0195066	chr01	1	1	1	1	1	1	1	1	1	1	1	1	1	1	1	1	1	1	1	1	1	1	1	1	1	1	1	1	1	1	1	1	1	1	1	1	1	1	1	1	1	1	1	1	1	1	1	1
Os01t0195100	chr01	1	1	1	1	1	1	1	1	1	1	1	1	1	1	1	1	1	1	1	1	1	1	1	1	1	1	1	1	1	1	1	1	1	1	1	1	1	1	1	1	1	1	1	1	1	1	1	1
Os01t0195200	chr01	1	1	1	1	1	1	1	1	1	1	1	1	1	1	1	1	1	1	1	1	1	1	1	1	1	1	1	1	1	1	1	1	1	1	1	1	1	1	1	1	1	1	1	1	1	1	1	1
Os01t0195300	chr01	1	1	1	1	1	1	1	1	1	1	1	1	1	1	1	1	1	1	0	1	1	1	1	1	1	1	1	1	1	1	1	1	1	1	1	1	1	1	1	1	1	1	1	1	1	1	1	1
Os01t0195400	chr01	1	1	1	1	1	1	1	1	1	1	1	1	1	1	1	1	1	1	1	1	1	1	1	1	1	1	1	1	1	1	1	1	1	1	1	1	1	1	1	1	1	1	1	1	1	1	1	1
Os01t0195500	chr01	1	1	1	1	1	1	1	1	1	1	1	1	1	1	1	1	1	1	1	1	1	1	1	1	1	1	1	1	1	1	1	1	1	1	1	1	1	1	1	1	1	1	1	1	1	1	1	1
Os01t0195700	chr01	1	1	1	1	1	1	1	1	1	1	1	1	1	1	1	1	1	1	1	1	1	1	1	1	1	1	1	1	1	1	1	1	1	1	1	1	1	1	1	1	1	1	1	1	1	1	1	1
Os01t0195801	chr01	1	1	1	1	1	1	1	1	1	1	1	1	1	1	1	1	1	1	1	1	1	1	1	1	1	1	1	1	1	1	1	1	1	1	1	1	1	1	1	1	1	1	1	1	1	1	1	1
Os01t0196133	chr01	1	1	1	1	1	1	1	1	1	1	1	1	1	1	1	1	1	1	1	1	1	1	1	1	1	1	1	1	1	1	1	1	1	1	1	1	1	1	1	1	1	1	1	1	1	1	1	1
Os01t0196300	chr01	1	1	1	1	1	1	1	1	1	1	1	1	1	1	1	1	1	1	1	1	1	1	1	1	1	1	1	1	1	1	1	1	1	1	1	1	1	1	1	1	1	1	1	1	1	1	1	1
Os01t0196500	chr01	1	1	1	1	1	1	1	1	1	1	1	1	1	1	1	1	1	1	1	1	1	1	1	1	1	1	1	1	1	1	1	1	1	1	1	1	1	1	1	1	1	1	1	1	1	1	1	1
Os01t0196600	chr01	1	1	1	1	1	1	1	1	1	1	1	1	1	1	1	1	1	1	1	1	1	1	1	1	1	1	1	1	1	1	1	1	1	1	1	1	1	1	1	1	1	1	1	1	1	1	1	1
Os01t0196800	chr01	1	1	1	1	1	1	1	1	1	1	1	1	1	1	1	1	1	1	1	1	1	1	1	1	1	1	1	1	1	1	1	1	1	1	1	1	1	1	1	1	1	1	1	1	1	1	1	1
Os01t0197100	chr01	1	1	1	1	1	1	1	1	1	1	1	1	1	1	1	1	1	1	1	1	1	1	1	1	1	1	1	1	1	1	1	1	1	1	1	1	1	1	1	1	1	1	1	1	1	1	1	1
Os01t0197150	chr01	1	1	1	1	1	1	1	1	1	1	1	1	1	1	1	1	1	1	1	1	1	1	1	1	1	1	1	1	1	1	1	1	1	1	1	1	1	1	1	1	1	1	1	1	1	1	1	1
Os01t0197200	chr01	1	1	1	1	1	1	1	1	1	1	1	1	1	1	1	1	1	1	1	1	1	1	1	1	1	1	1	1	1	1	1	1	1	1	1	1	1	1	1	1	1	1	1	1	1	1	1	1
Os01t0197350	chr01	1	1	1	1	1	1	1	1	1	1	1	1	1	1	1	1	1	1	1	1	1	1	1	1	1	1	1	1	1	1	1	1	1	1	1	1	1	1	0	1	1	1	1	1	1	1	1	1
Os01t0197400	chr01	1	1	1	1	1	1	1	1	1	1	1	1	1	1	1	1	1	1	1	1	1	1	1	1	1	1	1	1	1	1	1	1	1	1	1	1	1	1	1	1	1	1	1	1	1	1	1	1
Os01t0197450	chr01	1	1	1	1	1	1	1	1	1	1	1	1	1	1	1	1	1	1	1	1	1	1	1	1	1	1	1	1	1	1	1	1	1	1	1	1	1	1	1	1	1	1	1	1	1	1	1	1
Os01t0197500	chr01	1	1	1	1	1	1	1	1	1	1	1	1	1	1	1	1	1	1	1	1	1	1	1	1	1	1	1	1	1	1	1	1	1	1	1	1	1	1	1	1	1	1	1	1	1	1	1	1
Os01t0197700	chr01	1	1	1	1	1	1	1	1	1	1	1	1	1	1	1	1	1	1	1	1	1	1	1	1	1	1	1	1	1	1	1	1	1	1	1	1	1	1	1	1	1	1	1	1	1	1	1	1
Os01t0197900	chr01	1	1	1	1	1	1	1	1	1	1	1	1	1	1	1	1	1	1	1	1	1	1	1	1	1	1	1	1	1	1	1	1	1	1	1	1	1	1	1	1	1	1	1	1	1	1	1	1
Os01t0198000	chr01	1	1	1	1	1	1	1	1	1	1	1	1	1	1	1	1	1	1	1	1	1	1	1	1	1	1	1	1	1	1	1	1	1	1	1	1	1	1	1	1	1	1	1	1	1	1	1	1
Os01t0198100	chr01	1	1	1	1	1	1	1	1	1	1	1	1	1	1	1	1	1	1	1	1	1	1	1	1	1	1	1	1	1	1	1	1	1	1	1	1	1	1	1	1	1	1	1	1	1	1	1	1
Os01t0198200	chr01	1	1	1	1	1	1	1	1	1	1	1	1	1	1	1	1	1	1	1	1	1	1	1	1	1	1	1	1	1	1	1	1	1	1	1	1	1	1	1	1	1	1	1	1	1	1	1	1
Os01t0198250	chr01	1	1	1	1	1	1	1	1	1	1	1	1	1	1	1	1	1	1	1	1	1	1	1	1	1	1	1	1	1	1	1	1	1	1	1	1	1	1	1	1	1	1	1	1	1	1	1	1
Os01t0198500	chr01	1	1	1	1	1	1	1	1	1	1	1	1	1	1	1	1	1	1	1	1	1	1	1	1	1	1	1	1	1	1	1	1	1	1	1	1	1	1	1	1	1	1	1	1	1	1	1	1
Os01t0198702	chr01	1	1	1	1	1	1	1	1	1	1	1	1	1	1	1	1	1	1	1	1	1	1	1	1	1	1	1	1	1	1	1	1	1	1	1	1	1	1	1	1	1	1	1	1	1	1	1	1
Os01t0198900	chr01	1	1	1	1	1	1	1	1	1	1	1	1	1	1	1	1	1	1	1	1	1	1	1	1	1	1	1	1	1	1	1	1	1	1	1	1	1	1	1	1	1	1	1	1	1	1	1	1
Os01t0199300	chr01	1	1	1	1	1	1	1	1	1	1	1	1	1	1	1	1	1	1	1	1	1	1	1	1	1	1	1	1	1	1	1	1	1	1	1	1	1	1	1	1	1	1	1	1	1	1	1	1
Os01t0199400	chr01	1	1	1	1	1	1	1	1	1	1	1	1	1	1	1	1	1	1	1	1	1	1	1	1	1	1	1	1	1	1	1	1	1	1	1	1	1	1	1	1	1	1	1	1	1	1	1	1
Os01t0199550	chr01	1	1	1	1	1	1	1	1	1	1	1	1	1	1	1	1	1	1	1	1	1	1	1	1	1	1	1	1	1	1	1	1	1	1	1	1	1	1	1	1	1	1	1	1	1	1	1	1
Os01t0199700	chr01	1	1	1	1	1	1	1	1	1	1	1	1	1	1	1	1	1	1	1	1	1	1	1	1	1	1	1	1	1	1	1	1	1	1	1	1	1	1	1	1	1	1	1	1	1	1	1	1
Os01t0199900	chr01	1	1	1	1	1	1	1	1	1	1	1	1	1	1	1	1	1	1	1	1	1	1	1	1	1	1	1	1	1	1	1	1	1	1	1	1	1	1	1	1	1	1	1	1	1	1	1	1
Os01t0199950	chr01	1	1	1	1	1	1	1	1	1	1	1	1	1	1	1	1	1	1	1	1	1	1	1	1	1	1	1	1	1	1	1	1	1	1	1	1	1	1	1	1	1	1	1	1	1	1	1	1
Os01t0200000	chr01	1	1	1	1	1	1	1	1	1	1	1	1	1	1	1	1	1	1	1	1	1	1	1	1	1	1	1	1	1	1	1	1	1	1	1	1	1	1	1	1	1	1	1	1	1	1	1	1
Os01t0200150	chr01	1	1	1	1	1	1	1	1	1	1	1	1	1	1	1	1	1	1	1	1	1	1	1	1	1	1	1	1	1	1	1	1	1	1	1	1	1	1	1	1	1	1	1	1	1	1	1	1
Os01t0200200	chr01	1	1	1	1	1	1	1	1	1	1	1	1	1	1	1	1	1	1	1	1	1	1	1	1	1	1	1	1	1	1	1	1	1	1	1	1	1	1	1	1	1	1	1	1	1	1	1	1
Os01t0200300	chr01	1	1	1	1	1	1	1	1	1	1	1	1	1	1	1	1	1	1	1	1	1	1	1	1	1	1	1	1	1	1	1	1	1	1	1	1	1	1	1	1	1	1	1	1	1	1	1	1
Os01t0200350	chr01	1	1	1	1	1	1	1	1	1	1	1	1	1	1	1	1	1	1	1	1	1	1	1	1	1	1	1	1	1	1	1	1	1	1	1	1	1	1	1	1	1	1	1	1	1	1	1	1
Os01t0200400	chr01	1	1	1	1	1	1	1	1	1	1	1	1	1	1	1	1	1	1	1	1	1	1	1	1	1	1	1	1	1	1	1	1	1	1	1	1	1	1	1	1	1	1	1	1	1	1	1	1
Os01t0200500	chr01	1	1	1	1	1	1	1	1	1	1	1	1	1	1	1	1	1	1	1	1	1	1	1	1	1	1	1	1	1	1	1	1	1	1	1	1	1	1	1	1	1	1	1	1	1	1	1	1
Os01t0200600	chr01	1	1	1	1	1	1	1	1	1	1	1	1	1	1	1	1	1	1	1	1	1	1	1	1	1	1	1	1	1	1	1	1	1	1	1	1	1	1	1	1	1	1	1	1	1	1	1	1
Os01t0200700	chr01	1	1	1	1	1	1	1	1	1	1	1	1	1	1	1	1	1	1	1	1	1	1	1	1	1	1	1	1	1	1	1	1	1	1	1	1	1	1	1	1	1	1	1	1	1	1	1	1
Os01t0200950	chr01	1	1	1	1	1	1	1	1	1	1	1	1	1	1	1	1	1	1	1	1	1	1	1	1	1	1	1	1	1	1	1	1	1	1	1	1	1	1	1	1	1	1	1	1	1	1	1	1
Os01t0201000	chr01	1	1	1	1	1	1	1	1	1	1	1	1	1	1	1	1	1	1	1	1	1	1	1	1	1	1	1	1	1	1	1	1	1	1	1	1	1	1	1	1	1	1	1	1	1	1	1	1
Os01t0201100	chr01	1	1	1	1	1	1	1	1	1	1	1	1	1	1	1	1	1	1	1	1	1	1	1	1	1	1	1	1	1	1	1	1	1	1	1	1	1	1	1	1	1	1	1	1	1	1	1	1
Os01t0201200	chr01	1	1	1	1	1	1	1	1	1	1	1	1	1	1	1	1	1	1	1	1	1	1	1	1	1	1	1	1	1	1	1	1	1	1	1	1	1	1	1	1	1	1	1	1	1	1	1	1
Os01t0201250	chr01	1	1	1	1	1	1	1	1	1	1	1	1	1	1	1	1	1	1	1	1	1	1	1	1	1	1	1	1	1	1	1	1	1	1	1	1	1	1	1	1	1	1	1	1	1	1	1	1
Os01t0201275	chr01	1	1	1	1	1	1	1	1	1	1	1	1	1	1	1	1	1	1	1	1	1	1	1	1	1	1	1	1	1	1	1	1	1	1	1	1	1	1	1	1	1	1	1	1	1	1	1	1
Os01t0201300	chr01	1	1	1	1	1	1	1	1	1	1	1	1	1	1	1	1	1	1	1	1	1	1	1	1	1	1	1	1	1	1	1	1	1	1	1	1	1	1	1	1	1	1	1	1	1	1	1	1
Os01t0201400	chr01	1	1	1	1	1	1	1	1	1	1	1	1	1	1	1	1	1	1	1	1	1	1	1	1	1	1	1	1	1	1	1	1	1	1	1	1	1	1	1	1	1	1	1	1	1	1	1	1
Os01t0201500	chr01	1	1	1	1	1	1	1	1	1	1	1	1	1	1	1	1	1	1	1	1	1	1	1	1	1	1	1	1	1	1	1	1	1	1	1	1	1	1	1	1	1	1	1	1	1	1	1	1
Os01t0201600	chr01	1	1	1	1	1	1	1	1	1	1	1	1	1	1	1	1	1	1	1	1	1	1	1	1	1	1	1	1	1	1	1	1	1	1	1	1	1	1	1	1	1	1	1	1	1	1	1	1
Os01t0201700	chr01	1	1	1	1	1	1	1	1	1	1	1	1	1	1	1	1	1	1	1	1	1	1	1	1	1	1	1	1	1	1	1	1	1	1	1	1	1	1	1	1	1	1	1	1	1	1	1	1
Os01t0201750	chr01	1	1	1	1	1	1	1	1	1	1	1	1	1	1	1	1	1	1	1	1	1	1	1	1	1	1	1	1	1	1	1	1	1	1	1	1	1	1	1	1	1	1	1	1	1	1	1	1
Os01t0201800	chr01	1	1	1	1	1	1	1	1	1	1	1	1	1	1	1	1	1	1	1	1	1	1	1	1	1	1	1	1	1	1	1	1	1	1	1	1	1	1	1	1	1	1	1	1	1	1	1	1
Os01t0201850	chr01	1	1	1	1	1	1	1	1	1	1	1	1	1	1	1	1	1	1	1	1	1	1	1	1	1	1	1	1	1	1	1	1	1	1	1	1	1	1	1	1	1	1	1	1	1	1	1	1
Os01t0201900	chr01	1	1	1	1	1	1	1	1	1	1	1	1	1	1	1	1	1	1	1	1	1	1	1	1	1	1	1	1	1	1	1	1	1	1	1	1	1	1	1	1	1	1	1	1	1	1	1	1
Os01t0202500	chr01	1	1	1	1	1	1	1	1	1	1	1	1	1	1	1	1	1	1	1	1	1	1	1	1	1	1	1	1	1	1	1	1	1	1	1	1	1	1	1	1	1	1	1	1	1	1	1	1
Os01t0202601	chr01	1	1	1	1	1	1	1	1	1	1	1	1	1	1	1	1	1	1	1	1	1	1	1	1	1	1	1	1	1	1	1	1	1	1	1	1	1	1	1	1	1	1	1	1	1	1	1	1
Os01t0202700	chr01	1	1	1	1	1	1	1	1	1	1	1	1	1	1	1	1	1	1	1	1	1	1	1	1	1	1	1	1	1	1	1	1	1	1	1	1	1	1	1	1	1	1	1	1	1	1	1	1
Os01t0202800	chr01	1	1	1	1	1	1	1	1	1	1	1	1	1	1	1	1	1	1	1	1	1	1	1	1	1	1	1	1	1	1	1	1	1	1	1	1	1	1	1	1	1	1	1	1	1	1	1	1
Os01t0203000	chr01	1	1	1	1	1	1	1	1	1	1	1	1	1	1	1	1	1	1	1	1	1	1	1	1	1	1	1	1	1	1	1	1	1	1	1	1	1	1	1	1	1	1	1	1	1	1	1	1
Os01t0203300	chr01	1	1	1	1	1	1	1	1	1	1	1	1	1	1	1	1	1	1	1	1	1	1	1	1	1	1	1	1	1	1	1	1	1	1	1	1	1	1	1	1	1	1	1	1	1	1	1	1
Os01t0203400	chr01	1	1	1	1	1	1	1	1	1	1	1	1	1	1	1	1	1	1	1	1	1	1	1	1	1	1	1	1	1	1	1	1	1	1	1	1	1	1	1	1	1	1	1	1	1	1	1	1
Os01t0203800	chr01	1	1	1	1	1	1	1	1	1	1	1	1	1	1	1	1	1	1	1	1	1	1	1	1	1	1	1	1	1	1	1	1	1	1	1	1	1	1	1	1	1	1	1	1	1	1	1	1
Os01t0203900	chr01	1	1	1	1	1	1	1	1	1	1	1	1	1	1	1	1	1	1	1	1	1	1	1	1	1	1	1	1	1	1	1	1	1	1	1	1	1	1	1	1	1	1	1	1	1	1	1	1
Os01t0204000	chr01	1	1	1	1	1	1	1	1	1	1	1	1	1	1	1	1	1	1	1	1	1	1	1	1	1	1	1	1	1	1	1	1	1	1	1	1	1	1	1	1	1	1	1	1	1	1	1	1
Os01t0205100	chr01	1	1	1	1	1	1	1	1	1	1	1	1	1	1	1	1	1	1	1	1	1	1	1	1	1	1	1	1	1	1	1	1	1	1	1	1	1	1	1	1	1	1	1	1	1	1	1	1
Os01t0205200	chr01	1	1	1	1	1	1	1	1	1	1	1	1	1	1	1	1	1	1	1	1	1	1	1	1	1	1	1	1	1	1	1	1	1	1	1	1	1	1	1	1	1	1	1	1	1	1	1	1
Os01t0205300	chr01	1	1	1	1	1	1	1	1	1	1	1	1	1	1	1	1	1	1	1	1	1	1	1	1	1	1	1	1	1	1	1	1	1	1	1	1	1	1	1	1	1	1	1	1	1	1	1	1
Os01t0205401	chr01	1	1	1	1	1	1	1	1	1	1	1	1	1	1	1	1	1	1	1	1	1	1	1	1	1	1	1	1	1	1	1	1	1	1	1	1	1	1	1	1	1	1	1	1	1	1	1	1
Os01t0205500	chr01	1	1	1	1	1	1	1	1	1	1	1	1	1	1	1	1	1	1	1	1	1	1	1	1	1	1	1	1	1	1	1	1	1	1	1	1	1	1	1	1	1	1	1	1	1	1	1	1
Os01t0205550	chr01	1	1	1	1	1	1	1	1	1	1	1	1	1	1	1	1	1	1	1	1	1	1	1	1	1	1	1	1	1	1	1	1	1	1	1	1	1	1	1	1	1	1	1	1	1	1	1	1
Os01t0205600	chr01	1	1	1	1	1	1	1	1	1	1	1	1	1	1	1	1	1	1	1	1	1	1	1	1	1	1	1	1	1	1	1	1	1	1	1	1	1	1	1	1	1	1	1	1	1	1	1	1
Os01t0205700	chr01	1	1	1	1	1	1	1	1	1	1	1	1	1	1	1	1	1	1	1	1	1	1	1	1	1	1	1	1	1	1	1	1	1	1	1	1	1	1	1	1	1	1	1	1	1	1	1	1
Os01t0205800	chr01	1	1	1	1	1	1	1	1	1	1	1	1	1	1	1	1	1	1	1	1	1	1	1	1	1	1	1	1	1	1	1	1	1	1	1	1	1	1	1	1	1	1	1	1	1	1	1	1
[truncated: 37,001 more rows]
[truncated: 7 more columns]

## Sheet: Table S6
Table S6: Non-reference up and down regulated genes in different RNA-seq studies
	Study project ID		PRJNA604026		PRJNA508820		PRJNA610667				PRJNA633211
	GeneID	Description	9311HS_9311CTRL	NIPHS_NIPCTRL	HHZ40_HHZ32	IR3640_IR3632	HSR1_LSR1	HSR1_LSR2	HSR2_LSR1	HSR2_LSR2	MH36_MH28	MH38_MH28	SD36_SD28	SD38_SD28
UP	maker_00000041	calmodulin-binding protein 60 A-like			1.62935	1.12336			7.94213	8.09325
	maker_00000471	PDR-like ABC transporter		1.53399
	maker_00000647	putative STF-1					6.8569	7.00803	7.09383	7.24495
	maker_00001367	26S proteasome non-ATPase regulatory subunit 2 homolog A										1.05896
	maker_00001393	probable thiol methyltransferase 2					13.2076	13.3587	12.7675	12.9186
	maker_00001394	cell division cycle protein 123 homolog					1.73531
	maker_00001536	major disease resistance protein Xa4					6.57596	1.43276	6.19375	1.05055		5.58456
	maker_00001643	salt stress-induced protein					9.33169	9.48282
	maker_00001675	OSJNBa0061C06.17								1.36448
	maker_00001798	putative NBS-LRR-like protein B					6.82729		6.50753
	maker_00001878	cysteine-rich receptor-like protein kinase 6	3.67076									1.78344	2.54727	3.12574
	maker_00001884	transposon protein, putative, unclassified, expressed						6.07452
	maker_00002417	protein SRG1										3.41981
	maker_00002419	protein transport protein Sec24-like At4g32640	1.585
	maker_00002789	root phototropism protein 2-like	3.69043
Down	maker_00000149	cysteine-rich receptor-like protein kinase 10 isoform X2			-5.01899
	maker_00000244	hypothetical protein OsI_32007; Cyclin dependent protein kinases			-1.46056
	maker_00000338	uncharacterized protein LOC112936941			-1.03242
	maker_00000579	ankyrin repeat-containing protein At5g02620-like	-3.47007
	maker_00000894	LON peptidase N-terminal domain and RING finger protein 1	-1.20346
	maker_00001069	starch branching enzyme 4	-2.70873
	maker_00001134	chalcone synthase	-5.99796
	maker_00001369	hypothetical protein E2562_000122	-3.03082
	maker_00002600	tyrosine N-monooxygenase	-8.04631				-3.04328	-2.66288
